# Supplementary material for: A Conserved Nuclear Cyclophilin Is Required for Both RNA Polymerase II Elongation and Co-transcriptional Splicing in Caenorhabditis elegans
Source: PLoS Genet. 2016 Aug 19;12(8):e1006227. doi: 10.1371/journal.pgen.1006227 (PMC4991786; doi:10.1371/journal.pgen.1006227)
Supplement: S2 Table — (XLS) [file pgen.1006227.s014.xls]

## Sheet: AMA-1.peak.calls.RNA-seq_supple
WB.ID	Gene.Public.Name	Sequence.Name.Gene	chr	ubiquitous	germline-enriched (Reinke 2004)	germline-specific	embryo-expressed (Baugh SE)	silent (serpentine receptors, Kolasinska-Zwierz et al 29)	soma-specific	AMA-1 ChIP-seq peak calls	AMA1.KW239.L444.peak	AMA1.KW239.sig7RNAi.peak	RNA.seq cuffdiff2 results:	Expession L4440 (RPKM)	Expression sig-7	log2 FoldChange	p-value	q-value (False Discovery Rate)
WBGene00022151	Y71G12B.11	Y71G12B.11	chrI						1		1	1		40.8691	8.69835	-2.2322	0	0
WBGene00001196	egl-30	M01D7.7	chrI	1							1	1		46.0083	6.92703	-2.73159	0	0
WBGene00001501	ftn-2	D1037.3	chrI	1							1			101.356	20.4456	-2.30957	0	0
WBGene00003072	lrp-2	T21E3.3	chrI								1			34.5377	7.88737	-2.13056	0	0
WBGene00000140	anc-1	ZK973.6	chrI	1										7.13176	0.560831	-3.66862	0	0
WBGene00016422	noah-1	C34G6.6	chrI				1		1		1			110.155	10.6852	-3.36585	0	0
WBGene00003996	pgp-2	C34G6.4	chrI				1							16.4394	1.03801	-3.98526	0	0
WBGene00010738	K10D3.4	K10D3.4	chrI						1		1	1		10.4363	1.23513	-3.07888	0	0
WBGene00003071	lrp-1	F29D11.1	chrI								1	1		14.6495	1.05055	-3.80164	0	0
WBGene00000890	sig-7	F39H2.2	chrI									1		39.7883	8.72365	-2.18934	0	0
WBGene00009342	fasn-1	F32H2.5	chrI	1							1			111.998	7.83278	-3.8378	0	0
WBGene00008779	F14B4.1	F14B4.1	chrI	1			1				1	1		9.72117	1.35123	-2.84686	0	0
WBGene00002026	hsp-70	C12C8.1	chrI						1					43.0253	10.3651	-2.05346	0	0
WBGene00003172	mec-8	F46A9.6	chrI	1							1	1		48.1962	9.40285	-2.35775	0	0
WBGene00009743	sptf-1	F45H11.1	chrI				1							27.2502	2.17508	-3.64713	0	0
WBGene00002248	lam-3	T22A3.8	chrI						1		1			41.3989	7.53263	-2.45837	0	0
WBGene00016457	C35E7.5	C35E7.5	chrI				1		1		1	1		236.566	71.6645	-1.72291	0	0
WBGene00012317	ztf-6	W06H12.1	chrI								1	1		67.9272	15.109	-2.16858	0	0
WBGene00009361	F33E2.5	F33E2.5	chrI	1							1	1		70.5608	12.3622	-2.51293	0	0
WBGene00008564	acox-1	F08A8.1	chrI				1							7.62197	0.885384	-3.10579	0	0
WBGene00013693	Y105E8B.9	Y105E8B.9	chrI											11.778	1.40413	-3.06835	0	0
WBGene00004237	ptr-23	ZK270.1	chrI				1							10.634	0.938273	-3.50253	0	0
WBGene00021576	fbxc-51	Y46B2A.1	chrII						1		1	1		108.03	19.3167	-2.48351	0	0
WBGene00019923	fbxc-29	R07C3.7	chrII				1							16.6935	1.51748	-3.45953	0	0
WBGene00019700	btb-11	M01D1.3	chrII				1							47.0413	3.49603	-3.75014	0	0
WBGene00019311	K02E7.6	K02E7.6	chrII				1				1	1		17.1121	1.49693	-3.51494	0	0
WBGene00019313	btb-10	K02E7.9	chrII				1				1	1		46.7049	9.74321	-2.2611	0	0
WBGene00004076	pod-2	W09B6.1	chrII	1							1	1		21.8523	4.7272	-2.20872	0	0
WBGene00019035	fbxb-26	F58E1.3	chrII				1							24.054	2.98106	-3.01238	0	0
WBGene00019039	fbxb-18	F58E1.8	chrII				1							13.6673	0.695263	-4.29702	0	0
WBGene00019043	fbxc-26	F58E1.12	chrII				1							10.2364	0.95536	-3.42152	0	0
WBGene00018437	btb-8	F45C12.6	chrII				1							40.1544	4.09874	-3.29231	0	0
WBGene00016886	fbxb-96	C52E2.7	chrII											17.6643	0.780128	-4.50098	0	0
WBGene00020073	sdz-28	R52.1	chrII				1							99.5038	10.1912	-3.28743	0	0
WBGene00022741	ZK430.5	ZK430.5	chrII				1							9.39674	1.64204	-2.51667	0	0
WBGene00000928	dao-2	M03A1.7	chrII						1		1			188.92	18.8699	-3.32362	0	0
WBGene00016355	lact-5	C33F10.7	chrII				1							14.5786	0.779308	-4.22552	0	0
WBGene00019895	aagr-2	R05F9.12	chrII				1							6.15936	0.31507	-4.28903	0	0
WBGene00017133	EEED8.2	EEED8.2	chrII						1					45.2912	5.98878	-2.9189	0	0
WBGene00019407	K05F1.5	K05F1.5	chrII						1					25.4111	4.34083	-2.54942	0	0
WBGene00001064	dpy-2	T14B4.6	chrII											16.0872	1.6895	-3.25125	0	0
WBGene00004059	pmp-2	C44B7.9	chrII				1							11.357	1.00176	-3.50298	0	0
WBGene00000211	asm-1	B0252.2	chrII				1					1		20.6416	3.86341	-2.41761	0	0
WBGene00017123	maoc-1	E04F6.3	chrII				1		1					27.0832	2.8266	-3.26026	0	0
WBGene00015569	C07D10.5	C07D10.5	chrII						1					76.503	20.0401	-1.93263	0	0
WBGene00006956	wrt-10	ZK1290.8	chrII								1			50.6569	2.94303	-4.10538	0	0
WBGene00000652	col-76	M110.1	chrII											10.895	1.21033	-3.1702	0	0
WBGene00009202	F28C6.1	F28C6.1	chrII									1		40.8068	9.65505	-2.07945	0	0
WBGene00004194	prx-5	C34C6.6	chrII				1							7.48501	0.59603	-3.65055	0	0
WBGene00006367	sym-2	ZK1067.6	chrII						1		1	1		6.11417	0.449489	-3.7658	0	0
WBGene00013145	cutl-2	Y53C12B.6	chrII								1			14.4629	1.74986	-3.04705	0	0
WBGene00014159	arrd-4	ZK938.2	chrII				1							19.0167	0.962552	-4.30425	0	0
WBGene00002497	let-268	F52H3.1	chrII	1			1				1	1		16.5891	3.41876	-2.27869	0	0
WBGene00013284	daf-22	Y57A10C.6	chrII				1		1					12.7316	1.62957	-2.96585	0	0
WBGene00010266	dct-18	F58G1.4	chrII				1		1		1			27.5348	3.75964	-2.87259	0	0
WBGene00000831	ctl-2	Y54G11A.5	chrII						1		1			19.7444	2.34871	-3.0715	0	0
WBGene00004048	plx-2	K04B12.1	chrII						1					3.79889	0.423463	-3.16527	0	0
WBGene00006603	tps-2	F19H8.1	chrII				1							7.95031	1.25258	-2.66611	0	0
WBGene00006787	unc-52	ZC101.2	chrII	1	1						1			5.1875	0.663794	-2.96623	0	0
WBGene00007479	C09F9.2	C09F9.2	chrII						1		1			49.3974	3.90685	-3.66036	0	0
WBGene00022349	Y82E9BR.17	Y82E9BR.17	chrIII								1	1		88.2479	7.90892	-3.48001	0	0
WBGene00019994	cdh-1	R10F2.1	chrIII											4.06288	0.852427	-2.25285	0	0
WBGene00020104	R148.5	R148.5	chrIII								1			20.3018	3.34466	-2.60168	0	0
WBGene00001076	dpy-17	F54D8.1	chrIII						1		1	1		215.749	22.768	-3.24427	0	0
WBGene00015479	wht-1	C05D10.3	chrIII				1				1			6.57936	0.470898	-3.80446	0	0
WBGene00000998	dig-1	K07E12.1	chrIII											1.80974	0.252075	-2.84386	0	0
WBGene00000118	alh-12	Y69F12A.2	chrIII											12.8223	1.24651	-3.36269	0	0
WBGene00003497	mup-4	K07D8.1	chrIII											3.16441	0.451114	-2.81037	0	0
WBGene00022816	fbn-1	ZK783.1	chrIII						1		1			37.7612	1.70697	-4.4674	0	0
WBGene00018418	F44E2.4	F44E2.4	chrIII											4.25725	0.50643	-3.07149	0	0
WBGene00003001	lin-12	R107.8	chrIII								1	1		22.9446	4.15431	-2.46547	0	0
WBGene00000425	ced-11	ZK512.3	chrIII				1							13.4606	2.85482	-2.23726	0	0
WBGene00003482	mua-3	K08E5.3	chrIII											4.36002	0.714865	-2.60859	0	0
WBGene00009653	F43D9.1	F43D9.1	chrIII								1			5.92355	0.575778	-3.36288	0	0
WBGene00013543	Y75B8A.6	Y75B8A.6	chrIII								1			22.6356	3.10483	-2.86601	0	0
WBGene00000674	col-99	F29C4.8	chrIV								1	1		8.40832	0.612552	-3.77891	0	0
WBGene00019819	R02D3.1	R02D3.1	chrIV	1										40.822	4.73832	-3.1069	0	0
WBGene00002247	lam-1	W03F8.5	chrIV								1	1		132.814	39.1447	-1.76252	0	0
WBGene00020688	T22D1.11	T22D1.11	chrIV				1							10.74	1.42036	-2.91867	0	0
WBGene00016405	hecd-1	C34D4.14	chrIV	1							1	1		60.6493	16.5341	-1.87505	0	0
WBGene00004995	spp-10	C28C12.7	chrIV	1			1				1			56.0878	7.05309	-2.99136	0	0
WBGene00002046	icl-1	C01F6.8	chrIV	1	1						1	1		73.1805	7.657	-3.25661	0	0
WBGene00000858	cwn-2	W01B6.1	chrIV				1							15.6015	1.82025	-3.09948	0	0
WBGene00011175	R09E10.5	R09E10.5	chrIV								1			9.6864	0.912702	-3.40774	0	0
WBGene00001328	epi-1	K08C7.3	chrIV				1				1	1		115.213	12.0609	-3.25589	0	0
WBGene00014505	T05E11.9	T05E11.9	chrIV								1	1		88.8641	19.2599	-2.206	0	0
WBGene00001919	his-45	B0035.10	chrIV								1	1		116.25	1178.51	3.34166	0	0
WBGene00011737	T12G3.1	T12G3.1	chrIV	1			1				1			50.3725	6.62663	-2.92629	0	0
WBGene00011738	T12G3.2	T12G3.2	chrIV						1		1			50.4205	13.9231	-1.85653	0	0
WBGene00004025	phy-2	F35G2.4	chrIV				1				1			18.859	2.62883	-2.84277	0	0
WBGene00008177	C48D1.1	C48D1.1	chrIV				1					1		15.8535	1.49364	-3.40789	0	0
WBGene00009926	noah-2	F52B11.3	chrIV								1			98.7663	11.5695	-3.0937	0	0
WBGene00013416	Y64G10A.7	Y64G10A.7	chrIV									1		3.04422	0.325736	-3.2243	0	0
WBGene00014000	ZK550.6	ZK550.6	chrIV				1							15.7273	0.573677	-4.77689	0	0
WBGene00021002	W03F9.4	W03F9.4	chrV						1					9.302	1.38013	-2.75274	0	0
WBGene00020182	ugt-53	T03D3.1	chrV				1							6.76837	0.402602	-4.07138	0	0
WBGene00018811	pmt-2	F54D11.1	chrV	1							1	1		34.2432	2.70135	-3.66407	0	0
WBGene00019644	cpt-4	K11D12.4	chrV											5.83511	0.401205	-3.86235	0	0
WBGene00019599	K09H11.1	K09H11.1	chrV				1							6.32978	0.462827	-3.77361	0	0
WBGene00017834	F26F12.3	F26F12.3	chrV						1		1			23.1003	1.43878	-4.005	0	0
WBGene00006815	unc-83	W01A11.3	chrV						1		1			20.4007	4.03293	-2.33871	0	0
WBGene00018489	F46E10.2	F46E10.2	chrV	1										113.233	10.8984	-3.37711	0	0
WBGene00004092	ppt-1	F44C4.5	chrV				1							19.5572	1.89656	-3.36625	0	0
WBGene00003844	odc-1	K11C4.4	chrV								1	1		34.6021	5.28161	-2.71181	0	0
WBGene00001428	fkb-3	C05C8.3	chrV				1		1		1	1		29.3938	4.96077	-2.56688	0	0
WBGene00007055	tag-196	F41E6.6	chrV				1		1					34.7466	4.7769	-2.86273	0	0
WBGene00022538	ZC190.4	ZC190.4	chrV								1			9.09233	1.17357	-2.95375	0	0
WBGene00008669	acs-14	F11A3.1	chrV				1							12.8482	0.821923	-3.96642	0	0
WBGene00011831	T19B10.2	T19B10.2	chrV								1			49.5909	10.4976	-2.24002	0	0
WBGene00005018	sqt-3	F23H12.4	chrV								1			122.346	9.94017	-3.62156	0	0
WBGene00012144	T28H10.3	T28H10.3	chrV				1		1					11.5704	1.23477	-3.22812	0	0
WBGene00003738	nid-1	F54F3.1	chrV								1			28.5242	5.01035	-2.50921	0	0
WBGene00001475	fmi-1	F15B9.7	chrV								1			6.14149	1.12634	-2.44695	0	0
WBGene00010868	somi-1	M04G12.4	chrV	1							1			18.4497	2.77899	-2.73097	0	0
WBGene00013875	ZC376.3	ZC376.3	chrV				1							7.49763	0.216405	-5.11463	0	0
WBGene00006775	unc-39	F56A12.1	chrV				1							12.6082	1.23599	-3.35062	0	0
WBGene00007372	C06B8.7	C06B8.7	chrV				1				1	1		17.6923	1.72185	-3.3611	0	0
WBGene00011850	T20B3.1	T20B3.1	chrV				1				1	1		8.50442	0.839477	-3.34065	0	0
WBGene00018682	aagr-4	F52D1.1	chrX											25.3115	3.64782	-2.79469	0	0
WBGene00018779	F53H8.3	F53H8.3	chrX				1							7.62382	0.679924	-3.48707	0	0
WBGene00016641	C44C1.1	C44C1.1	chrX	1							1			19.1762	1.84314	-3.37908	0	0
WBGene00002039	hum-6	T10H10.1	chrX											2.55864	0.30305	-3.07775	0	0
WBGene00020160	igcm-3	T02C5.3	chrX						1		1	1		94.5099	21.1339	-2.16091	0	0
WBGene00002253	lbp-1	F40F4.3	chrX	1							1	1		498.848	127.401	-1.96922	0	0
WBGene00000149	apl-1	C42D8.8	chrX						1		1			33.8994	4.88919	-2.79359	0	0
WBGene00016103	dpyd-1	C25F6.3	chrX											23.0783	3.1521	-2.87215	0	0
WBGene00021048	W05H9.1	W05H9.1	chrX	1			1							20.6299	2.28527	-3.1743	0	0
WBGene00000991	dhs-28	M03A8.1	chrX	1			1				1			25.7886	2.64073	-3.28772	0	0
WBGene00006746	unc-6	F41C6.1	chrX	1			1							14.8507	1.6971	-3.12939	0	0
WBGene00016913	lam-2	C54D1.5	chrX				1				1	1		112.043	28.3247	-1.98392	0	0
WBGene00001069	dpy-7	F46C8.6	chrX								1			16.603	1.98866	-3.06157	0	0
WBGene00006063	sto-1	F08C6.4	chrX						1		1			83.9055	13.0528	-2.6844	0	0
WBGene00019490	K07E3.1	K07E3.1	chrX											15.9902	3.63236	-2.13821	0	0
WBGene00002127	inx-5	R09F10.4	chrX				1							10.1364	0.701037	-3.85391	0	0
WBGene00016006	fln-2	C23F12.1	chrX								1			14.745	1.95748	-2.91315	0	0
WBGene00003828	nuc-1	C07B5.5	chrX	1			1							45.4402	4.13608	-3.45763	0	0
WBGene00007650	ugt-23	C17G1.3	chrX				1				1			27.7211	2.13743	-3.69704	0	0
WBGene00000961	dgn-1	T21B6.1	chrX	1			1				1			40.46	4.938	-3.0345	0	0
WBGene00004257	pxn-2	K09C8.5	chrX											7.4244	0.220786	-5.07155	0	0
WBGene00012261	lpr-3	W04G3.8	chrX				1				1			14.4521	1.46514	-3.30217	0	0
WBGene00004746	sdc-2	C35C5.1	chrX				1					1		33.4357	7.94936	-2.07248	0	0
WBGene00011361	T01H10.8	T01H10.8	chrX				1							8.00315	0.807783	-3.30853	0	0
WBGene00010924	M153.1	M153.1	chrX				1		1					17.6763	1.19913	-3.88175	0	0
WBGene00007934	C34E7.4	C34E7.4	chrX						1		1			61.7679	13.4251	-2.20192	0	0
WBGene00003623	nhr-25	F11C1.6	chrX				1				1			15.173	2.81433	-2.43065	0	0
WBGene00000217	asp-4	R12H7.2	chrX				1		1		1			47.1319	9.62026	-2.29256	0	0
WBGene00004827	skr-21	K08H2.1	chrX						1		1			67.165	7.9618	-3.07654	0	0
WBGene00007811	C29F7.2	C29F7.2	chrX				1				1			42.3275	3.63713	-3.54072	0	0
WBGene00007904	C33G3.4	C33G3.4	chrX											45.9042	6.97358	-2.71865	0	0
WBGene00006366	sym-1	C44H4.3	chrX				1				1			48.7128	6.17245	-2.98039	0	0
WBGene00001828	hch-1	F40E10.1	chrX				1		1		1			30.1012	2.57575	-3.54675	0	0
WBGene00009069	F23A7.4	F23A7.4	chrX	1										1840.37	6963.25	1.91976	0	0
WBGene00044638	F23A7.8	F23A7.8	chrX											2762.62	14528.5	2.39478	0	0
WBGene00002051	ifa-3	F52E10.5	chrX											6.86567	0.71465	-3.26409	0	0
WBGene00000792	crb-1	F11C7.4	chrX											9.37087	1.80234	-2.37831	0	0
WBGene00015868	C16H3.3	C16H3.3	chrX				1		1		1			14.1927	2.39423	-2.56752	0	0
WBGene00010585	K05C4.9	K05C4.9	chrI				1				1	1		18.007	4.13285	-2.12335	2.22e-16	1.37e-14
WBGene00019040	fbxb-19	F58E1.9	chrII				1							12.9821	1.07032	-3.60041	2.22e-16	1.37e-14
WBGene00017211	fbxb-36	F07E5.6	chrII				1							6.77696	0.452502	-3.90464	2.22e-16	1.37e-14
WBGene00017773	dct-6	F25B5.1	chrIII								1			5.06056	0.669296	-2.91858	2.22e-16	1.37e-14
WBGene00167973	21ur-9189	Y43B11AL.4	chrIV											30.1584	6.79777	-2.14942	2.22e-16	1.37e-14
WBGene00000695	col-121	F56D5.1	chrIV								1			13.7714	1.84027	-2.90369	2.22e-16	1.37e-14
WBGene00023159	W06H8.5	W06H8.5	chrV								1	1		4.61396	0.399537	-3.52961	2.22e-16	1.37e-14
WBGene00015464	C05C8.7	C05C8.7	chrV								1	1		7.92696	0.730485	-3.43984	2.22e-16	1.37e-14
WBGene00004336	ret-1	W06A7.3	chrV	1							1	1		61.6614	11.7075	-2.39694	2.22e-16	1.37e-14
WBGene00000100	ajm-1	C25A11.4	chrX						1		1			17.685	4.10387	-2.10747	2.22e-16	1.37e-14
WBGene00000457	ceh-36	C37E2.4	chrX				1							14.9795	1.0406	-3.8475	2.22e-16	1.37e-14
WBGene00015547	ain-1	C06G1.4	chrX						1		1	1		75.0102	22.0982	-1.76316	2.22e-16	1.37e-14
WBGene00007984	irx-1	C36F7.1	chrI				1				1			15.6231	2.21897	-2.81572	4.44e-16	2.67e-14
WBGene00016545	C40A11.2	C40A11.2	chrII				1							19.6976	1.87454	-3.39341	4.44e-16	2.67e-14
WBGene00019298	K02D7.1	K02D7.1	chrIV				1							13.7016	1.48847	-3.20244	4.44e-16	2.67e-14
WBGene00020672	T22B7.3	T22B7.3	chrX				1							13.6067	1.24272	-3.45274	4.44e-16	2.67e-14
WBGene00009453	F36A2.3	F36A2.3	chrI				1				1			18.9571	3.40247	-2.47809	6.66e-16	3.92e-14
WBGene00007016	mdt-15	R12B2.5	chrIII								1			34.8939	8.34589	-2.06384	6.66e-16	3.92e-14
WBGene00008510	lipl-7	F01G10.7	chrIV				1							21.8855	4.42946	-2.30477	6.66e-16	3.92e-14
WBGene00016469	C36B7.6	C36B7.6	chrX	1										37.2757	10.0147	-1.89612	6.66e-16	3.92e-14
WBGene00016458	C35E7.6	C35E7.6	chrI								1			46.3215	11.8094	-1.97175	8.88e-16	5.11e-14
WBGene00010877	lact-4	M05D6.4	chrII								1	1		85.854	25.1502	-1.77132	8.88e-16	5.11e-14
WBGene00013855	ZC116.3	ZC116.3	chrV											0.719331	0.0513844	-3.80725	8.88e-16	5.11e-14
WBGene00007944	C34F6.10	C34F6.10	chrX											5.71778	1.18347	-2.27243	8.88e-16	5.11e-14
WBGene00020361	fbxc-19	T08E11.5	chrII				1							9.62261	0.457968	-4.39311	1.11e-15	6.32e-14
WBGene00001993	hpd-1	T21C12.2	chrIII				1							8.55749	0.698306	-3.61526	1.11e-15	6.32e-14
WBGene00006801	unc-68	K11C4.5	chrV											3.52378	0.828904	-2.08785	1.33e-15	7.54e-14
WBGene00011365	T02C1.1	T02C1.1	chrIII				1							27.7122	2.52637	-3.45538	1.55e-15	8.76e-14
WBGene00014141	ZK899.2	ZK899.2	chrX	1										24.8297	5.64861	-2.1361	1.78e-15	9.95e-14
WBGene00006840	unc-116	R05D3.7	chrIII	1							1	1		47.973	14.236	-1.75268	2.22e-15	1.23e-13
WBGene00019965	R08F11.1	R08F11.1	chrV											4.43117	0.544164	-3.02558	2.22e-15	1.23e-13
WBGene00004197	prx-12	F08B12.2	chrX				1							10.9277	1.30159	-3.06965	2.44e-15	1.35e-13
WBGene00000799	crn-6	K04H4.6	chrIII											20.7021	2.15127	-3.26652	2.89e-15	1.58e-13
WBGene00022781	pmt-1	ZK622.3	chrII				1							8.94286	0.609857	-3.87419	3.33e-15	1.81e-13
WBGene00001006	dlg-1	C25F6.2	chrX						1		1	1		56.8811	15.5006	-1.87562	3.33e-15	1.81e-13
WBGene00020563	T19C3.5	T19C3.5	chrIII				1							6.33198	0.270709	-4.54784	3.55e-15	1.92e-13
WBGene00017208	fbxb-35	F07E5.2	chrII				1							10.3759	0.788626	-3.71775	3.77e-15	2.03e-13
WBGene00006308	sul-1	K09C4.8	chrX				1							4.09096	0.321448	-3.66979	4.88e-15	2.61e-13
WBGene00006876	vab-10	ZK1151.1	chrI								1	1		36.4325	8.3653	-2.12274	5.11e-15	2.71e-13
WBGene00002280	let-2	F01G12.5	chrX						1		1	1		20.0825	5.93656	-1.75824	5.11e-15	2.71e-13
WBGene00022801	pcp-5	ZK688.6	chrIII											36.4499	9.80119	-1.89489	5.55e-15	2.93e-13
WBGene00011729	set-16	T12D8.1	chrIII	1			1				1	1		47.7273	15.7368	-1.60067	5.77e-15	3.03e-13
WBGene00021068	W06H8.6	W06H8.6	chrV								1	1		16.0444	2.29735	-2.80403	6.88e-15	3.58e-13
WBGene00015781	C14F11.6	C14F11.6	chrX				1							19.6853	1.69311	-3.53937	7.11e-15	3.67e-13
WBGene00000904	daf-8	R05D11.1	chrI											10.7557	1.99818	-2.42835	9.99e-15	5.14e-13
WBGene00020362	fbxb-10	T08E11.6	chrII				1							14.4498	2.38209	-2.60075	1.13e-14	5.8e-13
WBGene00016558	C41A3.1	C41A3.1	chrX									1		1.28456	0.304903	-2.07485	1.18e-14	6e-13
WBGene00022146	Y71G12B.6	Y71G12B.6	chrI	1										33.7805	8.38306	-2.01064	1.2e-14	6.08e-13
WBGene00021919	cutl-25	Y55D5A.6	chrIII											14.9662	2.70206	-2.46957	1.29e-14	6.5e-13
WBGene00017154	ugt-57	F01E11.1	chrX											5.18548	0.222573	-4.54213	1.4e-14	7.03e-13
WBGene00013280	Y57A10C.1	Y57A10C.1	chrII				1							16.8652	2.10448	-3.00252	1.55e-14	7.77e-13
WBGene00017440	upb-1	F13H8.7	chrII	1										18.419	3.76612	-2.29004	1.95e-14	9.73e-13
WBGene00001994	hpk-1	F20B6.8	chrX	1							1	1		32.6027	9.19583	-1.82594	2.09e-14	1.03e-12
WBGene00013541	Y75B8A.4	Y75B8A.4	chrIII											4.07198	0.479813	-3.08519	2.42e-14	1.19e-12
WBGene00012226	W03G11.4	W03G11.4	chrX						1		1			10.3919	1.64047	-2.66329	2.53e-14	1.24e-12
WBGene00019748	atg-2	M03A8.2	chrX				1				1	1		46.2763	15.706	-1.55896	2.66e-14	1.3e-12
WBGene00008666	F10G8.8	F10G8.8	chrI								1			10.366	2.49616	-2.05408	2.78e-14	1.35e-12
WBGene00018718	F52H2.6	F52H2.6	chrX											5.57545	0.546577	-3.35059	2.95e-14	1.43e-12
WBGene00000040	aco-1	ZK455.1	chrX						1		1			66.4659	22.123	-1.58707	3.2e-14	1.54e-12
WBGene00001263	emb-9	K04H4.1	chrIII						1					14.6307	4.1822	-1.80667	3.22e-14	1.55e-12
WBGene00016245	C30B5.4	C30B5.4	chrII		1							1		38.1335	131.523	1.78618	3.31e-14	1.58e-12
WBGene00018103	F36H5.4	F36H5.4	chrII				1							13.8979	2.02473	-2.77906	3.44e-14	1.62e-12
WBGene00010519	K03A11.1	K03A11.1	chrX									1		21.9931	6.04811	-1.8625	3.44e-14	1.62e-12
WBGene00016549	C40A11.6	C40A11.6	chrII											14.8311	0.766145	-4.27487	3.64e-14	1.71e-12
WBGene00003377	mls-2	C39E6.4	chrX											10.5428	1.26096	-3.06367	3.71e-14	1.73e-12
WBGene00017207	fbxb-6	F07E5.1	chrII											6.73665	0.592417	-3.50735	3.8e-14	1.77e-12
WBGene00001432	fkb-7	B0511.1	chrI											20.4002	3.93852	-2.37286	4.29e-14	1.99e-12
WBGene00019591	fbxc-25	K09F6.8	chrII				1							18.3974	3.9606	-2.21571	4.53e-14	2.09e-12
WBGene00000414	cec-1	ZK1236.2	chrIII						1		1			40.888	10.0911	-2.01859	4.71e-14	2.16e-12
WBGene00001436	fkh-4	C29F7.5	chrX									1		26.4784	89.1971	1.75218	5.48e-14	2.51e-12
WBGene00003568	ncx-3	ZC168.1	chrIV								1			24.8214	7.27055	-1.77144	5.53e-14	2.52e-12
WBGene00022139	tub-2	Y71G12A.3	chrI								1	1		18.9993	5.29256	-1.84391	5.62e-14	2.55e-12
WBGene00011383	T02E9.5	T02E9.5	chrV						1		1			63.0332	12.2297	-2.36572	5.68e-14	2.57e-12
WBGene00002066	ifg-1	M110.4	chrII				1				1	1		88.9873	29.0579	-1.61467	6.55e-14	2.93e-12
WBGene00004335	ref-2	C47C12.3	chrX				1				1			17.9171	3.28363	-2.44798	6.55e-14	2.93e-12
WBGene00019412	fbxb-49	K05F6.1	chrII				1							8.685	0.957715	-3.18086	6.84e-14	3.05e-12
WBGene00000453	ceh-32	W05E10.3	chrV	1			1				1			35.5031	9.65011	-1.87933	7.26e-14	3.22e-12
WBGene00003903	pab-2	F18H3.3	chrX	1							1	1		82.652	26.4199	-1.64542	7.33e-14	3.24e-12
WBGene00016294	C31H2.4	C31H2.4	chrX				1							9.17204	1.13349	-3.01646	7.7e-14	3.39e-12
WBGene00001208	egl-44	F28B12.2	chrII	1							1			7.08091	0.631729	-3.48656	7.86e-14	3.43e-12
WBGene00044197	fbxb-63	F55C9.13	chrV											19.6849	3.52202	-2.48261	7.82e-14	3.43e-12
WBGene00006538	tbb-4	B0272.1	chrX				1							6.97813	0.804912	-3.11594	7.95e-14	3.46e-12
WBGene00020921	W01C8.5	W01C8.5	chrX				1		1		1			18.6295	3.6408	-2.35526	8.44e-14	3.66e-12
WBGene00016880	fbxb-95	C52E2.1	chrII											22.5125	4.59926	-2.29125	9.33e-14	4.02e-12
WBGene00018304	agr-1	F41G3.12	chrII						1					2.46412	0.362362	-2.76557	9.7e-14	4.17e-12
WBGene00013082	Y51A2D.15	Y51A2D.15	chrV								1			25.7316	7.66739	-1.74673	1.04e-13	4.44e-12
WBGene00006789	unc-54	F11C3.3	chrI						1		1			4.98623	1.24023	-2.00735	1.35e-13	5.77e-12
WBGene00002217	klp-4	F56E3.3	chrX											4.22927	0.807146	-2.38951	1.43e-13	6.07e-12
WBGene00009582	F40F9.5	F40F9.5	chrV				1							4.26905	0.26862	-3.99028	1.44e-13	6.11e-12
WBGene00000039	acn-1	C42D8.5	chrX								1			8.35145	1.46473	-2.5114	1.48e-13	6.23e-12
WBGene00004219	ptr-4	C45B2.7	chrX								1			4.14919	0.682765	-2.60337	1.55e-13	6.5e-12
WBGene00003657	nhr-67	C08F8.8	chrIV				1							7.07998	0.339866	-4.38071	1.59e-13	6.65e-12
WBGene00011706	T11B7.1	T11B7.1	chrIV											53.4828	16.3188	-1.71254	1.64e-13	6.83e-12
WBGene00007982	pxd-1	C36E8.3	chrIII				1		1		1	1		23.6856	6.21056	-1.93122	1.67e-13	6.94e-12
WBGene00004191	prx-1	C11H1.4	chrX								1	1		3.51349	0.295675	-3.57082	1.71e-13	7.07e-12
WBGene00003929	pat-2	F54F2.1	chrIII								1			9.62562	2.57732	-1.90101	1.79e-13	7.37e-12
WBGene00010727	K09G1.1	K09G1.1	chrV											14.5661	1.18382	-3.6211	2.06e-13	8.44e-12
WBGene00001025	dnj-7	C55B6.2	chrX				1							40.7514	12.1323	-1.748	2.16e-13	8.79e-12
WBGene00004825	skr-19	R12H7.3	chrX				1				1			37.9281	6.67	-2.50751	2.36e-13	9.52e-12
WBGene00010893	cutl-9	M28.1	chrII											8.33703	1.68809	-2.30414	2.4e-13	9.64e-12
WBGene00019042	fbxc-21	F58E1.11	chrII				1							12.3181	2.36069	-2.3835	2.41e-13	9.66e-12
WBGene00015112	B0281.5	B0281.5	chrII	1	1							1		145.742	42.2693	-1.78574	2.66e-13	1.06e-11
WBGene00017143	EEED8.15	EEED8.15	chrII	1							1			83.6103	26.4937	-1.65803	2.94e-13	1.17e-11
WBGene00017027	D1044.1	D1044.1	chrIII											6.74299	0.447502	-3.91342	2.96e-13	1.18e-11
WBGene00004739	scd-1	H20J18.1	chrX	1							1	1		20.4684	6.15282	-1.73408	3.33e-13	1.31e-11
WBGene00000969	dhs-5	F56D1.5	chrII											8.54588	1.12149	-2.92981	3.97e-13	1.55e-11
WBGene00008138	C47D12.4	C47D12.4	chrII				1							17.1928	3.20337	-2.42414	4.28e-13	1.67e-11
WBGene00019705	fbxb-45	M01D1.10	chrII						1		1	1		32.5861	8.48162	-1.94184	4.39e-13	1.7e-11
WBGene00019704	fbxb-40	M01D1.9	chrII				1							16.4867	2.94954	-2.48274	4.45e-13	1.72e-11
WBGene00017343	F10E7.1	F10E7.1	chrII				1							6.58624	1.05754	-2.63875	4.7e-13	1.81e-11
WBGene00007463	C08H9.2	C08H9.2	chrII	1							1	1		155.143	53.3346	-1.54045	4.77e-13	1.83e-11
WBGene00016968	epg-5	C56C10.12	chrII								1			11.2233	3.38414	-1.72964	4.83e-13	1.85e-11
WBGene00017937	F30H5.3	F30H5.3	chrIII						1					2.28952	0.389263	-2.55623	4.85e-13	1.85e-11
WBGene00003778	nnt-1	C15H9.1	chrX											2.37988	0.143266	-4.05412	5.19e-13	1.97e-11
WBGene00003772	nlr-1	F20B10.1	chrIV						1		1			7.41443	1.88901	-1.97271	6.16e-13	2.33e-11
WBGene00012443	Y15E3A.4	Y15E3A.4	chrX											5.54111	0.580294	-3.25532	6.79e-13	2.56e-11
WBGene00021482	Y39H10A.6	Y39H10A.6	chrV								1	1		19.168	5.41599	-1.8234	7.85e-13	2.95e-11
WBGene00001892	his-18	K06C4.10	chrV								1	1		1290.43	3590.31	1.47625	7.88e-13	2.95e-11
WBGene00019272	H42K12.3	H42K12.3	chrX											5.22741	0.641357	-3.0269	1.09e-12	4.04e-11
WBGene00001570	gei-13	F58A4.11	chrIII						1		1			3.9799	0.51298	-2.95576	1.13e-12	4.17e-11
WBGene00018743	F53B3.5	F53B3.5	chrX								1	1		92.3836	30.0206	-1.62169	1.13e-12	4.18e-11
WBGene00001081	dpy-22	F47A4.2	chrX				1				1			43.3866	15.9239	-1.44605	1.19e-12	4.37e-11
WBGene00017116	fbxb-78	E04A4.1	chrIV				1							7.47921	0.614721	-3.60488	1.2e-12	4.38e-11
WBGene00000515	ckc-1	T27A10.3	chrX				1							7.68179	0.595258	-3.68986	1.2e-12	4.4e-11
WBGene00018207	F39G3.2	F39G3.2	chrV				1							5.20932	0.488675	-3.41415	1.43e-12	5.21e-11
WBGene00014206	nit-1	ZK1058.6	chrIII				1							8.77954	0.919968	-3.25449	1.52e-12	5.5e-11
WBGene00015063	B0228.6	B0228.6	chrII				1		1					29.0548	7.22166	-2.00838	1.52e-12	5.51e-11
WBGene00004747	sdc-3	C25D7.3	chrV									1		23.2978	8.3121	-1.48691	1.58e-12	5.67e-11
WBGene00006416	sams-5	T13A10.11	chrIV											8.33813	1.09004	-2.93534	1.87e-12	6.68e-11
WBGene00018878	glit-1	F55D10.3	chrX											30.0652	9.68669	-1.63402	2.04e-12	7.27e-11
WBGene00022245	acp-6	Y73B6BL.24	chrIV	1										7.02617	0.769439	-3.19086	2.08e-12	7.39e-11
WBGene00019703	fbxb-41	M01D1.8	chrII				1				1	1		34.0774	9.06786	-1.90998	2.49e-12	8.79e-11
WBGene00015587	sdz-2	C08A9.7	chrX											13.4973	2.59589	-2.37837	2.49e-12	8.79e-11
WBGene00007228	acs-7	C01G6.7	chrII								1			4.12141	0.256636	-4.00534	2.53e-12	8.91e-11
WBGene00001794	gta-1	K04D7.3	chrIV								1			19.2183	5.09913	-1.91416	2.58e-12	9.02e-11
WBGene00008548	F07A11.5	F07A11.5	chrII								1	1		7.66022	0.637894	-3.586	2.98e-12	1.04e-10
WBGene00019960	ztf-16	R08E3.4	chrX				1							11.506	0.8628	-3.73722	3.28e-12	1.14e-10
WBGene00017698	F22B7.9	F22B7.9	chrIII				1							14.354	2.17019	-2.72556	3.35e-12	1.16e-10
WBGene00010177	F57A8.1	F57A8.1	chrV						1		1			18.7581	3.71913	-2.33447	3.36e-12	1.16e-10
WBGene00004855	sma-1	R31.1	chrV								1	1		71.1354	26.3695	-1.4317	3.74e-12	1.28e-10
WBGene00016595	C42D4.2	C42D4.2	chrIV											4.64031	0.465181	-3.31836	3.95e-12	1.35e-10
WBGene00021050	W05H9.3	W05H9.3	chrX				1		1		1	1		232.726	1458.19	2.64747	3.96e-12	1.35e-10
WBGene00007139	mnp-1	B0285.7	chrIII				1				1	1		52.1601	18.5164	-1.49415	4.03e-12	1.37e-10
WBGene00012531	Y32F6B.1	Y32F6B.1	chrV								1			2.80927	0.155254	-4.1775	4.12e-12	1.4e-10
WBGene00012256	lpr-5	W04G3.2	chrX											4.59879	0.604226	-2.9281	4.29e-12	1.45e-10
WBGene00000478	cfz-2	F27E11.3	chrV				1		1		1	1		28.6502	8.91282	-1.68459	4.37e-12	1.47e-10
WBGene00018236	fbxb-71	F40F4.1	chrX				1							10.8462	1.79241	-2.59721	4.45e-12	1.49e-10
WBGene00019041	fbxc-22	F58E1.10	chrII				1							7.51267	1.15795	-2.69775	4.57e-12	1.53e-10
WBGene00019173	H08J11.2	H08J11.2	chrX								1			17.6609	3.70802	-2.25184	4.81e-12	1.6e-10
WBGene00013969	tep-1	ZK337.1	chrI											3.20773	0.397669	-3.01191	5.15e-12	1.7e-10
WBGene00003378	mml-1	T20B12.6	chrIII				1				1			20.5384	6.49384	-1.66118	5.14e-12	1.7e-10
WBGene00006786	unc-51	Y60A3A.1	chrV								1	1		11.9776	3.25518	-1.87954	5.18e-12	1.7e-10
WBGene00015510	C06A6.5	C06A6.5	chrIV								1	1		25.862	7.2716	-1.83049	5.3e-12	1.74e-10
WBGene00007694	C23H4.6	C23H4.6	chrX				1							8.22357	2.25176	-1.86871	5.32e-12	1.74e-10
WBGene00006626	tsn-1	F10G7.2	chrII									1		30.012	10.0266	-1.58171	5.42e-12	1.77e-10
WBGene00001650	gon-1	F25H8.3	chrIV											1.5642	0.269515	-2.53699	5.55e-12	1.8e-10
WBGene00171231	21ur-10495	K08B4.27	chrIV								1			17.2938	1.43543	-3.5907	5.79e-12	1.88e-10
WBGene00002040	hum-7	F56A6.2	chrI				1					1		3.10158	0.743876	-2.05987	6.04e-12	1.95e-10
WBGene00019882	R05D3.9	R05D3.9	chrIII				1				1	1		6.67793	1.24913	-2.41847	6.28e-12	2.02e-10
WBGene00000449	ceh-27	F46F3.1	chrV								1			18.1281	2.06481	-3.13415	6.28e-12	2.02e-10
WBGene00003939	pax-3	F27E5.2	chrII											8.57197	0.926054	-3.21046	6.35e-12	2.04e-10
WBGene00020082	R57.1	R57.1	chrX				1					1		3.87554	0.400656	-3.27396	6.62e-12	2.11e-10
WBGene00011936	pgrn-1	T22H2.6	chrI				1							7.02256	0.721237	-3.28345	6.7e-12	2.14e-10
WBGene00016892	C53A3.2	C53A3.2	chrV								1			11.2994	0.131093	-6.42952	6.85e-12	2.18e-10
WBGene00006523	tam-1	F26G5.9	chrV	1							1	1		96.5417	36.5483	-1.40135	7.51e-12	2.38e-10
WBGene00006870	vab-3	F14F3.1	chrX						1					8.12969	0.730188	-3.47686	8.1e-12	2.56e-10
WBGene00018215	igcm-1	F39H12.4	chrX								1			12.6308	3.86824	-1.7072	8.16e-12	2.57e-10
WBGene00011038	R05H5.3	R05H5.3	chrII		1									445.477	1182.22	1.40808	8.56e-12	2.68e-10
WBGene00008205	sams-1	C49F5.1	chrX								1			5.62763	0.559002	-3.3316	8.74e-12	2.73e-10
WBGene00001072	dpy-10	T14B4.7	chrII								1			24.9157	6.56474	-1.92424	8.88e-12	2.76e-10
WBGene00003659	nhr-69	T23H4.2	chrI											9.06321	1.5556	-2.54255	8.92e-12	2.77e-10
WBGene00007507	C10C5.3	C10C5.3	chrIV				1							5.54196	0.476413	-3.54011	9.9e-12	3.06e-10
WBGene00010105	fbxb-62	F55C9.8	chrV									1		12.2294	1.95995	-2.64146	1e-11	3.08e-10
WBGene00009966	F53B7.3	F53B7.3	chrV	1	1							1		68.148	196.162	1.5253	1.01e-11	3.1e-10
WBGene00000066	act-4	M03F4.2	chrX	1							1	1		75.8318	25.2053	-1.58908	1.01e-11	3.11e-10
WBGene00018485	F46C8.3	F46C8.3	chrX								1			30.5087	6.79024	-2.16769	1.03e-11	3.15e-10
WBGene00019867	R04B3.2	R04B3.2	chrX				1							11.3127	2.23695	-2.33833	1.06e-11	3.22e-10
WBGene00012834	Y43F8C.13	Y43F8C.13	chrV											10.9024	1.98989	-2.45389	1.07e-11	3.26e-10
WBGene00019492	K07E3.4	K07E3.4	chrX	1										11.9311	3.16291	-1.9154	1.08e-11	3.26e-10
WBGene00001843	hgo-1	W06D4.1	chrI	1										5.55056	0.63214	-3.13432	1.19e-11	3.59e-10
WBGene00019426	cutl-16	K06A1.3	chrII						1					8.17713	1.64203	-2.31611	1.25e-11	3.77e-10
WBGene00017657	F21C10.7	F21C10.7	chrV											3.54923	1.01549	-1.80534	1.29e-11	3.86e-10
WBGene00013758	fbxa-114	Y113G7B.7	chrV		1							1		3.8558	18.6324	2.27271	1.29e-11	3.86e-10
WBGene00002827	let-653	C29E6.1	chrIV											7.86974	0.691035	-3.50948	1.34e-11	4e-10
WBGene00006803	unc-70	K11C4.3	chrV								1	1		59.326	22.5712	-1.39418	1.37e-11	4.08e-10
WBGene00010550	K04B12.2	K04B12.2	chrII								1			42.5049	13.3105	-1.67506	1.44e-11	4.28e-10
WBGene00010336	F59F4.1	F59F4.1	chrX											3.21287	0.356952	-3.17006	1.64e-11	4.85e-10
WBGene00044459	Y55F3C.9	Y55F3C.9	chrIV											4.13655	0.70602	-2.55065	1.86e-11	5.5e-10
WBGene00016308	C32B5.15	C32B5.15	chrII				1							6.46731	0.74971	-3.10876	2.08e-11	6.12e-10
WBGene00002717	let-526	C01G8.9	chrI								1	1		59.5165	20.7597	-1.5195	2.26e-11	6.64e-10
WBGene00020673	T22B7.4	T22B7.4	chrX											18.5097	5.37831	-1.78305	2.28e-11	6.66e-10
WBGene00011059	R06C1.4	R06C1.4	chrI	1							1	1		91.5725	16.7429	-2.45136	2.51e-11	7.31e-10
WBGene00018877	aman-1	F55D10.1	chrX								1			2.02513	0.104437	-4.27731	2.64e-11	7.65e-10
WBGene00002137	inx-15	R12E2.9	chrI											5.43362	0.455593	-3.5761	2.84e-11	8.2e-10
WBGene00000109	alh-3	F36H1.6	chrIV	1			1				1			10.3285	3.01523	-1.77629	2.88e-11	8.3e-10
WBGene00007753	C27A7.1	C27A7.1	chrV											2.47841	0.192539	-3.6862	2.88e-11	8.3e-10
WBGene00000469	ces-2	ZK909.4	chrI						1		1			24.9826	5.50171	-2.18297	2.94e-11	8.44e-10
WBGene00011838	T19C4.1	T19C4.1	chrV				1							5.61652	0.74811	-2.90836	3.24e-11	9.28e-10
WBGene00015767	hex-2	C14C11.3	chrV											5.28421	0.975821	-2.437	3.42e-11	9.77e-10
WBGene00016967	C56C10.11	C56C10.11	chrII	1	1						1			10.7702	3.01931	-1.83475	3.57e-11	1.02e-09
WBGene00010925	M153.2	M153.2	chrX											4.66281	0.524023	-3.1535	3.66e-11	1.04e-09
WBGene00015369	ugt-51	C03A7.11	chrV											3.85212	0.379539	-3.34333	4.07e-11	1.15e-09
WBGene00003518	nac-2	R107.1	chrIII				1							6.68044	1.36495	-2.29109	4.28e-11	1.21e-09
WBGene00000231	atx-2	D2045.1	chrIII	1							1	1		50.4071	18.7526	-1.42654	4.41e-11	1.24e-09
WBGene00006726	ubl-5	F46F11.4	chrI	1										106.743	395.565	1.88977	4.59e-11	1.29e-09
WBGene00013859	ZC247.1	ZC247.1	chrI											2.5124	0.775612	-1.69566	4.7e-11	1.31e-09
WBGene00011237	R11A8.2	R11A8.2	chrIV									1		19.8686	59.0893	1.57241	4.69e-11	1.31e-09
WBGene00000968	dhs-4	T05F1.10	chrI											7.06677	0.352723	-4.32444	4.93e-11	1.37e-09
WBGene00012041	T26E3.8	T26E3.8	chrI				1							14.5185	2.96747	-2.29058	5.01e-11	1.39e-09
WBGene00000448	ceh-26	K12H4.1	chrIII	1							1			3.53787	0.361598	-3.29042	5e-11	1.39e-09
WBGene00008426	D2045.9	D2045.9	chrIII				1				1	1		18.643	5.56487	-1.74421	5.21e-11	1.44e-09
WBGene00008802	acp-2	F14E5.4	chrII				1							10.8549	2.42977	-2.15945	5.28e-11	1.46e-09
WBGene00012066	fbxb-116	T26H2.4	chrV				1							6.62932	0.736325	-3.17045	5.36e-11	1.47e-09
WBGene00019243	fbxb-72	H24O09.2	chrV								1			7.64303	1.17377	-2.70299	5.78e-11	1.58e-09
WBGene00011083	glo-1	R07B1.12	chrX									1		14.2178	1.88375	-2.91602	5.76e-11	1.58e-09
WBGene00013086	arrd-2	Y51B9A.4	chrII											35.2276	10.8038	-1.70517	6.4e-11	1.75e-09
WBGene00010731	K10C3.4	K10C3.4	chrI								1	1		63.9772	21.3872	-1.58081	6.69e-11	1.82e-09
WBGene00016906	C53D5.5	C53D5.5	chrI								1	1		5.69711	1.19538	-2.25276	7.01e-11	1.9e-09
WBGene00000990	dhs-27	C04F6.5	chrX											18.4949	4.66174	-1.98819	7.03e-11	1.91e-09
WBGene00020726	T23C6.4	T23C6.4	chrX				1							35.0733	10.8487	-1.69285	7.11e-11	1.92e-09
WBGene00004155	pqn-73	W01C9.3	chrII											2.83659	0.360853	-2.97467	8.54e-11	2.3e-09
WBGene00006498	ten-1	R13F6.4	chrIII								1	1		34.3436	12.5696	-1.4501	8.95e-11	2.41e-09
WBGene00004949	sox-2	K08A8.2	chrX				1				1			17.8003	3.21312	-2.46985	9.2e-11	2.47e-09
WBGene00001250	elt-2	C33D3.1	chrX				1							6.36871	1.08817	-2.54909	9.41e-11	2.52e-09
WBGene00014090	ZK822.2	ZK822.2	chrIV	1										82.2229	25.3403	-1.69811	9.49e-11	2.53e-09
WBGene00044567	C46C11.4	C46C11.4	chrX								1			7.46368	1.34758	-2.46952	9.49e-11	2.53e-09
WBGene00012565	fbxa-210	Y37H2A.5	chrV											17.223	52.2621	1.60143	9.75e-11	2.59e-09
WBGene00015518	C06E1.1	C06E1.1	chrIII								1	1		104.533	33.4889	-1.64221	1.01e-10	2.68e-09
WBGene00010872	M05B5.4	M05B5.4	chrI	1							1	1		41.2294	13.9663	-1.56173	1.04e-10	2.74e-09
WBGene00003089	ltd-1	K02C4.4	chrII								1	1		5.25041	1.16347	-2.174	1.16e-10	3.05e-09
WBGene00000503	cht-1	C04F6.3	chrX	1							1	1		333.05	133.688	-1.31687	1.24e-10	3.27e-09
WBGene00017814	F26A10.2	F26A10.2	chrX								1			3.31131	0.413449	-3.00162	1.29e-10	3.37e-09
WBGene00007509	C10C5.5	C10C5.5	chrIV				1							4.875	0.487806	-3.32102	1.39e-10	3.62e-09
WBGene00021773	fbxb-42	Y51H7BR.1	chrII									1		15.8896	3.87134	-2.03718	1.4e-10	3.63e-09
WBGene00020537	fbxb-37	T16A1.8	chrII				1				1	1		26.4657	8.00105	-1.72586	1.39e-10	3.63e-09
WBGene00013136	Y53C10A.5	Y53C10A.5	chrI											11.5632	2.36146	-2.29179	1.45e-10	3.76e-09
WBGene00018442	sdz-18	F45C12.11	chrII				1							8.22607	1.15313	-2.83464	1.47e-10	3.79e-09
WBGene00172937	21ur-15540	F38H4.11	chrIV											17.9797	4.85274	-1.8895	1.52e-10	3.92e-09
WBGene00016871	tag-303	C52B11.2	chrX				1				1			19.393	4.75541	-2.02789	1.59e-10	4.08e-09
WBGene00010221	F57G12.1	F57G12.1	chrX				1		1		1	1		23.549	5.57226	-2.07933	1.63e-10	4.19e-09
WBGene00044047	Y57A10C.11	Y57A10C.11	chrII											8.88009	1.17433	-2.91874	1.85e-10	4.73e-09
WBGene00002182	kap-1	F08F8.3	chrIII								1	1		4.50667	0.874737	-2.36514	1.9e-10	4.85e-09
WBGene00019730	asns-2	M02D8.4	chrX						1					8.08542	1.79482	-2.17149	2.02e-10	5.16e-09
WBGene00016104	ddr-1	C25F6.4	chrX											2.79683	0.41211	-2.76269	2.17e-10	5.51e-09
WBGene00009343	F32H2.6	F32H2.6	chrI				1							14.5646	0.393714	-5.20917	2.3e-10	5.83e-09
WBGene00016716	acs-17	C46F4.2	chrX											4.29447	0.877669	-2.29073	2.38e-10	6.01e-09
WBGene00010101	fbxb-57	F55C9.4	chrV				1							10.9632	2.1015	-2.38318	2.6e-10	6.56e-09
WBGene00017983	F32D1.3	F32D1.3	chrV								1	1		2.45932	0.296181	-3.05371	2.99e-10	7.52e-09
WBGene00015779	C14F11.2	C14F11.2	chrX				1							8.742	2.35404	-1.89283	2.99e-10	7.52e-09
WBGene00000882	cyn-6	F42G9.2	chrIII								1	1		101.509	35.4558	-1.51752	3.08e-10	7.71e-09
WBGene00016617	C43H6.4	C43H6.4	chrX								1	1		21.0422	7.06739	-1.57403	3.09e-10	7.72e-09
WBGene00003776	nmy-1	F52B10.1	chrX						1		1			35.3395	14.4277	-1.29245	3.32e-10	8.25e-09
WBGene00002053	ifb-1	F10C1.2	chrII											6.55377	1.48274	-2.14406	3.36e-10	8.35e-09
WBGene00001157	ech-8	F01G10.2	chrIV				1				1			4.02065	0.321278	-3.64553	3.39e-10	8.4e-09
WBGene00174213	21ur-13385	D1005.7	chrX											6.59179	1.31263	-2.32821	3.41e-10	8.43e-09
WBGene00017326	dmd-5	F10C1.5	chrII				1							7.96165	0.983291	-3.01738	3.45e-10	8.51e-09
WBGene00018458	fbxb-30	F45D11.13	chrII									1		6.33532	0.30434	-4.37966	3.51e-10	8.6e-09
WBGene00015514	C06A8.3	C06A8.3	chrII								1	1		269.69	101.83	-1.40514	3.52e-10	8.6e-09
WBGene00001562	lin-66	B0513.1	chrIV	1							1	1		33.9642	8.42434	-2.01138	3.5e-10	8.6e-09
WBGene00008549	din-1	F07A11.6	chrII						1		1	1		34.9184	8.72013	-2.00157	3.6e-10	8.77e-09
WBGene00015141	ugt-46	B0310.5	chrX											3.39292	0.371186	-3.19231	3.78e-10	9.2e-09
WBGene00012085	T27D12.1	T27D12.1	chrII				1				1			8.37168	2.0108	-2.05775	4e-10	9.7e-09
WBGene00020911	cpt-6	W01A11.5	chrV											35.704	13.5148	-1.40155	4.35e-10	1.05e-08
WBGene00002295	let-19	K08F8.6	chrII								1			37.5015	15.5184	-1.27297	4.37e-10	1.06e-08
WBGene00019154	glf-1	H04M03.4	chrIV											3.83276	0.348003	-3.46121	4.47e-10	1.08e-08
WBGene00012494	nhr-232	Y22F5A.1	chrV											4.56322	0.562961	-3.01895	4.68e-10	1.13e-08
WBGene00015905	C17E7.12	C17E7.12	chrV											108.173	340.436	1.65405	4.89e-10	1.17e-08
WBGene00019843	R03E9.2	R03E9.2	chrX				1							7.35624	1.87705	-1.9705	4.94e-10	1.18e-08
WBGene00001746	gsk-3	Y18D10A.5	chrI								1	1		49.4506	16.5902	-1.57566	5.14e-10	1.22e-08
WBGene00008546	F07A11.2	F07A11.2	chrII	1	1						1	1		23.0828	7.15753	-1.68928	5.1e-10	1.22e-08
WBGene00005643	srp-2	C05E4.1	chrV				1							6.36836	1.00246	-2.66737	5.12e-10	1.22e-08
WBGene00000396	cdh-4	F25F2.2	chrIII						1		1	1		89.3297	37.1734	-1.26487	5.33e-10	1.27e-08
WBGene00000992	dhs-29	F27D9.6	chrX				1							8.02866	1.7725	-2.17937	5.51e-10	1.3e-08
WBGene00019620	fah-1	K10C2.4	chrX						1					54.755	20.3331	-1.42916	6e-10	1.42e-08
WBGene00012428	Y11D7A.3	Y11D7A.3	chrIV	1										4.68626	0.759785	-2.62477	6.2e-10	1.46e-08
WBGene00019327	zip-2	K02F3.4	chrIII	1			1				1	1		30.8734	9.69479	-1.67108	6.98e-10	1.64e-08
WBGene00004013	pha-4	F38A6.1	chrV				1		1		1			26.9035	8.86942	-1.60088	7.46e-10	1.74e-08
WBGene00011049	sdz-26	R06A4.6	chrII				1					1		21.4515	6.62755	-1.69453	7.54e-10	1.76e-08
WBGene00020496	spat-3	T13H2.5	chrX								1	1		29.2617	11.3737	-1.36331	7.85e-10	1.83e-08
WBGene00019239	H24K24.2	H24K24.2	chrV											3.77767	0.488697	-2.95048	7.97e-10	1.85e-08
WBGene00021774	fbxb-43	Y51H7BR.2	chrII		1							1		11.0567	2.47566	-2.15904	8.07e-10	1.87e-08
WBGene00002124	inx-2	F08G12.10	chrX		1						1	1		163.497	67.8703	-1.26841	8.42e-10	1.94e-08
WBGene00001042	dnj-24	W03A5.7	chrIII						1					7.46522	0.616025	-3.59912	8.56e-10	1.97e-08
WBGene00016295	fbxc-40	C32B5.1	chrII									1		23.4099	6.74859	-1.79446	8.65e-10	1.99e-08
WBGene00007260	olrn-1	C02C6.2	chrX								1			3.64883	0.556601	-2.71272	9.58e-10	2.2e-08
WBGene00019420	fbxb-46	K05F6.9	chrII				1							13.7204	2.3227	-2.56245	9.69e-10	2.22e-08
WBGene00002138	inx-16	R12E2.5	chrI											5.07951	0.651856	-2.96206	9.87e-10	2.25e-08
WBGene00002232	kpc-1	F11A6.1	chrI				1				1	1		41.164	15.7206	-1.38872	9.92e-10	2.26e-08
WBGene00014117	clec-91	ZK858.3	chrI		1									228.879	549.933	1.26467	1e-09	2.27e-08
WBGene00044281	R04A9.7	R04A9.7	chrX									1		17.8813	5.36668	-1.73635	1e-09	2.27e-08
WBGene00004055	pmk-1	B0218.3	chrIV				1				1			30.5319	10.2119	-1.58007	1.01e-09	2.29e-08
WBGene00000786	cpr-6	C25B8.3	chrX											5.78819	0.764871	-2.91982	1.03e-09	2.32e-08
WBGene00003812	nrf-5	F55B12.5	chrV				1							4.25352	0.769	-2.4676	1.05e-09	2.37e-08
WBGene00045379	C45B11.6	C45B11.6	chrV											3.96121	0.240479	-4.04196	1.08e-09	2.41e-08
WBGene00170206	21ur-11429	Y17G9B.10	chrIV											6.15345	1.29859	-2.24445	1.09e-09	2.43e-08
WBGene00169974	21ur-14803	F17H10.6	chrX								1			13.953	3.7501	-1.89557	1.1e-09	2.47e-08
WBGene00003214	mel-32	C05D11.11	chrIII	1							1	1		100.45	239.526	1.2537	1.15e-09	2.57e-08
WBGene00013583	ceh-51	Y80D3A.3	chrV									1		16.7463	3.85376	-2.1195	1.18e-09	2.62e-08
WBGene00013135	rga-2	Y53C10A.4	chrI								1			3.82072	0.91483	-2.06227	1.18e-09	2.63e-08
WBGene00010106	fbxb-61	F55C9.10	chrV				1							6.3533	0.657612	-3.2722	1.2e-09	2.66e-08
WBGene00016359	fbxb-88	C33F10.13	chrII											16.2122	4.58293	-1.82273	1.21e-09	2.67e-08
WBGene00000121	aly-2	F23B2.6	chrIV	1	1									203.543	489.015	1.26454	1.21e-09	2.67e-08
WBGene00007508	C10C5.4	C10C5.4	chrIV											5.50629	0.886038	-2.63564	1.25e-09	2.75e-08
WBGene00010047	F54D1.6	F54D1.6	chrIV						1					3.03598	0.806843	-1.91181	1.31e-09	2.89e-08
WBGene00016298	fbxc-14	C32B5.5	chrII				1							9.39166	1.9359	-2.27838	1.41e-09	3.08e-08
WBGene00000220	atf-2	K08F8.2	chrII						1		1			7.87927	1.72875	-2.18834	1.44e-09	3.15e-08
WBGene00015752	C14B9.2	C14B9.2	chrIII	1							1			50.2922	19.9779	-1.33193	1.47e-09	3.21e-08
WBGene00016337	fbxb-38	C33C12.5	chrII				1							8.95503	1.69988	-2.39726	1.53e-09	3.33e-08
WBGene00003847	blmp-1	F25D7.3	chrI								1			4.29954	0.725259	-2.56762	1.6e-09	3.49e-08
WBGene00012825	Y43F8C.3	Y43F8C.3	chrV								1			3.7631	0.684584	-2.45862	1.61e-09	3.49e-08
WBGene00003243	mig-10	F10E9.6	chrIII	1			1				1	1		27.4941	10.209	-1.42928	1.68e-09	3.64e-08
WBGene00044294	C01B10.11	C01B10.11	chrIV								1			6.30828	0.729382	-3.1125	1.69e-09	3.65e-08
WBGene00010272	amph-1	F58G6.1	chrIV				1							24.3558	8.30636	-1.55198	1.75e-09	3.77e-08
WBGene00004130	ketn-1	F54E2.3	chrV						1					4.00473	1.40771	-1.50836	1.78e-09	3.84e-08
WBGene00020382	T09B4.8	T09B4.8	chrI	1								1		48.062	18.2447	-1.39742	1.85e-09	3.97e-08
WBGene00006807	unc-75	C17D12.2	chrI								1			3.49742	0.43306	-3.01365	1.92e-09	4.11e-08
WBGene00044949	Y49A10A.2	Y49A10A.2	chrX											38.8016	12.2379	-1.66476	1.92e-09	4.11e-08
WBGene00009947	F52H3.5	F52H3.5	chrII				1				1	1		13.474	0.384033	-5.1328	2.02e-09	4.31e-08
WBGene00018444	fbxb-48	F45C12.13	chrII				1							8.43759	1.56901	-2.42697	2.07e-09	4.41e-08
WBGene00006602	tps-1	ZK54.2	chrX											3.46259	0.951281	-1.86391	2.07e-09	4.41e-08
WBGene00010149	F56D5.5	F56D5.5	chrIV		1							1		35.5101	98.0964	1.46597	2.09e-09	4.45e-08
WBGene00011833	T19B10.5	T19B10.5	chrV											3.2378	0.518466	-2.64269	2.19e-09	4.64e-08
WBGene00001854	hil-3	F22F1.1	chrX	1							1	1		127.125	313.544	1.30242	2.25e-09	4.76e-08
WBGene00007170	B0393.5	B0393.5	chrIII											2.89086	0.709452	-2.02672	2.26e-09	4.78e-08
WBGene00165882	21ur-12563	F55B11.68	chrIV											3.61317	1.02786	-1.81362	2.35e-09	4.96e-08
WBGene00009479	fcp-1	F36F2.6	chrI	1							1	1		30.0606	74.5414	1.31017	2.51e-09	5.26e-08
WBGene00013585	cyp-42A1	Y80D3A.5	chrV											3.03841	0.299755	-3.34146	2.5e-09	5.26e-08
WBGene00007063	2L52.1	2L52.1	chrII	1										21.6827	7.20247	-1.58998	2.94e-09	6.15e-08
WBGene00015268	BE0003N10.3	BE0003N10.3	chrIII											2.27801	0.49859	-2.19185	3e-09	6.26e-08
WBGene00018018	F33G12.6	F33G12.6	chrII	1							1	1		10.9856	3.24317	-1.76014	3.01e-09	6.27e-08
WBGene00010219	F57G9.3	F57G9.3	chrII				1							20.9929	5.73345	-1.87242	3.09e-09	6.42e-08
WBGene00014011	ZK632.2	ZK632.2	chrIII								1	1		27.0554	66.6736	1.3012	3.24e-09	6.73e-08
WBGene00004373	rme-1	W06H8.1	chrV	1							1			26.4599	9.52701	-1.47371	3.28e-09	6.8e-08
WBGene00010000	F53F8.3	F53F8.3	chrV		1									81.6675	207.313	1.34398	3.35e-09	6.93e-08
WBGene00044989	Y37A1B.17	Y37A1B.17	chrIV								1			12.0761	4.41265	-1.45243	3.53e-09	7.28e-08
WBGene00171449	21ur-10648	Y37A1B.275	chrIV											11.5524	1.77007	-2.70631	3.6e-09	7.4e-08
WBGene00018704	ztf-13	F52E4.8	chrX											16.7725	4.94092	-1.76324	3.68e-09	7.56e-08
WBGene00009671	mfap-1	F43G9.10	chrI		1							1		36.9884	92.5494	1.32315	3.71e-09	7.6e-08
WBGene00007351	C05G5.5	C05G5.5	chrX								1	1		7.28637	0.781768	-3.22039	3.71e-09	7.6e-08
WBGene00004918	snr-5	ZK652.1	chrIII	1	1							1		283.867	741.026	1.38431	3.73e-09	7.61e-08
WBGene00003151	mca-1	W09C2.3	chrIV									1		36.969	15.3796	-1.2653	3.74e-09	7.62e-08
WBGene00022104	Y71D11A.3	Y71D11A.3	chrIII											5.52542	0.259554	-4.41198	3.92e-09	7.97e-08
WBGene00017340	F10D7.3	F10D7.3	chrX				1							18.9702	3.21305	-2.56172	3.95e-09	8.03e-08
WBGene00001123	dyf-7	C43C3.3	chrX											3.8523	0.529104	-2.8641	4.06e-09	8.23e-08
WBGene00011155	R09B3.2	R09B3.2	chrI		1						1	1		628.662	1525.62	1.27904	4.13e-09	8.35e-08
WBGene00008862	F15D4.5	F15D4.5	chrII									1		2.31731	9.28668	2.00271	4.34e-09	8.76e-08
WBGene00006640	tsp-14	F39C12.3	chrX	1							1	1		5.28369	0.986835	-2.42067	4.57e-09	9.21e-08
WBGene00001029	dnj-11	F38A5.13	chrIV	1	1							1		76.6138	178.008	1.21627	4.64e-09	9.33e-08
WBGene00019433	acdh-3	K06A5.6	chrI	1							1	1		54.3224	131.313	1.27339	4.73e-09	9.51e-08
WBGene00045388	C38C6.8	C38C6.8	chrII									1		4360.81	10081.7	1.20906	5e-09	9.99e-08
WBGene00015507	C06A6.2	C06A6.2	chrIV								1	1		25.86	8.8036	-1.55456	5.01e-09	1e-07
WBGene00001523	gbh-2	M05D6.7	chrII				1							5.79613	1.15323	-2.32941	5.18e-09	1.03e-07
WBGene00016197	pxl-1	C28H8.6	chrIII											9.53547	1.79732	-2.40746	5.26e-09	1.05e-07
WBGene00008019	C38H2.2	C38H2.2	chrIII								1			4.23888	0.544825	-2.95982	5.6e-09	1.11e-07
WBGene00002222	klp-11	F20C5.2	chrIV				1				1			5.14906	0.816488	-2.65681	5.64e-09	1.12e-07
WBGene00000004	aat-3	F52H2.2	chrX	1							1	1		18.614	6.26726	-1.57049	5.71e-09	1.13e-07
WBGene00016309	sdz-4	C32B5.16	chrII				1					1		32.359	11.3518	-1.51125	5.77e-09	1.14e-07
WBGene00016307	fbxc-18	C32B5.14	chrII				1							31.9281	11.5294	-1.46951	6.34e-09	1.24e-07
WBGene00000437	ceh-13	R13A5.5	chrIII				1				1	1		38.7706	12.1782	-1.67067	6.44e-09	1.26e-07
WBGene00008066	fbxb-65	C43D7.2	chrV				1							10.0829	2.34249	-2.10579	6.82e-09	1.33e-07
WBGene00002044	hyl-2	K02G10.6	chrX	1							1			21.8892	6.8312	-1.68001	6.91e-09	1.35e-07
WBGene00008386	D1081.8	D1081.8	chrI		1						1	1		97.4362	220.51	1.17831	7.04e-09	1.37e-07
WBGene00020446	T12B3.3	T12B3.3	chrIV						1					20.9437	6.78487	-1.62612	7.06e-09	1.37e-07
WBGene00011591	T07F10.5	T07F10.5	chrV		1							1		4.2518	28.1933	2.72921	7.28e-09	1.41e-07
WBGene00003158	mcm-6	ZK632.1	chrIII		1							1		112.736	255.676	1.18137	7.55e-09	1.46e-07
WBGene00006836	unc-112	C47E8.7	chrV	1							1	1		43.2011	17.9398	-1.2679	7.8e-09	1.51e-07
WBGene00003998	pgp-4	F42E11.1	chrX				1							9.02962	3.28894	-1.45704	7.96e-09	1.54e-07
WBGene00003559	ncl-1	ZK112.2	chrIII								1			29.2794	11.583	-1.33787	8.22e-09	1.59e-07
WBGene00009015	F21D9.1	F21D9.1	chrV		1		1							4.05416	0.384435	-3.39859	8.74e-09	1.68e-07
WBGene00009410	F35E2.2	F35E2.2	chrI				1							5.93599	0.605615	-3.29301	8.78e-09	1.69e-07
WBGene00017162	ddx-23	F01F1.7	chrIII	1	1						1	1		34.1002	80.3142	1.23587	8.82e-09	1.69e-07
WBGene00001435	fkh-3	C29F7.4	chrX		1							1		23.5332	61.7355	1.39141	9.23e-09	1.77e-07
WBGene00022861	dve-1	ZK1193.5	chrX				1				1			7.46292	1.381	-2.43402	9.34e-09	1.78e-07
WBGene00010882	atg-7	M7.5	chrIV	1							1	1		39.8237	16.2673	-1.29165	9.5e-09	1.81e-07
WBGene00000266	bre-1	C53B4.7	chrIV	1										7.18357	1.58228	-2.1827	9.67e-09	1.84e-07
WBGene00012255	lpr-6	W04G3.1	chrX								1			7.46074	1.21721	-2.61574	9.86e-09	1.88e-07
WBGene00000178	aqp-10	ZK1321.3	chrII											49.3051	18.1588	-1.44107	1.01e-08	1.92e-07
WBGene00020194	T03G6.1	T03G6.1	chrX								1			4.56322	0.48088	-3.24631	1.04e-08	1.96e-07
WBGene00003654	nhr-64	C45E1.1	chrI				1							6.89266	1.48295	-2.21659	1.04e-08	1.97e-07
WBGene00001510	fzr-1	ZK1307.6	chrII	1							1	1		32.1932	12.6114	-1.35202	1.05e-08	1.98e-07
WBGene00012958	Y47H10A.2	Y47H10A.2	chrI											6.61067	1.42869	-2.2101	1.07e-08	2.01e-07
WBGene00009574	F40E10.6	F40E10.6	chrX	1							1			13.4626	4.04397	-1.73512	1.07e-08	2.01e-07
WBGene00001844	hid-1	K02E10.2	chrX	1			1				1	1		22.516	8.69226	-1.37314	1.09e-08	2.04e-07
WBGene00006820	unc-89	C09D1.1	chrI											2.02867	0.668197	-1.60219	1.09e-08	2.05e-07
WBGene00004438	rpl-25.1	F55D10.2	chrX	1							1	1		77.5443	25.9863	-1.57727	1.13e-08	2.12e-07
WBGene00018900	rod-1	F55G1.4	chrIV								1	1		48.4641	108.516	1.16292	1.14e-08	2.13e-07
WBGene00018931	ugt-52	F56B3.7	chrIV				1							2.6054	0.278586	-3.22531	1.15e-08	2.14e-07
WBGene00001108	dsl-6	H02I12.4	chrIV											5.96234	0.863601	-2.78744	1.15e-08	2.14e-07
WBGene00007592	C14H10.2	C14H10.2	chrX				1							17.1651	5.62101	-1.61057	1.15e-08	2.14e-07
WBGene00006734	ufd-2	T05H10.5	chrII	1							1	1		51.4063	22.6236	-1.18411	1.17e-08	2.18e-07
WBGene00010902	M79.2	M79.2	chrX											4.93019	0.95658	-2.36568	1.2e-08	2.22e-07
WBGene00044417	C08F1.11	C08F1.11	chrII											13.1004	3.3828	-1.95332	1.27e-08	2.35e-07
WBGene00003978	pes-4	Y119D3B.17	chrIII								1	1		9.24938	2.52793	-1.8714	1.3e-08	2.41e-07
WBGene00001937	his-63	F22B3.2	chrIV								1	1		2774.48	6468.87	1.2213	1.33e-08	2.45e-07
WBGene00001005	dlc-1	T26A5.9	chrIII	1							1	1		369.666	897.196	1.2792	1.39e-08	2.55e-07
WBGene00012492	fbxb-7	Y20C6A.2	chrV									1		13.0722	37.7129	1.52856	1.42e-08	2.6e-07
WBGene00018204	F39F10.4	F39F10.4	chrX				1					1		35.6226	4.96955	-2.84161	1.43e-08	2.62e-07
WBGene00194994	T27E4.12	T27E4.12	chrV								1	1		2253.72	5615.91	1.31721	1.46e-08	2.66e-07
WBGene00019628	pup-2	K10D2.2	chrIII	1	1						1	1		64.17	25.5942	-1.32608	1.47e-08	2.69e-07
WBGene00166550	21ur-11388	Y105C5A.627	chrIV								1			12.7405	4.5282	-1.49241	1.53e-08	2.79e-07
WBGene00019832	R02F2.2	R02F2.2	chrIII											3.07477	0.847348	-1.85945	1.58e-08	2.88e-07
WBGene00006524	tap-1	C44H4.5	chrX											11.6577	3.38204	-1.78532	1.6e-08	2.9e-07
WBGene00013905	ugt-4	ZC455.5	chrV				1							4.39857	0.162013	-4.76286	1.66e-08	3.01e-07
WBGene00007064	2RSSE.1	2RSSE.1	chrII								1	1		21.3488	6.23827	-1.77494	1.69e-08	3.05e-07
WBGene00012257	lpr-4	W04G3.3	chrX											3.99803	0.411554	-3.28014	1.78e-08	3.22e-07
WBGene00017904	lim-8	F28F5.3	chrIII											1.75398	0.265615	-2.72323	1.8e-08	3.24e-07
WBGene00000422	ced-8	F08F1.5	chrX											19.3727	6.81373	-1.50751	1.87e-08	3.37e-07
WBGene00004274	rab-11.1	F53G12.1	chrI	1							1	1		120.176	45.8369	-1.39056	1.9e-08	3.42e-07
WBGene00020902	jmjc-1	T28F2.4	chrI				1				1			30.6709	6.96591	-2.13849	1.91e-08	3.43e-07
WBGene00007070	ugt-49	AC3.2	chrV											16.9615	6.00444	-1.49816	1.93e-08	3.46e-07
WBGene00001938	his-64	F22B3.1	chrIV								1	1		6369.02	15011.4	1.23691	1.96e-08	3.5e-07
WBGene00174894	21ur-11157	T23G4.125	chrIV								1	1		14.8483	40.9033	1.46192	1.96e-08	3.5e-07
WBGene00015613	C08F1.10	C08F1.10	chrII						1		1	1		82.4129	33.6005	-1.29439	1.97e-08	3.51e-07
WBGene00015610	C08F1.6	C08F1.6	chrII				1				1	1		82.757	33.0436	-1.32451	2.01e-08	3.57e-07
WBGene00012194	toe-4	W02A11.3	chrI	1							1	1		27.5224	10.5024	-1.38988	2.05e-08	3.64e-07
WBGene00001086	dpy-27	R13G10.1	chrIII								1	1		73.1925	33.2895	-1.13663	2.15e-08	3.81e-07
WBGene00017605	F19F10.9	F19F10.9	chrV		1						1	1		51.4638	114.981	1.15977	2.22e-08	3.92e-07
WBGene00174030	21ur-11853	Y9C9A.96	chrIV											4.56026	1.19937	-1.92684	2.3e-08	4.06e-07
WBGene00010744	K10D6.4	K10D6.4	chrV								1			14.9231	4.27174	-1.80465	2.44e-08	4.31e-07
WBGene00017984	F32D1.5	F32D1.5	chrV	1										245.376	538.369	1.1336	2.46e-08	4.33e-07
WBGene00003636	nhr-46	C45E5.6	chrIV	1							1			22.9839	8.11095	-1.50268	2.57e-08	4.51e-07
WBGene00044698	K09F5.6	K09F5.6	chrX											5.92498	1.82044	-1.70252	2.74e-08	4.79e-07
WBGene00003163	mdl-1	R03E9.1	chrX				1				1			5.19311	0.445194	-3.54409	2.85e-08	4.97e-07
WBGene00020307	T07D3.4	T07D3.4	chrII											3.31476	0.20677	-4.0028	2.87e-08	4.99e-07
WBGene00004195	prx-6	F39G3.7	chrV											4.08584	1.06278	-1.94279	2.96e-08	5.15e-07
WBGene00019060	F58F9.7	F58F9.7	chrIV											9.53535	3.19384	-1.57799	2.98e-08	5.18e-07
WBGene00015297	sco-1	C01F1.2	chrII	1							1	1		18.4726	49.8109	1.43107	3.01e-08	5.22e-07
WBGene00000395	cdh-3	ZK112.7	chrIII											4.74104	1.9078	-1.3133	3.26e-08	5.64e-07
WBGene00019318	K02E10.4	K02E10.4	chrX											3.35727	0.3829	-3.13225	3.27e-08	5.64e-07
WBGene00007236	C01G10.9	C01G10.9	chrV				1				1	1		7.64324	1.88383	-2.02052	3.34e-08	5.76e-07
WBGene00001853	hil-2	Y73B6BL.9	chrIV	1							1	1		641.452	1434.77	1.16141	3.36e-08	5.78e-07
WBGene00011722	T11G6.8	T11G6.8	chrIV	1	1						1	1		72.9238	164.658	1.17501	3.36e-08	5.78e-07
WBGene00008959	F19H6.4	F19H6.4	chrX		1									25.9174	69.1405	1.41561	3.4e-08	5.82e-07
WBGene00004192	prx-2	ZK809.7	chrIV				1							5.91943	0.844214	-2.80978	3.51e-08	5.99e-07
WBGene00013870	ZC373.5	ZC373.5	chrX											8.36054	1.7042	-2.2945	3.55e-08	6.06e-07
WBGene00019249	H28G03.1	H28G03.1	chrX	1			1				1	1		31.3564	11.0307	-1.50724	3.57e-08	6.08e-07
WBGene00011050	agl-1	R06A4.8	chrII	1							1	1		17.945	7.6774	-1.2249	3.61e-08	6.15e-07
WBGene00019963	R08E5.3	R08E5.3	chrV				1				1			3.81892	0.195582	-4.28732	3.88e-08	6.59e-07
WBGene00001169	eef-1A.2	R03G5.1	chrX	1							1	1		162.262	69.4622	-1.22403	3.92e-08	6.66e-07
WBGene00002261	ldb-1	F58A3.1	chrX	1							1	1		30.1779	12.2843	-1.29667	3.99e-08	6.76e-07
WBGene00017360	F10E9.11	F10E9.11	chrIII									1		130.321	327.167	1.32796	4.02e-08	6.8e-07
WBGene00003021	lin-36	F44B9.6	chrIII	1	1						1	1		45.8736	20.1011	-1.19039	4.1e-08	6.91e-07
WBGene00011003	R04B5.5	R04B5.5	chrV				1							4.05865	0.203039	-4.32117	4.11e-08	6.94e-07
WBGene00013497	hex-5	Y70D2A.2	chrX											3.29259	0.595294	-2.46755	4.26e-08	7.16e-07
WBGene00009741	drr-1	F45H10.4	chrII				1							10.0074	1.272	-2.9759	4.37e-08	7.35e-07
WBGene00008683	repo-1	F11A10.2	chrIV		1						1	1		91.5982	213.31	1.21956	4.41e-08	7.39e-07
WBGene00007652	C17G1.5	C17G1.5	chrX											5.56939	0.79718	-2.80454	4.41e-08	7.39e-07
WBGene00016790	C49H3.3	C49H3.3	chrIV								1	1		239.323	563.677	1.23591	4.46e-08	7.46e-07
WBGene00000995	die-1	C18D1.1	chrII	1			1				1	1		70.7316	31.4167	-1.17082	4.51e-08	7.54e-07
WBGene00003123	mag-1	R09B3.5	chrI	1							1	1		259.366	578.946	1.15844	5.07e-08	8.46e-07
WBGene00013816	Y116F11A.1	Y116F11A.1	chrV											10.2524	1.52769	-2.74655	5.19e-08	8.64e-07
WBGene00010629	K07C5.6	K07C5.6	chrV		1							1		49.7117	110.042	1.14639	5.59e-08	9.28e-07
WBGene00022499	set-30	ZC8.3	chrX											4.45131	1.09685	-2.02087	5.64e-08	9.36e-07
WBGene00012064	fbxb-115	T26H2.2	chrV				1							4.11942	0.636998	-2.69308	5.74e-08	9.51e-07
WBGene00017576	cdh-8	F18F11.3	chrIV								1			0.905294	0.163519	-2.46893	5.86e-08	9.68e-07
WBGene00008971	F20C5.6	F20C5.6	chrIV						1		1			31.5503	11.9435	-1.40143	5.86e-08	9.68e-07
WBGene00009880	F49C12.11	F49C12.11	chrIV								1	1		575.759	1411.66	1.29386	5.9e-08	9.73e-07
WBGene00008218	nasp-2	C50B6.2	chrV		1									316.905	691.616	1.12592	5.95e-08	9.8e-07
WBGene00006893	spon-1	F10E7.4	chrII											4.13811	1.18503	-1.80405	6.33e-08	1.04e-06
WBGene00007900	C33D9.6	C33D9.6	chrIV						1		1	1		15.1019	3.93363	-1.9408	6.42e-08	1.05e-06
WBGene00004245	puf-9	W06B11.2	chrX								1	1		31.0736	13.0668	-1.24978	6.53e-08	1.07e-06
WBGene00018256	cutl-28	F41A4.1	chrIV								1			2.06912	0.340851	-2.60181	7.07e-08	1.16e-06
WBGene00004216	ptr-1	C24B5.3	chrV								1			1.90497	0.40391	-2.23767	7.11e-08	1.16e-06
WBGene00018607	F48E3.8	F48E3.8	chrX											1.52322	0.140918	-3.4342	7.32e-08	1.19e-06
WBGene00008999	F21A10.2	F21A10.2	chrX						1		1	1		40.7063	17.0212	-1.25792	7.29e-08	1.19e-06
WBGene00044070	set-18	T22A3.4	chrI								1	1		5.65345	1.46712	-1.94615	7.48e-08	1.21e-06
WBGene00020593	ugt-11	T19H12.10	chrV											2.36865	0.121549	-4.28445	7.42e-08	1.21e-06
WBGene00004414	rpl-3	F13B10.2	chrIII	1							1	1		152.087	68.7136	-1.14622	7.51e-08	1.22e-06
WBGene00022591	cuti-1	ZC328.1	chrI											9.4197	1.6766	-2.49014	7.93e-08	1.28e-06
WBGene00007317	C05A9.2	C05A9.2	chrX				1		1		1			20.1961	5.12565	-1.97827	7.95e-08	1.28e-06
WBGene00020235	T05A12.4	T05A12.4	chrIV											14.7556	6.03471	-1.2899	8.17e-08	1.31e-06
WBGene00015926	C17H11.6	C17H11.6	chrX						1		1			12.3832	4.7138	-1.39342	8.16e-08	1.31e-06
WBGene00011156	R09B3.3	R09B3.3	chrI	1	1						1	1		772.092	1702.32	1.14066	8.31e-08	1.34e-06
WBGene00015381	C03B1.13	C03B1.13	chrX											3.31246	0.622112	-2.41266	8.44e-08	1.35e-06
WBGene00015298	C01F1.3	C01F1.3	chrII				1				1	1		17.0501	3.50733	-2.28133	8.59e-08	1.37e-06
WBGene00011830	cyp-29A2	T19B10.1	chrV				1				1			5.60652	1.49278	-1.9091	8.55e-08	1.37e-06
WBGene00003769	nlp-31	B0213.6	chrV	1			1				1			58.8959	9.9138	-2.57066	8.83e-08	1.41e-06
WBGene00004951	spc-1	K10B3.10	chrX	1							1	1		90.4134	41.4639	-1.12468	9.67e-08	1.54e-06
WBGene00019941	pgam-5	R07G3.5	chrII	1	1									69.4176	157.659	1.18343	9.96e-08	1.58e-06
WBGene00016354	rig-6	C33F10.5	chrII						1		1			2.56147	0.584573	-2.13152	1.01e-07	1.6e-06
WBGene00017244	apy-1	F08C6.6	chrX											35.4042	13.9802	-1.34053	1.02e-07	1.62e-06
WBGene00018436	fbxb-11	F45C12.5	chrII									1		10.4301	3.57174	-1.54605	1.03e-07	1.63e-06
WBGene00013355	gck-3	Y59A8B.23	chrV								1	1		11.4415	3.62353	-1.65881	1.07e-07	1.69e-06
WBGene00004313	rbc-1	F54E4.1	chrX	1										17.5013	8.10694	-1.11023	1.09e-07	1.73e-06
WBGene00009190	F27D4.6	F27D4.6	chrI											2.48282	0.520702	-2.25345	1.1e-07	1.74e-06
WBGene00007072	ugt-1	AC3.7	chrV				1							3.32702	0.684789	-2.2805	1.13e-07	1.78e-06
WBGene00004140	pqn-55	R09E10.7	chrIV								1			31.2733	14.5693	-1.102	1.14e-07	1.79e-06
WBGene00017380	F11D5.1	F11D5.1	chrX	1							1			4.32821	1.15183	-1.90985	1.17e-07	1.83e-06
WBGene00004392	rnr-2	C03C10.3	chrIII	1	1						1	1		392.259	832.532	1.0857	1.19e-07	1.87e-06
WBGene00018149	F37C12.1	F37C12.1	chrIII	1							1	1		59.7325	135.08	1.17722	1.25e-07	1.95e-06
WBGene00013709	csnk-1	Y106G6E.6	chrI	1							1	1		32.3275	12.1351	-1.41357	1.26e-07	1.96e-06
WBGene00008585	F08G12.1	F08G12.1	chrX				1				1			11.4159	4.16356	-1.45516	1.26e-07	1.96e-06
WBGene00016868	C52B9.8	C52B9.8	chrX								1	1		33.48	15.4793	-1.11297	1.29e-07	2.01e-06
WBGene00003515	myo-3	K12F2.1	chrV	1							1			4.90374	1.91357	-1.35762	1.37e-07	2.13e-06
WBGene00015474	C05D9.7	C05D9.7	chrX								1	1		46.4733	17.91	-1.37563	1.4e-07	2.17e-06
WBGene00006635	tsp-9	C25G6.2	chrX	1			1							25.5809	8.56706	-1.5782	1.4e-07	2.17e-06
WBGene00001565	gei-8	C14B9.6	chrIII								1	1		22.9324	10.5689	-1.11756	1.42e-07	2.19e-06
WBGene00011451	T04H1.5	T04H1.5	chrV		1						1	1		27.9791	68.8118	1.29831	1.41e-07	2.19e-06
WBGene00010310	F59B2.8	F59B2.8	chrIII								1			4.70469	1.08519	-2.11615	1.49e-07	2.3e-06
WBGene00009415	F35E2.8	F35E2.8	chrI				1							6.2641	0.175545	-5.15719	1.5e-07	2.32e-06
WBGene00003477	mtm-5	H28G03.6	chrX								1			12.4489	5.45327	-1.19083	1.58e-07	2.43e-06
WBGene00011147	R08D7.7	R08D7.7	chrIII	1							1			2.20448	0.227674	-3.2754	1.62e-07	2.48e-06
WBGene00006543	tbx-2	F21H11.3	chrIII								1			7.53314	2.12591	-1.82517	1.66e-07	2.54e-06
WBGene00012063	fbxb-1	T26H2.1	chrV				1				1			10.1042	3.17966	-1.668	1.66e-07	2.54e-06
WBGene00018268	F41C3.2	F41C3.2	chrII											2.33433	0.13681	-4.09277	1.73e-07	2.65e-06
WBGene00019329	ceeh-1	K02F3.6	chrIII											3.02103	0.367525	-3.03912	1.76e-07	2.68e-06
WBGene00003914	pam-1	F49E8.3	chrIV	1								1		99.9492	208.577	1.06132	1.76e-07	2.68e-06
WBGene00004917	snr-4	C52E4.3	chrV	1	1						1	1		159.412	370.127	1.21526	1.79e-07	2.72e-06
WBGene00006981	zig-4	C09C7.1	chrX						1					0.636161	5.53781	3.12185	1.81e-07	2.74e-06
WBGene00010608	K07A1.1	K07A1.1	chrI		1									38.6135	97.3456	1.33401	1.92e-07	2.91e-06
WBGene00004221	ptr-6	C54A12.1	chrII											1.08049	0.0895805	-3.59235	1.92e-07	2.91e-06
WBGene00018606	F48E3.6	F48E3.6	chrX				1							52.3629	20.5207	-1.35147	1.94e-07	2.94e-06
WBGene00001000	dim-1	C18A11.7	chrX				1		1		1			12.6365	3.94796	-1.67842	2e-07	3.02e-06
WBGene00016519	srz-56	C39B5.1	chrIII									1		0	1.48308	1.79769e+308	2.03e-07	3.07e-06
WBGene00019418	fbxb-54	K05F6.7	chrII				1					1		30.8921	12.088	-1.35366	2.1e-07	3.16e-06
WBGene00007402	ugt-60	C07A9.6	chrIII		1		1							2.27122	0.128515	-4.14346	2.12e-07	3.19e-06
WBGene00015180	B0416.4	B0416.4	chrX		1									15.2961	42.8796	1.48713	2.15e-07	3.22e-06
WBGene00020097	larp-1	R144.7	chrIII	1							1	1		61.3051	28.4268	-1.10875	2.15e-07	3.23e-06
WBGene00018714	F52H2.1	F52H2.1	chrX								1			2.85561	0.633232	-2.17299	2.16e-07	3.24e-06
WBGene00018445	fbxb-5	F45C12.14	chrII				1							4.16018	0.710479	-2.54978	2.21e-07	3.3e-06
WBGene00018857	stau-1	F55A4.5	chrX	1							1			19.261	7.99073	-1.26928	2.21e-07	3.3e-06
WBGene00003081	lsm-7	ZK593.7	chrIV		1						1	1		86.1537	220.778	1.35761	2.3e-07	3.43e-06
WBGene00003418	msh-2	H26D21.2	chrI		1									19.8858	44.1593	1.15098	2.33e-07	3.47e-06
WBGene00014124	ZK863.4	ZK863.4	chrV	1	1							1		46.4758	99.0037	1.091	2.4e-07	3.56e-06
WBGene00022334	Y82E9BR.1	Y82E9BR.1	chrIII								1	1		12.4834	4.57285	-1.44885	2.41e-07	3.57e-06
WBGene00015830	fbxb-98	C16C4.6	chrII				1							6.10236	1.51191	-2.01299	2.48e-07	3.67e-06
WBGene00015324	C02B8.6	C02B8.6	chrX				1							14.1183	4.69937	-1.58703	2.49e-07	3.68e-06
WBGene00171183	21ur-14752	F09F9.6	chrX											2.52075	0.537444	-2.22966	2.59e-07	3.82e-06
WBGene00168293	21ur-12190	Y57G11C.714	chrIV											6.97658	1.95283	-1.83695	2.64e-07	3.89e-06
WBGene00015328	C02B10.3	C02B10.3	chrIV								1	1		14.7185	4.39745	-1.7429	2.83e-07	4.17e-06
WBGene00006852	unc-129	C53D6.2	chrIV						1					10.1719	3.2985	-1.62471	2.87e-07	4.23e-06
WBGene00010701	ent-2	K09A9.3	chrX	1							1	1		42.8857	18.6694	-1.19982	2.89e-07	4.24e-06
WBGene00009370	set-10	F33H2.7	chrI	1							1	1		23.4371	9.29403	-1.33442	2.91e-07	4.26e-06
WBGene00008913	F17C11.1	F17C11.1	chrV				1				1	1		11.364	2.20202	-2.36757	2.97e-07	4.36e-06
WBGene00006397	taf-13	C14A4.10	chrII								1			54.0382	140.532	1.37884	3e-07	4.38e-06
WBGene00021845	rpb-7	Y54E10BR.6	chrI	1	1						1	1		105.935	234.285	1.14509	3.01e-07	4.39e-06
WBGene00044290	B0035.18	B0035.18	chrIV									1		31.0052	100.205	1.69237	3.05e-07	4.44e-06
WBGene00006947	wrt-1	ZK1290.12	chrII								1			2.28348	0.250848	-3.18635	3.25e-07	4.72e-06
WBGene00000981	dhs-18	C45B11.3	chrV				1		1					4.0107	0.363424	-3.46413	3.25e-07	4.72e-06
WBGene00007182	fbxb-119	B0462.3	chrV				1							14.9148	4.95544	-1.58966	3.31e-07	4.8e-06
WBGene00008847	fbxb-102	F15A4.13	chrII											5.19023	1.09918	-2.23937	3.34e-07	4.83e-06
WBGene00001834	hda-1	C53A5.3	chrV	1	1						1	1		87.2987	40.1192	-1.12167	3.44e-07	4.96e-06
WBGene00022559	fbxb-20	ZC204.9	chrII				1					1		16.521	5.5962	-1.56178	3.49e-07	5.03e-06
WBGene00006545	tbx-8	T07C4.2	chrIII				1							8.91768	2.50386	-1.83252	3.56e-07	5.12e-06
WBGene00017421	cutl-29	F13B9.6	chrX											2.87457	0.222386	-3.6922	3.78e-07	5.43e-06
WBGene00017481	F15B10.3	F15B10.3	chrIV								1	1		83.3929	34.8738	-1.25778	3.8e-07	5.45e-06
WBGene00001150	ech-1	C29F3.1	chrV											0.568269	2.56514	2.17439	3.88e-07	5.55e-06
WBGene00000002	aat-1	F27C8.1	chrIV											2.75662	0.447661	-2.62242	3.89e-07	5.57e-06
WBGene00014151	ZK930.1	ZK930.1	chrII								1	1		24.1138	9.79592	-1.29961	3.93e-07	5.6e-06
WBGene00017447	F14B8.5	F14B8.5	chrX											2.74735	0.361233	-2.92704	3.94e-07	5.61e-06
WBGene00007952	C35A5.8	C35A5.8	chrV	1								1		60.5411	123.801	1.03204	3.95e-07	5.62e-06
WBGene00019148	H03E18.1	H03E18.1	chrX											1.1289	0.209133	-2.43242	4e-07	5.68e-06
WBGene00002989	lim-7	C04F1.3	chrI				1							5.55862	1.52594	-1.86503	4.06e-07	5.75e-06
WBGene00015296	C01F1.1	C01F1.1	chrII	1	1						1	1		34.8057	76.8685	1.14307	4.06e-07	5.75e-06
WBGene00009939	ztf-11	F52F12.6	chrI								1	1		52.7478	22.3075	-1.24158	4.19e-07	5.93e-06
WBGene00012342	mtr-4	W08D2.7	chrIV		1							1		41.3972	85.3992	1.04469	4.22e-07	5.96e-06
WBGene00000228	atn-1	W04D2.1	chrV				1							4.78883	1.52913	-1.64696	4.23e-07	5.97e-06
WBGene00013796	Y116A8C.19	Y116A8C.19	chrIV											23.1143	60.4011	1.38579	4.28e-07	6.03e-06
WBGene00008488	F01D4.5	F01D4.5	chrIV		1									37.1824	91.185	1.29418	4.32e-07	6.07e-06
WBGene00010063	F54F3.4	F54F3.4	chrV											4.94236	0.67788	-2.8661	4.33e-07	6.08e-06
WBGene00015261	B0563.1	B0563.1	chrX				1							6.26165	21.664	1.79069	4.38e-07	6.14e-06
WBGene00000796	crn-3	C14A4.4	chrII	1	1							1		35.3748	74.0805	1.06637	4.4e-07	6.17e-06
WBGene00017134	EEED8.3	EEED8.3	chrII		1									193.024	405.211	1.06989	4.43e-07	6.19e-06
WBGene00018007	F33D11.10	F33D11.10	chrI		1						1	1		112.304	231.589	1.04416	4.48e-07	6.25e-06
WBGene00000170	aqp-2	C01G6.1	chrII				1		1		1	1		132.171	61.8938	-1.09454	4.49e-07	6.25e-06
WBGene00004134	pqn-47	F59B10.1	chrII											5.64785	1.90639	-1.56686	4.5e-07	6.27e-06
WBGene00009657	F43G6.4	F43G6.4	chrII				1				1			11.8752	3.50489	-1.76051	4.51e-07	6.28e-06
WBGene00010104	fbxb-60	F55C9.7	chrV				1							14.2812	4.56609	-1.64508	4.58e-07	6.36e-06
WBGene00020626	T20F5.4	T20F5.4	chrI											3.85524	0.604077	-2.67402	4.62e-07	6.4e-06
WBGene00003634	nhr-44	T19A5.4	chrV								1			2.53073	0.266193	-3.24901	4.68e-07	6.47e-06
WBGene00011747	sna-2	T13F2.7	chrIV	1	1						1	1		38.7026	81.8418	1.08041	4.75e-07	6.56e-06
WBGene00016192	C28H8.1	C28H8.1	chrIII	1	1									130.95	291.984	1.15688	4.86e-07	6.71e-06
WBGene00008535	F02H6.2	F02H6.2	chrIV		1									22.1227	50.3386	1.18614	4.92e-07	6.77e-06
WBGene00001821	ham-2	C07A12.1	chrX											6.74297	0.759482	-3.1503	5e-07	6.88e-06
WBGene00000896	dad-1	F57B10.10	chrI	1								1		240.504	527.116	1.13206	5.08e-07	6.97e-06
WBGene00011768	oac-46	T14D7.2	chrII								1			1.9486	0.360813	-2.43312	5.07e-07	6.97e-06
WBGene00012527	set-22	Y32F6A.1	chrV		1									25.7046	59.9818	1.2225	5.09e-07	6.98e-06
WBGene00011142	R08D7.1	R08D7.1	chrIII		1							1		25.633	57.7958	1.17296	5.11e-07	6.99e-06
WBGene00003511	mxl-3	F46G10.6	chrX											6.36035	1.12815	-2.49514	5.19e-07	7.1e-06
WBGene00007299	C04F12.5	C04F12.5	chrI		1						1	1		13.6582	45.0143	1.72062	5.85e-07	7.98e-06
WBGene00011304	mnk-1	R166.5	chrII	1							1	1		39.6387	16.5614	-1.25908	5.86e-07	7.99e-06
WBGene00002264	lec-1	W09H1.6	chrII								1	1		26.8549	9.80563	-1.4535	5.87e-07	7.99e-06
WBGene00011741	T12G3.6	T12G3.6	chrIV		1	1								129.359	280.328	1.11574	5.89e-07	8.01e-06
WBGene00016088	clec-266	C25B8.4	chrX						1		1	1		368.124	174.817	-1.07434	5.97e-07	8.1e-06
WBGene00169449	21ur-15678	C52D10.88	chrIV											4.26297	1.38495	-1.62203	6.09e-07	8.27e-06
WBGene00010573	K04H4.2	K04H4.2	chrIII								1			2.9233	0.25629	-3.51175	6.18e-07	8.38e-06
WBGene00001934	his-60	F55G1.11	chrIV								1	1		4658.56	9684.62	1.05581	6.43e-07	8.7e-06
WBGene00001974	hmg-4	T20B12.8	chrIII	1	1							1		104.929	211.747	1.01292	6.62e-07	8.94e-06
WBGene00019921	fbxc-34	R07C3.5	chrII				1							10.6964	3.28062	-1.70509	6.69e-07	9.03e-06
WBGene00000814	csn-2	B0025.2	chrI	1	1						1	1		91.809	187.404	1.02944	6.8e-07	9.16e-06
WBGene00008760	F13E9.11	F13E9.11	chrIV						1		1	1		22.9881	4.9648	-2.21108	6.83e-07	9.19e-06
WBGene00003171	mec-7	ZK154.3	chrX						1					3.57452	0.782886	-2.19087	6.9e-07	9.28e-06
WBGene00013128	Y52B11A.9	Y52B11A.9	chrI		1						1	1		31.2957	69.5085	1.15122	7.04e-07	9.45e-06
WBGene00044797	F13E9.13	F13E9.13	chrIV											4.06468	0.340553	-3.57719	7.09e-07	9.51e-06
WBGene00017108	cyp-43A1	E03E2.1	chrX				1							1.95682	0.225748	-3.11572	7.19e-07	9.63e-06
WBGene00018226	F40B5.2	F40B5.2	chrX											12.1152	3.69015	-1.71507	7.35e-07	9.83e-06
WBGene00006976	zhp-3	K02B12.8	chrI		1									18.2214	44.8732	1.30022	7.58e-07	1.01e-05
WBGene00004057	pmk-3	F42G8.4	chrIV								1			6.02651	1.8289	-1.72034	7.58e-07	1.01e-05
WBGene00012013	ugt-54	T25B9.7	chrIV											1.88217	0.163728	-3.52303	7.78e-07	1.04e-05
WBGene00011102	R07E3.1	R07E3.1	chrX											3.02171	0.254064	-3.5721	7.83e-07	1.04e-05
WBGene00000776	cpl-1	T03E6.7	chrV	1			1				1			47.4101	8.62358	-2.45884	7.88e-07	1.05e-05
WBGene00013946	ZK228.3	ZK228.3	chrV				1							4.68926	0.915943	-2.35603	7.93e-07	1.05e-05
WBGene00003393	mog-5	EEED8.5	chrII		1							1		37.4758	75.8099	1.01643	8.13e-07	1.08e-05
WBGene00001149	bcat-1	K02A4.1	chrX											3.56266	0.72007	-2.30675	8.11e-07	1.08e-05
WBGene00008091	C44F1.1	C44F1.1	chrIII											1.38237	0.184991	-2.90161	8.21e-07	1.09e-05
WBGene00001130	dyn-1	C02C6.1	chrX											12.4657	5.05787	-1.30137	8.36e-07	1.1e-05
WBGene00008418	D2030.8	D2030.8	chrI		1						1	1		26.4361	57.7935	1.1284	8.41e-07	1.11e-05
WBGene00000431	ceh-6	K02B12.1	chrI											2.94981	0.415798	-2.82667	8.53e-07	1.12e-05
WBGene00004887	smn-1	C41G7.1	chrI	1	1						1	1		40.0285	94.6151	1.24104	8.56e-07	1.13e-05
WBGene00006364	syd-2	F59F5.6	chrX						1		1			16.403	7.44178	-1.14024	8.58e-07	1.13e-05
WBGene00001790	gst-42	D1053.1	chrX				1							8.88749	1.96888	-2.1744	8.84e-07	1.16e-05
WBGene00000963	dhp-1	R06C7.3	chrI				1							2.31104	0.359708	-2.68364	8.96e-07	1.17e-05
WBGene00017848	F27B3.6	F27B3.6	chrIII											11.5533	33.0838	1.51782	8.95e-07	1.17e-05
WBGene00022669	ZK177.1	ZK177.1	chrII		1							1		29.6465	67.1103	1.17867	9.09e-07	1.19e-05
WBGene00001210	egl-46	K11G9.4	chrV								1			7.97264	2.0726	-1.94362	9.18e-07	1.2e-05
WBGene00022683	ZK185.3	ZK185.3	chrIV											3.66321	0.352386	-3.37788	9.59e-07	1.25e-05
WBGene00011497	T05F1.13	T05F1.13	chrI	1										11.9762	4.10732	-1.5439	9.82e-07	1.28e-05
WBGene00011095	gana-1	R07B7.11	chrV											18.3301	7.388	-1.31096	9.97e-07	1.29e-05
WBGene00004031	pis-1	T13F2.3	chrIV	1								1		20.0822	8.78981	-1.19202	1.02e-06	1.32e-05
WBGene00010822	M01G12.9	M01G12.9	chrI											0.107672	2.11651	4.29697	1.03e-06	1.34e-05
WBGene00007400	C07A9.2	C07A9.2	chrIII	1	1							1		91.0368	203.976	1.16388	1.06e-06	1.37e-05
WBGene00003019	lin-33	H32C10.2	chrIV						1					11.1172	3.16557	-1.81225	1.08e-06	1.4e-05
WBGene00007627	ccdc-55	C16C10.6	chrIII		1						1	1		49.1223	103.795	1.07929	1.11e-06	1.44e-05
WBGene00021901	tag-262	Y54H5A.3	chrIII	1								1		62.9631	133.594	1.08528	1.12e-06	1.44e-05
WBGene00017357	F10E9.5	F10E9.5	chrIII		1							1		35.8637	84.745	1.2406	1.16e-06	1.49e-05
WBGene00017546	rpa-1	F18A1.5	chrII	1	1							1		165.461	328.148	0.987857	1.2e-06	1.54e-05
WBGene00014697	cyp-25A3	C36A4.3	chrIII											2.97553	0.663978	-2.16394	1.21e-06	1.54e-05
WBGene00007130	B0272.4	B0272.4	chrX				1							5.95906	1.20014	-2.31188	1.2e-06	1.54e-05
WBGene00008805	git-1	F14F3.2	chrX								1			28.1675	12.8954	-1.12718	1.21e-06	1.55e-05
WBGene00000150	apm-1	F55A12.7	chrI	1										4.223	1.04547	-2.01412	1.25e-06	1.59e-05
WBGene00003915	pan-1	M88.6	chrIII	1							1	1		20.2414	7.48988	-1.4343	1.25e-06	1.59e-05
WBGene00000179	aqp-11	ZK525.2	chrIII	1			1				1			13.2578	4.3837	-1.59662	1.26e-06	1.6e-05
WBGene00008838	F15A4.2	F15A4.2	chrII		1		1							16.856	5.90267	-1.51382	1.27e-06	1.62e-05
WBGene00015705	nhr-152	C12D5.2	chrV											3.31776	0.622059	-2.41509	1.3e-06	1.65e-05
WBGene00010896	M28.5	M28.5	chrII	1	1						1	1		397.155	803.354	1.01633	1.35e-06	1.71e-05
WBGene00015115	B0286.1	B0286.1	chrII											5.31762	0.556609	-3.25605	1.35e-06	1.72e-05
WBGene00003926	pas-5	F25H2.9	chrI	1	1							1		124.119	253.99	1.03305	1.38e-06	1.75e-05
WBGene00017356	F10E9.4	F10E9.4	chrIII		1							1		40.3249	89.7082	1.15357	1.46e-06	1.84e-05
WBGene00016188	sec-15	C28G1.3	chrX											12.839	5.50079	-1.22282	1.47e-06	1.86e-05
WBGene00010620	K07A12.1	K07A12.1	chrI	1										22.223	47.4183	1.09339	1.49e-06	1.87e-05
WBGene00001080	dpy-21	Y59A8B.1	chrV								1	1		38.6517	17.7814	-1.12016	1.53e-06	1.93e-05
WBGene00000964	dhp-2	C47E12.8	chrIV				1							6.60437	2.21604	-1.57544	1.55e-06	1.94e-05
WBGene00006592	dpy-31	R151.5	chrIII								1			2.90865	0.489568	-2.57077	1.56e-06	1.96e-05
WBGene00000841	cul-6	K08E7.7	chrIV											0.118813	1.2434	3.38752	1.56e-06	1.96e-05
WBGene00019493	catp-5	K07E3.7	chrX											0.884861	0.14967	-2.56366	1.6e-06	2.01e-05
WBGene00011821	cdf-2	T18D3.3	chrX				1							2.78014	0.176087	-3.98079	1.61e-06	2.01e-05
WBGene00000973	dhs-9	Y32H12A.3	chrIII								1			25.2465	10.2276	-1.30362	1.62e-06	2.02e-05
WBGene00019715	M01G5.1	M01G5.1	chrIII									1		11.5526	25.2681	1.1291	1.63e-06	2.04e-05
WBGene00021629	scpl-3	Y47D9A.2	chrI	1							1			10.3239	2.51865	-2.03527	1.65e-06	2.06e-05
WBGene00174251	21ur-15048	C02F12.12	chrX											7.02147	2.91764	-1.26697	1.66e-06	2.06e-05
WBGene00021009	afd-1	W03F11.6	chrI								1	1		36.5874	18.1274	-1.01318	1.66e-06	2.07e-05
WBGene00004193	prx-3	C15H9.8	chrX				1							8.07448	1.74388	-2.21107	1.67e-06	2.07e-05
WBGene00003078	lsm-4	F32A5.7	chrII	1	1									103.778	233.626	1.1707	1.68e-06	2.09e-05
WBGene00021915	Y55D5A.1	Y55D5A.1	chrIII								1			9.14867	1.56397	-2.54835	1.71e-06	2.12e-05
WBGene00000301	cav-1	T13F2.8	chrIV		1						1	1		1402.5	2761.29	0.977344	1.71e-06	2.12e-05
WBGene00009552	piki-1	F39B1.1	chrX	1								1		11.2411	5.19937	-1.11237	1.75e-06	2.16e-05
WBGene00011969	T23G11.4	T23G11.4	chrI									1		33.7032	76.7525	1.18733	1.79e-06	2.21e-05
WBGene00010311	F59B2.9	F59B2.9	chrIII											2.56359	0.413658	-2.63166	1.83e-06	2.25e-05
WBGene00000145	apc-11	F35G12.9	chrIII	1							1	1		82.7862	186.822	1.1742	1.84e-06	2.27e-05
WBGene00016977	C56G2.1	C56G2.1	chrIII	1							1	1		40.4204	17.7266	-1.18917	1.84e-06	2.27e-05
WBGene00013681	Y105E8A.24	Y105E8A.24	chrI									1		13.9505	6.31595	-1.14324	1.87e-06	2.31e-05
WBGene00006914	vha-5	F35H10.4	chrIV								1			1.33737	0.260724	-2.35881	1.89e-06	2.32e-05
WBGene00016566	eri-7	C41D11.7	chrI		1									20.3355	43.5071	1.09725	1.9e-06	2.33e-05
WBGene00007175	B0395.3	B0395.3	chrX									1		16.1598	6.91779	-1.22403	1.9e-06	2.33e-05
WBGene00013761	Y113G7B.11	Y113G7B.11	chrV											8.67957	1.29586	-2.74372	1.91e-06	2.34e-05
WBGene00003155	mcm-3	C25D7.6	chrV	1							1	1		115.538	225.954	0.967663	1.92e-06	2.35e-05
WBGene00020823	T26A5.8	T26A5.8	chrIII								1	1		36.5043	91.2888	1.32237	1.95e-06	2.38e-05
WBGene00045168	B0285.12	B0285.12	chrIII								1	1		2553.44	5067.88	0.988939	1.97e-06	2.4e-05
WBGene00016808	C50D2.5	C50D2.5	chrII									1		109.759	239.133	1.12348	2.01e-06	2.45e-05
WBGene00011328	T01D3.3	T01D3.3	chrV											1.40239	0.189887	-2.88467	2.02e-06	2.46e-05
WBGene00004224	ptr-10	F55F8.1	chrI											1.13759	0.18988	-2.58282	2.03e-06	2.47e-05
WBGene00001249	elt-1	W09C2.1	chrIV								1			44.2664	13.8881	-1.67236	2.04e-06	2.47e-05
WBGene00014058	ZK673.2	ZK673.2	chrII	1								1		30.5115	70.8752	1.21593	2.06e-06	2.49e-05
WBGene00018391	rpb-4	F43E2.2	chrII	1								1		140	296.069	1.08051	2.08e-06	2.52e-05
WBGene00021557	Y45G5AM.5	Y45G5AM.5	chrV											52.7608	21.0095	-1.32843	2.08e-06	2.52e-05
WBGene00166222	21ur-14808	ZK1067.9	chrII											1.0007	0.144528	-2.79159	2.1e-06	2.54e-05
WBGene00009004	pfd-6	F21C3.5	chrI		1									123.956	270.172	1.12405	2.12e-06	2.55e-05
WBGene00174273	21ur-13703	Y57G11C.1086	chrIV								1			13.3529	5.25279	-1.346	2.11e-06	2.55e-05
WBGene00017135	EEED8.4	EEED8.4	chrII									1		53.257	118.659	1.15578	2.13e-06	2.57e-05
WBGene00010120	F55G7.2	F55G7.2	chrX				1							13.3602	5.02952	-1.40945	2.14e-06	2.58e-05
WBGene00016156	C27A12.6	C27A12.6	chrI	1	1						1	1		46.3752	94.6878	1.02982	2.18e-06	2.62e-05
WBGene00006881	vab-15	R07B1.1	chrX											5.52742	0.927643	-2.57496	2.23e-06	2.68e-05
WBGene00009078	rpb-12	F23B2.13	chrIV		1							1		228.212	570.506	1.32187	2.25e-06	2.7e-05
WBGene00012315	immt-2	W06H3.1	chrV		1						1	1		25.6993	53.4483	1.05641	2.25e-06	2.7e-05
WBGene00000240	pah-1	K08F8.4	chrII											2.26188	0.353755	-2.6767	2.26e-06	2.71e-05
WBGene00009996	F53F4.14	F53F4.14	chrV	1	1							1		43.3453	88.7175	1.03334	2.27e-06	2.71e-05
WBGene00018634	F49E7.2	F49E7.2	chrX											4.48906	0.569063	-2.97975	2.27e-06	2.71e-05
WBGene00022647	ZK54.1	ZK54.1	chrX											2.93955	0.667157	-2.1395	2.31e-06	2.75e-05
WBGene00016764	C49A9.10	C49A9.10	chrIV											43.6173	111.023	1.34788	2.32e-06	2.76e-05
WBGene00011319	T01C3.2	T01C3.2	chrV									1		118.517	272.174	1.19944	2.32e-06	2.76e-05
WBGene00019326	K02F3.2	K02F3.2	chrIII								1	1		15.7842	6.64954	-1.24715	2.33e-06	2.77e-05
WBGene00015430	C04E7.3	C04E7.3	chrX											1.8883	0.268184	-2.8158	2.33e-06	2.77e-05
WBGene00019844	abts-4	R03E9.3	chrX											2.61043	0.790812	-1.72288	2.41e-06	2.85e-05
WBGene00009632	ttyh-1	F42E11.2	chrX	1							1			23.8727	10.5383	-1.17972	2.4e-06	2.85e-05
WBGene00086562	T02G6.11	T02G6.11	chrI											2.24168	0.324844	-2.78676	2.42e-06	2.86e-05
WBGene00018016	lrr-1	F33G12.4	chrII		1						1	1		28.4828	60.5231	1.0874	2.49e-06	2.93e-05
WBGene00016319	C32D5.12	C32D5.12	chrII											3.22033	0.574911	-2.4858	2.48e-06	2.93e-05
WBGene00019491	K07E3.2	K07E3.2	chrX											19.8217	9.06277	-1.12906	2.49e-06	2.93e-05
WBGene00019414	fbxb-51	K05F6.3	chrII											10.3601	3.52972	-1.55342	2.58e-06	3.04e-05
WBGene00001329	epn-1	T04C10.2	chrX	1							1	1		61.9912	27.97	-1.14819	2.63e-06	3.09e-05
WBGene00009739	F45H10.2	F45H10.2	chrII								1			137.138	315.076	1.20007	2.64e-06	3.1e-05
WBGene00011489	T05F1.2	T05F1.2	chrI		1						1	1		45.5532	91.5082	1.00635	2.65e-06	3.11e-05
WBGene00007752	C26H9A.2	C26H9A.2	chrIV									1		10.9048	5.24722	-1.05535	2.65e-06	3.11e-05
WBGene00013728	Y111B2A.2	Y111B2A.2	chrIII											261.938	568.084	1.11688	2.67e-06	3.13e-05
WBGene00008622	F09C8.2	F09C8.2	chrX	1							1	1		26.1901	12.1133	-1.11243	2.69e-06	3.14e-05
WBGene00019699	math-34	M01D1.2	chrII						1					1.4293	0.22117	-2.69208	2.72e-06	3.18e-05
WBGene00174656	21ur-11059	ZK287.10	chrV											3.41669	0.805238	-2.08511	2.76e-06	3.21e-05
WBGene00012119	T28C6.3	T28C6.3	chrIV								1			16.3236	5.27027	-1.63101	3.01e-06	3.51e-05
WBGene00006704	ubc-7	F58A4.10	chrIII	1	1						1	1		207.735	416.238	1.00267	3.05e-06	3.55e-05
WBGene00013963	sulp-8	ZK287.2	chrV								1			2.20654	0.418059	-2.40001	3.13e-06	3.64e-05
WBGene00000479	cgh-1	C07H6.5	chrIII	1	1						1			132.325	63.42	-1.06108	3.17e-06	3.68e-05
WBGene00011411	sel-13	T04A8.10	chrIII								1	1		43.7877	95.3836	1.12321	3.22e-06	3.73e-05
WBGene00016603	met-1	C43E11.3	chrI	1							1	1		47.6668	24.5299	-0.958444	3.24e-06	3.75e-05
WBGene00021986	Y59C2A.3	Y59C2A.3	chrII	1							1	1		20.627	9.57435	-1.10729	3.37e-06	3.9e-05
WBGene00016934	mboa-3	C54G7.2	chrX											15.8706	6.63807	-1.25752	3.45e-06	3.99e-05
WBGene00004916	snr-3	T28D9.10	chrII		1						1	1		261.167	527.943	1.01541	3.46e-06	4e-05
WBGene00000223	atf-7	C07G2.2	chrIII	1							1	1		66.8424	31.6715	-1.07758	3.47e-06	4e-05
WBGene00001041	dnj-23	T24H10.3	chrII		1									67.4437	140.376	1.05754	3.49e-06	4.02e-05
WBGene00018237	F40F4.6	F40F4.6	chrX											0.924781	0.281801	-1.71444	3.64e-06	4.19e-05
WBGene00004037	plc-2	Y75B12B.6	chrV											1.02939	0.134908	-2.93175	3.69e-06	4.24e-05
WBGene00017419	F13B9.1	F13B9.1	chrX	1							1			36.2422	17.6593	-1.03724	3.69e-06	4.24e-05
WBGene00009158	F26E4.3	F26E4.3	chrI											2.10083	0.302513	-2.79589	3.7e-06	4.25e-05
WBGene00000105	alg-1	F48F7.1	chrX	1							1	1		16.0046	7.30329	-1.13187	3.76e-06	4.31e-05
WBGene00001148	eat-20	H30A04.1	chrX									1		18.5026	8.07064	-1.19697	3.87e-06	4.43e-05
WBGene00007185	nlp-36	B0464.3	chrIII	1										43.7733	123.53	1.49673	3.89e-06	4.44e-05
WBGene00011181	R09H10.3	R09H10.3	chrIV				1							14.4472	0.411447	-5.13394	3.88e-06	4.44e-05
WBGene00018156	ncbp-1	F37E3.1	chrI		1							1		50.2041	97.4586	0.956983	3.93e-06	4.49e-05
WBGene00021345	Y37B11A.3	Y37B11A.3	chrIII									1		0.761042	3.83131	2.33179	3.97e-06	4.52e-05
WBGene00008536	F02H6.3	F02H6.3	chrIV		1									27.6458	85.1817	1.62348	3.98e-06	4.52e-05
WBGene00008851	F15B9.8	F15B9.8	chrV											8.25659	1.5205	-2.441	3.98e-06	4.52e-05
WBGene00020128	R193.2	R193.2	chrX											0.470369	0.0692123	-2.76469	4.07e-06	4.63e-05
WBGene00004244	puf-8	C30G12.7	chrII		1							1		14.7152	32.1963	1.12959	4.13e-06	4.69e-05
WBGene00014149	fbxb-70	ZK909.5	chrI				1							2.85685	0.159282	-4.16477	4.17e-06	4.73e-05
WBGene00021676	Y48G1C.1	Y48G1C.1	chrI		1						1	1		12.2489	27.8812	1.18664	4.28e-06	4.85e-05
WBGene00003144	max-2	Y38F1A.10	chrII								1	1		21.484	7.99887	-1.42539	4.39e-06	4.96e-05
WBGene00019473	cyp-35A5	K07C6.5	chrV				1							1.73301	0.172951	-3.32484	4.39e-06	4.96e-05
WBGene00168746	21ur-13158	B0273.67	chrIV								1			15.2812	6.98317	-1.12981	4.43e-06	4.99e-05
WBGene00006755	unc-16	ZK1098.10	chrIII						1		1	1		10.1847	4.07723	-1.32074	4.57e-06	5.14e-05
WBGene00018452	F45D11.5	F45D11.5	chrII									1		11.3192	0.381513	-4.89089	4.59e-06	5.16e-05
WBGene00021839	nduf-5	Y54E10BL.5	chrI								1	1		82.3028	183.531	1.15701	4.74e-06	5.32e-05
WBGene00003157	mcm-5	R10E4.4	chrIII	1	1							1		150.736	287.475	0.93141	4.76e-06	5.34e-05
WBGene00007321	C05B5.4	C05B5.4	chrIII				1				1			7.73077	2.41019	-1.68147	4.87e-06	5.45e-05
WBGene00011558	T07A5.5	T07A5.5	chrIII											12108.3	35038.2	1.53294	4.87e-06	5.45e-05
WBGene00007684	C18E9.4	C18E9.4	chrII	1										131.523	287.492	1.12821	4.91e-06	5.49e-05
WBGene00007355	rpb-6	C06A1.5	chrII	1	1						1	1		131.122	272.934	1.05764	5.1e-06	5.69e-05
WBGene00017184	ncam-1	F02G3.1	chrX						1		1			31.569	5.9021	-2.41921	5.1e-06	5.69e-05
WBGene00000366	cbp-1	R10E11.1	chrIII				1				1	1		88.2118	45.7306	-0.947813	5.17e-06	5.76e-05
WBGene00018187	F38E9.5	F38E9.5	chrX	1			1				1			13.6352	5.07658	-1.4254	5.21e-06	5.8e-05
WBGene00016547	C40A11.4	C40A11.4	chrII				1							22.9918	2.67583	-3.10306	5.22e-06	5.81e-05
WBGene00019034	fbxb-25	F58E1.2	chrII											3.7559	0.374836	-3.32483	5.23e-06	5.82e-05
WBGene00015022	B0205.8	B0205.8	chrI	1								1		40.0324	98.5009	1.29897	5.25e-06	5.83e-05
WBGene00019817	R02C2.6	R02C2.6	chrV											9.33015	3.16473	-1.55982	5.27e-06	5.85e-05
WBGene00006888	vbh-1	Y54E10A.9	chrI	1							1	1		47.7904	23.3919	-1.03071	5.38e-06	5.97e-05
WBGene00012497	ragc-1	Y24F12A.2	chrIV	1							1	1		63.6388	127.288	1.00012	5.42e-06	6e-05
WBGene00007028	trr-1	C47D12.1	chrII	1								1		61.7836	31.4427	-0.974499	5.45e-06	6.02e-05
WBGene00021204	fbxb-77	Y17G9B.7	chrIV								1			2.939	0.465014	-2.65998	5.45e-06	6.02e-05
WBGene00004914	snr-1	Y116A8C.42	chrIV	1	1						1	1		213.993	428.319	1.00112	5.45e-06	6.02e-05
WBGene00007625	C16C10.4	C16C10.4	chrIII		1							1		164.806	328.722	0.996098	5.5e-06	6.06e-05
WBGene00004278	rab-19	Y62E10A.9	chrIV								1	1		26.1108	10.1025	-1.36993	5.51e-06	6.06e-05
WBGene00001513	gad-1	T05H4.14	chrV	1	1							1		50.9656	99.0273	0.958302	5.56e-06	6.12e-05
WBGene00019162	eif-1.A	H06H21.3	chrIV	1								1		155.142	304.372	0.972248	5.62e-06	6.17e-05
WBGene00002081	ina-1	F54G8.3	chrIII	1							1			34.9731	17.9569	-0.961704	5.67e-06	6.22e-05
WBGene00169909	21ur-10685	Y57G11A.164	chrIV								1			10.0157	3.49114	-1.52049	5.87e-06	6.42e-05
WBGene00021272	Y23H5B.1	Y23H5B.1	chrI											6.27163	0.407185	-3.94509	5.92e-06	6.48e-05
WBGene00016323	C32E8.5	C32E8.5	chrI	1	1							1		61.865	124.884	1.01339	5.99e-06	6.53e-05
WBGene00019402	K04G7.11	K04G7.11	chrIII								1	1		127.408	250.165	0.973431	5.98e-06	6.53e-05
WBGene00004198	prx-13	F32A5.6	chrII				1							4.08022	0.941071	-2.11627	6.05e-06	6.6e-05
WBGene00020098	R144.10	R144.10	chrIII											25.0846	58.4447	1.22027	6.14e-06	6.69e-05
WBGene00015551	C06G3.5	C06G3.5	chrIV						1					14.439	5.67594	-1.34704	6.19e-06	6.74e-05
WBGene00018892	cir-1	F55F8.4	chrI		1						1	1		44.3361	87.2554	0.976763	6.3e-06	6.84e-05
WBGene00020553	T19A5.1	T19A5.1	chrV	1	1						1	1		38.7818	20.2145	-0.939994	6.36e-06	6.91e-05
WBGene00012230	cacn-1	W03H9.4	chrII	1	1						1	1		39.9362	78.3503	0.972243	6.38e-06	6.92e-05
WBGene00001480	fmo-5	H24K24.5	chrV											7.6783	2.90298	-1.40325	6.39e-06	6.92e-05
WBGene00004808	skr-2	F46A9.4	chrI		1									111.354	227.063	1.02794	6.46e-06	6.99e-05
WBGene00009011	F21D5.6	F21D5.6	chrIV	1	1						1	1		44.15	91.5422	1.05202	6.48e-06	7.01e-05
WBGene00009052	ekl-1	F22D6.6	chrI		1							1		20.638	42.4915	1.04187	6.51e-06	7.03e-05
WBGene00000253	bli-3	F56C11.1	chrI											3.09501	1.2326	-1.32824	6.62e-06	7.14e-05
WBGene00012618	dct-10	Y38H6C.5	chrV											1.90983	0.468523	-2.02725	6.64e-06	7.16e-05
WBGene00003970	pek-1	F46C3.1	chrX	1										36.4589	18.8024	-0.955351	6.69e-06	7.2e-05
WBGene00009818	acbp-3	F47B10.7	chrX											14.6828	2.82407	-2.37828	6.71e-06	7.22e-05
WBGene00009993	F53F4.11	F53F4.11	chrV	1	1						1	1		67.6022	129.833	0.941512	6.74e-06	7.24e-05
WBGene00050941	C33F10.14	C33F10.14	chrII								1			32.065	71.0983	1.14882	6.75e-06	7.25e-05
WBGene00006405	itsn-1	Y116A8C.36	chrIV		1						1	1		25.0267	11.9185	-1.07026	6.77e-06	7.27e-05
WBGene00008729	F13B12.1	F13B12.1	chrIV	1	1							1		92.3555	175.504	0.92623	6.94e-06	7.43e-05
WBGene00021279	Y23H5B.8	Y23H5B.8	chrI											7.45283	1.39812	-2.4143	6.97e-06	7.46e-05
WBGene00017350	F10E7.9	F10E7.9	chrII								1			2.06179	0.484621	-2.08897	6.99e-06	7.47e-05
WBGene00008102	C44H9.7	C44H9.7	chrV											3.33052	0.282536	-3.55924	7.24e-06	7.73e-05
WBGene00016030	C24A1.3	C24A1.3	chrIII						1					1.32839	0.157851	-3.07305	7.4e-06	7.89e-05
WBGene00009510	F37D6.4	F37D6.4	chrI				1							3.84677	0.237165	-4.01969	7.47e-06	7.96e-05
WBGene00014051	tag-341	ZK669.1	chrII											2.06196	0.411733	-2.32423	7.52e-06	8e-05
WBGene00016157	C27A12.7	C27A12.7	chrI		1						1	1		47.8111	94.5967	0.984444	7.56e-06	8.02e-05
WBGene00001090	drh-1	F15B10.2	chrIV									1		11.5936	23.7469	1.03441	7.54e-06	8.02e-05
WBGene00018259	F41B4.3	F41B4.3	chrX	1								1		6.71203	22.7962	1.76397	7.58e-06	8.04e-05
WBGene00020901	T28F2.2	T28F2.2	chrI	1										22.0578	7.80987	-1.49792	7.75e-06	8.22e-05
WBGene00010093	capg-2	F55C5.4	chrV	1	1							1		77.2422	144.799	0.906588	7.93e-06	8.39e-05
WBGene00008569	fbxa-101	F08A8.7	chrI											14.7184	33.3211	1.17881	8e-06	8.46e-05
WBGene00022434	Y108G3AL.2	Y108G3AL.2	chrV	1							1	1		24.3751	53.6981	1.13946	8.03e-06	8.49e-05
WBGene00007591	C14H10.1	C14H10.1	chrX											2.9427	0.54502	-2.43276	8.13e-06	8.59e-05
WBGene00016749	C48E7.1	C48E7.1	chrI	1			1							8.98648	1.94273	-2.20967	8.15e-06	8.6e-05
WBGene00001912	his-38	K03A1.6	chrX								1	1		817.687	1546.61	0.919483	8.27e-06	8.71e-05
WBGene00010638	K07F5.14	K07F5.14	chrIV		1						1	1		32.3904	65.8919	1.02454	8.31e-06	8.74e-05
WBGene00018958	F56C11.6	F56C11.6	chrI				1							2.46473	0.495639	-2.31407	8.41e-06	8.84e-05
WBGene00020891	T28C12.4	T28C12.4	chrV											1.46004	0.146851	-3.31359	8.4e-06	8.84e-05
WBGene00016277	C30G12.6	C30G12.6	chrII		1							1		6.8289	15.6645	1.19778	8.5e-06	8.92e-05
WBGene00015548	C06G1.5	C06G1.5	chrX						1					2.9556	0.836834	-1.82044	8.54e-06	8.96e-05
WBGene00001941	his-67	T23D8.5	chrI								1	1		2700.79	5086.44	0.913274	8.66e-06	9.07e-05
WBGene00018869	F55C12.1	F55C12.1	chrII								1			3.77395	1.07253	-1.81505	9.02e-06	9.44e-05
WBGene00021709	ugt-29	Y49C4A.8	chrV											4.58779	1.46656	-1.64536	9.04e-06	9.44e-05
WBGene00022350	Y82E9BR.18	Y82E9BR.18	chrIII											11.3365	23.3678	1.04354	9.07e-06	9.46e-05
WBGene00019872	R04E5.9	R04E5.9	chrX								1	1		11.5481	3.12136	-1.88741	9.07e-06	9.46e-05
WBGene00021861	Y54F10BM.6	Y54F10BM.6	chrIII											8.72781	2.46598	-1.82346	9.1e-06	9.49e-05
WBGene00011531	rsbp-1	T06D10.1	chrI						1		1			7.79115	1.50385	-2.37317	9.21e-06	9.59e-05
WBGene00022103	cdh-12	Y71D11A.1	chrIII											1.60547	0.648267	-1.30834	9.48e-06	9.86e-05
WBGene00019762	M03F8.3	M03F8.3	chrV	1	1						1	1		74.2539	147.792	0.99303	9.56e-06	9.93e-05
WBGene00008262	ril-1	C53A5.1	chrV	1										153.347	308.333	1.00769	9.57e-06	9.93e-05
WBGene00009673	F43G9.13	F43G9.13	chrI								1	1		43.109	98.0248	1.18516	9.71e-06	0.000100654
WBGene00019416	fbxb-44	K05F6.5	chrII									1		9.50976	3.31785	-1.51916	9.71e-06	0.000100654
WBGene00018965	F56D2.3	F56D2.3	chrIII											1.98232	0.228143	-3.11918	9.75e-06	0.000100941
WBGene00006527	tax-6	C02F4.2	chrIV						1		1	1		6.36664	2.2398	-1.50716	9.87e-06	0.000102079
WBGene00000876	cyl-1	C52E4.6	chrV	1							1	1		53.6204	105.436	0.975511	1.01e-05	0.000103857
WBGene00000070	acy-3	C44F1.5	chrIII											1.34914	0.400512	-1.75212	1.01e-05	0.000104443
WBGene00004854	slt-1	F40E10.4	chrX									1		1.66519	0.566131	-1.55648	1.02e-05	0.00010562
WBGene00000116	alh-10	C54D1.4	chrX				1				1	1		1.96032	0.385775	-2.34526	1.03e-05	0.000105775
WBGene00009023	F21G4.1	F21G4.1	chrX											1.25843	0.17506	-2.8457	1.05e-05	0.000107714
WBGene00014226	ZK1098.11	ZK1098.11	chrIII								1			23.1377	64.8286	1.48638	1.05e-05	0.000107887
WBGene00016131	C26B9.1	C26B9.1	chrX	1			1				1			4.69845	0.897838	-2.38766	1.06e-05	0.000108876
WBGene00001511	fzy-1	ZK177.6	chrII	1	1							1		107.49	200.832	0.901792	1.07e-05	0.000109656
WBGene00022881	ZK1248.11	ZK1248.11	chrII	1	1							1		40.2592	86.6358	1.10564	1.07e-05	0.000109768
WBGene00022615	ZC449.5	ZC449.5	chrX						1					3.82188	1.17267	-1.70448	1.08e-05	0.000111035
WBGene00020757	ucr-2.3	T24C4.1	chrIII		1						1	1		45.3737	89.1494	0.97437	1.09e-05	0.000111427
WBGene00020006	set-15	R11E3.4	chrIV								1			10.1529	4.49291	-1.17617	1.09e-05	0.000111807
WBGene00007068	cTel55X.1	cTel55X.1	chrX								1	1		51.457	23.4917	-1.13121	1.1e-05	0.000112211
WBGene00003080	lsm-6	Y71G12B.14	chrI	1	1						1	1		82.5051	204.638	1.31052	1.11e-05	0.000112969
WBGene00017151	EGAP9.3	EGAP9.3	chrV											2.28276	0.202731	-3.49314	1.11e-05	0.000113214
WBGene00020846	T27A10.6	T27A10.6	chrX											0.989996	0.16608	-2.57555	1.11e-05	0.000113214
WBGene00018625	prp-17	F49D11.1	chrI		1						1	1		63.5452	120.131	0.918756	1.12e-05	0.000113914
WBGene00011908	pash-1	T22A3.5	chrI		1									13.3145	27.2267	1.03203	1.15e-05	0.000116161
WBGene00014244	ZK1307.1	ZK1307.1	chrII											10.1098	2.45501	-2.04196	1.15e-05	0.000116161
WBGene00003388	moe-3	F32A11.6	chrII				1				1	1		4.11153	1.11319	-1.88497	1.15e-05	0.000116161
WBGene00000367	cca-1	C54D2.5	chrX											0.989951	0.263254	-1.9109	1.15e-05	0.000116405
WBGene00018281	tbc-18	F41D9.1	chrX											1.04103	0.172389	-2.59427	1.16e-05	0.000117155
WBGene00020301	T07D1.2	T07D1.2	chrX								1	1		3.22876	0.845249	-1.93353	1.19e-05	0.000119781
WBGene00020263	T05E8.3	T05E8.3	chrI		1									28.6294	55.0237	0.942554	1.19e-05	0.000120186
WBGene00010876	M05D6.3	M05D6.3	chrII								1	1		17.4953	7.56416	-1.20972	1.2e-05	0.000120656
WBGene00018995	ccpp-1	F56H1.5	chrI	1	1									17.6914	34.6214	0.96862	1.22e-05	0.000122459
WBGene00006365	syg-1	K02E10.8	chrX											4.23517	1.43893	-1.55742	1.22e-05	0.000122473
WBGene00018041	F35D2.3	F35D2.3	chrII								1			21.1111	8.55226	-1.30363	1.22e-05	0.00012251
WBGene00000789	cpz-2	M04G12.2	chrV											1.68584	0.201044	-3.06788	1.22e-05	0.000122807
WBGene00000901	daf-5	W01G7.1	chrII								1			11.2212	4.85332	-1.20918	1.25e-05	0.000125039
WBGene00010609	dut-1	K07A1.2	chrI									1		125.748	233.138	0.890642	1.27e-05	0.000126679
WBGene00001820	ham-1	F53B2.6	chrIV				1		1		1	1		33.1789	15.7755	-1.07258	1.27e-05	0.000126984
WBGene00004106	pqn-15	C24A8.3	chrX											19.0937	9.65307	-0.984035	1.3e-05	0.000129586
WBGene00015638	C09E7.4	C09E7.4	chrIII	1							1			22.229	10.7339	-1.05027	1.3e-05	0.000129793
WBGene00003380	mnm-2	C10A4.8	chrX											4.04565	0.693869	-2.54364	1.31e-05	0.000130408
WBGene00003218	mep-1	M04B2.1	chrIV	1							1	1		94.4888	50.9662	-0.890604	1.32e-05	0.000131229
WBGene00003247	mig-15	ZC504.4	chrX	1							1			23.9081	11.4341	-1.06415	1.33e-05	0.000132376
WBGene00016837	C50F2.3	C50F2.3	chrI	1	1						1	1		45.6003	85.319	0.903823	1.35e-05	0.000134574
WBGene00008735	F13D2.1	F13D2.1	chrX											1.05676	0.319555	-1.72551	1.36e-05	0.000134898
WBGene00000102	akt-1	C12D8.10	chrV											53.9428	108.683	1.01062	1.39e-05	0.000137656
WBGene00020334	atg-11	T08A9.1	chrX						1		1	1		41.6146	22.3308	-0.898053	1.4e-05	0.000138407
WBGene00006448	glod-4	C16C10.10	chrIII											25.0269	53.6412	1.09986	1.41e-05	0.000139534
WBGene00001484	fox-1	T07D1.4	chrX				1				1	1		29.4663	13.9068	-1.08327	1.41e-05	0.000139796
WBGene00045486	K05F6.12	K05F6.12	chrII									1		3.45263	0.790835	-2.12625	1.42e-05	0.000140203
WBGene00001207	egl-43	R53.3	chrII											4.89607	0.7652	-2.67772	1.42e-05	0.000140558
WBGene00016189	C28G1.4	C28G1.4	chrX				1							17.2422	4.80888	-1.84217	1.5e-05	0.000148287
WBGene00010244	F58D5.5	F58D5.5	chrI								1	1		39.5618	15.9405	-1.31141	1.55e-05	0.000153164
WBGene00004311	ras-2	F17C8.4	chrIII				1							4.2844	0.466267	-3.19986	1.56e-05	0.000153164
WBGene00011508	T05H10.3	T05H10.3	chrII				1		1		1			10.6894	2.71984	-1.97458	1.61e-05	0.000158075
WBGene00015934	ceh-48	C17H12.9	chrIV											1.94782	0.348013	-2.48465	1.62e-05	0.000159355
WBGene00195190	T04A6.5	T04A6.5	chrIII									1		57.9037	295.813	2.35296	1.65e-05	0.000161301
WBGene00003409	mrp-3	E03G2.2	chrX											0.653303	0.147266	-2.14933	1.68e-05	0.000164076
WBGene00017171	F01G12.6	F01G12.6	chrX	1										10.4791	4.16475	-1.33121	1.69e-05	0.000165176
WBGene00018297	F41F3.3	F41F3.3	chrV								1			11.6457	3.12426	-1.89821	1.69e-05	0.000165371
WBGene00002135	inx-13	Y8G1A.2	chrI								1			12.7628	5.2709	-1.27582	1.73e-05	0.000169001
WBGene00010788	sulp-4	K12G11.1	chrV											0.945363	0.0976583	-3.27505	1.73e-05	0.00016926
WBGene00019006	F57B10.9	F57B10.9	chrI								1	1		11.7402	25.3168	1.10864	1.76e-05	0.000171976
WBGene00022492	dss-1	Y119D3B.15	chrIII	1								1		274.056	560.621	1.03256	1.79e-05	0.000174044
WBGene00008748	F13E6.4	F13E6.4	chrX								1			2.5739	0.612976	-2.07005	1.81e-05	0.000176004
WBGene00000468	ces-1	F43G9.11	chrI									1		3.05422	0.351543	-3.11903	1.83e-05	0.000177652
WBGene00015389	scav-1	C03F11.3	chrX											1.36009	0.0708419	-4.26296	1.83e-05	0.000177652
WBGene00013847	cls-3	ZC84.3	chrIII								1			18.7115	9.4209	-0.989991	1.83e-05	0.000177796
WBGene00017166	aldo-2	F01F1.12	chrIII	1										202.749	377.978	0.898607	1.84e-05	0.000178432
WBGene00008252	C51E3.6	C51E3.6	chrV											1.12856	0	-1.79769e+308	1.85e-05	0.000179299
WBGene00013397	Y62H9A.9	Y62H9A.9	chrX											0	0.860555	1.79769e+308	1.9e-05	0.000183876
WBGene00003681	nhr-91	Y15E3A.1	chrX											2.43615	0.464699	-2.39024	1.92e-05	0.000185513
WBGene00001429	fkb-4	ZC455.10	chrV											3.38069	0.491033	-2.78343	1.95e-05	0.000188331
WBGene00010889	M18.3	M18.3	chrIV		1									9.36776	20.6624	1.14123	1.99e-05	0.000191183
WBGene00198491	B0024.18	B0024.18	chrV											2.91775	0.536613	-2.4429	1.99e-05	0.000191183
WBGene00000886	cyn-10	B0252.4	chrII	1								1		74.2598	153.49	1.04749	2e-05	0.000192314
WBGene00004422	rpl-11.1	T22F3.4	chrV		1						1	1		63.4436	127.976	1.01233	2.02e-05	0.000193883
WBGene00004235	ptr-21	Y65B4BR.3	chrI											6.2343	2.70721	-1.20342	2.02e-05	0.000193934
WBGene00015295	acl-12	C01C10.3	chrX	1										5.30483	1.73961	-1.60855	2.03e-05	0.000194154
WBGene00000830	ctl-1	Y54G11A.6	chrII											1.50598	0.194109	-2.95577	2.04e-05	0.000195597
WBGene00006812	unc-80	F25C8.3	chrV											1.30337	0.416824	-1.64473	2.08e-05	0.000198741
WBGene00006432	tag-53	F33C8.1	chrX								1	1		35.6167	19.1895	-0.892235	2.09e-05	0.000199956
WBGene00044725	R11G1.7	R11G1.7	chrX											44.0443	15.8342	-1.47591	2.1e-05	0.000200446
WBGene00000899	daf-3	F25E2.5	chrX											12.6566	5.9967	-1.07765	2.12e-05	0.000202455
WBGene00003245	mig-13	F43C9.4	chrX				1				1			8.38983	3.08878	-1.4416	2.14e-05	0.000203905
WBGene00000888	cyn-12	C34D4.12	chrIV	1	1						1	1		54.1065	112.837	1.06037	2.17e-05	0.000206177
WBGene00001960	hlh-16	DY3.3	chrI				1				1	1		11.1693	2.80373	-1.99412	2.18e-05	0.000206996
WBGene00000439	ceh-16	C13G5.1	chrIII				1							5.39223	0.872081	-2.62835	2.18e-05	0.000207594
WBGene00006874	vab-8	K12F2.2	chrV				1				1			13.8825	6.37162	-1.12354	2.2e-05	0.000208931
WBGene00009288	F31C3.6	F31C3.6	chrI									1		1.60843	0.21313	-2.91585	2.21e-05	0.000209461
WBGene00009717	dep-1	F44G4.8	chrII						1		1			7.36532	2.76738	-1.41223	2.21e-05	0.000209977
WBGene00003002	lin-13	C03B8.4	chrIII	1							1	1		62.5642	34.2652	-0.868592	2.23e-05	0.000210968
WBGene00008464	E02H4.6	E02H4.6	chrX		1	1								10.5953	24.5761	1.21382	2.24e-05	0.000212045
WBGene00012814	Y43F8B.3	Y43F8B.3	chrV								1	1		1.39944	0.119401	-3.55096	2.25e-05	0.000212657
WBGene00009672	F43G9.12	F43G9.12	chrI		1							1		19.7105	42.0038	1.09156	2.26e-05	0.000213762
WBGene00000138	amx-2	B0019.1	chrI											1.05128	0.101297	-3.37548	2.26e-05	0.000213762
WBGene00001258	emb-4	Y80D3A.2	chrV	1	1							1		41.9241	100.346	1.25913	2.28e-05	0.000215258
WBGene00016373	swd-2.1	C33H5.6	chrIV		1						1	1		21.0111	44.1945	1.07272	2.29e-05	0.000215776
WBGene00170625	21ur-15107	F36G3.5	chrX											7.32798	2.47339	-1.56692	2.31e-05	0.00021755
WBGene00009544	F38E11.9	F38E11.9	chrIV											5.34285	1.55136	-1.78407	2.32e-05	0.000218129
WBGene00018923	F56A6.4	F56A6.4	chrI								1	1		14.0608	29.8209	1.08464	2.32e-05	0.000218224
WBGene00002083	inf-1	F57B9.6	chrIII	1							1	1		87.2555	38.1145	-1.19491	2.39e-05	0.000223792
WBGene00000775	cpin-1	F38E11.3	chrIV											2.18319	0.388825	-2.48924	2.42e-05	0.000227149
WBGene00001482	fog-2	Y113G7B.5	chrV		1							1		9.97773	25.5884	1.35871	2.44e-05	0.000228267
WBGene00010045	F54C9.11	F54C9.11	chrII								1	1		3.28185	0.814214	-2.01103	2.44e-05	0.000228288
WBGene00006578	tli-1	F25H2.1	chrI											14.1723	5.34071	-1.40797	2.46e-05	0.000229733
WBGene00006713	ubc-18	R01H2.6	chrIII	1	1							1		179.159	341.694	0.931465	2.46e-05	0.000229733
WBGene00012914	bcmo-1	Y46G5A.24	chrII											1.47949	0.064093	-4.52879	2.47e-05	0.000230318
WBGene00020422	T10F2.2	T10F2.2	chrIII			1					1	1		9.48865	22.3137	1.23365	2.47e-05	0.000230493
WBGene00003799	npp-13	Y37E3.15	chrI	1								1		46.2352	88.8023	0.941607	2.49e-05	0.00023212
WBGene00170923	21ur-15625	F23B2.28	chrIV								1			8.99995	2.64776	-1.76514	2.56e-05	0.000237817
WBGene00013873	ZC376.1	ZC376.1	chrV				1							2.94889	0.129426	-4.50997	2.57e-05	0.000238578
WBGene00001439	fkh-7	F26D12.1	chrIV	1							1	1		14.4667	4.93756	-1.55087	2.59e-05	0.000240461
WBGene00007284	C03H12.1	C03H12.1	chrX	1										13.2862	6.23611	-1.09121	2.59e-05	0.000240479
WBGene00006816	unc-84	F54B11.3	chrX	1							1	1		36.531	19.2004	-0.927983	2.61e-05	0.000241768
WBGene00022388	Y95B8A.8	Y95B8A.8	chrI											33.0146	61.745	0.903216	2.65e-05	0.000245528
WBGene00016456	C35E7.4	C35E7.4	chrI											2.88873	0.951746	-1.60179	2.69e-05	0.000249071
WBGene00020107	R151.2	R151.2	chrIII								1	1		83.3607	156.38	0.907614	2.71e-05	0.000250733
WBGene00019680	K12H4.5	K12H4.5	chrIII											121.596	255.125	1.0691	2.71e-05	0.000250915
WBGene00001262	emb-8	K10D2.6	chrIII	1							1	1		21.4825	10.5987	-1.01927	2.73e-05	0.000251996
WBGene00010195	pot-2	F57C2.3	chrII		1									24.2491	51.5723	1.08867	2.77e-05	0.000255711
WBGene00007972	prp-4	C36B1.5	chrI	1	1									16.5246	33.6491	1.02595	2.78e-05	0.000255856
WBGene00007642	C17E4.2	C17E4.2	chrI						1		1			60.0055	29.1011	-1.04402	2.8e-05	0.000257414
WBGene00001827	hcf-1	C46A5.9	chrIV		1							1		82.8195	149.602	0.853088	2.8e-05	0.000257414
WBGene00001936	his-62	F55G1.3	chrIV								1	1		3796.49	7056.83	0.894351	2.8e-05	0.000257831
WBGene00017083	kin-33	DC2.7	chrV									1		14.1911	5.95555	-1.25268	2.84e-05	0.000261088
WBGene00022586	ZC308.4	ZC308.4	chrI		1	1								79.9923	154.742	0.951934	2.84e-05	0.000261114
WBGene00002215	klc-2	C18C4.10	chrV						1		1	1		34.041	17.3324	-0.9738	2.86e-05	0.000262129
WBGene00004050	pme-2	E02H1.4	chrII		1							1		52.2931	97.0837	0.89261	2.87e-05	0.000262941
WBGene00014123	elpc-3	ZK863.3	chrV	1							1	1		17.5808	35.1482	0.999451	2.93e-05	0.000268082
WBGene00044079	tag-241	C34E11.3	chrX											2.54698	0.861219	-1.56433	2.93e-05	0.000268082
WBGene00003062	lpd-6	K09H9.6	chrI		1							1		33.0411	62.7781	0.926002	2.99e-05	0.000272886
WBGene00020433	T11F8.1	T11F8.1	chrIV		1									16.963	37.379	1.13983	2.99e-05	0.000273035
WBGene00009441	F35G12.4	F35G12.4	chrIII		1									26.5802	51.7465	0.961111	3.02e-05	0.00027522
WBGene00011962	T23G5.2	T23G5.2	chrIII	1							1			58.0335	113.829	0.971909	3.02e-05	0.00027522
WBGene00021558	Y45G5AM.6	Y45G5AM.6	chrV								1	1		2.48098	0.459196	-2.43373	3.04e-05	0.000276814
WBGene00021004	W03F9.10	W03F9.10	chrV	1							1	1		85.6852	155.172	0.856753	3.08e-05	0.000280365
WBGene00010637	K07F5.12	K07F5.12	chrIV									1		11.0452	24.5568	1.15271	3.09e-05	0.000280911
WBGene00007296	arrd-25	C04C11.2	chrX								1	1		26.1549	13.1458	-0.992482	3.11e-05	0.000282226
WBGene00016391	C34B2.6	C34B2.6	chrI									1		21.2309	39.8905	0.909876	3.15e-05	0.000285263
WBGene00006389	taf-7.2	Y111B2A.16	chrIII											37.7927	76.8574	1.02408	3.21e-05	0.0002908
WBGene00003079	lsm-5	F28F8.3	chrV	1	1							1		101.041	218.507	1.11274	3.22e-05	0.000291307
WBGene00015633	C09D4.2	C09D4.2	chrI				1							4.4698	1.04116	-2.10201	3.25e-05	0.000294292
WBGene00020183	T03D3.5	T03D3.5	chrV											7.62332	17.9133	1.23254	3.32e-05	0.000299746
WBGene00000880	cyn-4	F59E10.2	chrII								1	1		38.1776	71.9622	0.914515	3.34e-05	0.000301561
WBGene00011892	T21C9.4	T21C9.4	chrV						1					119.467	245.486	1.03904	3.41e-05	0.000307988
WBGene00001973	hmg-3	C32F10.5	chrI		1						1	1		27.7155	52.2706	0.915305	3.43e-05	0.000309506
WBGene00022025	Y65B4A.1	Y65B4A.1	chrI	1	1						1	1		22.9713	45.6041	0.989332	3.44e-05	0.000310242
WBGene00000480	cgp-1	Y38C9A.2	chrV	1							1	1		39.9131	74.3578	0.897623	3.47e-05	0.000311934
WBGene00004388	rnp-5	K02F3.11	chrIII	1	1						1	1		93.9688	174.717	0.894767	3.51e-05	0.000315528
WBGene00007710	rsa-1	C25A1.9	chrI		1						1	1		59.4683	112.988	0.925979	3.54e-05	0.00031802
WBGene00008117	gsr-1	C46F11.2	chrIII	1							1	1		99.9002	180.491	0.853365	3.58e-05	0.000321501
WBGene00019134	F59H6.3	F59H6.3	chrII									1		6.99544	36.7541	2.39342	3.63e-05	0.000325778
WBGene00022033	Y65B4BL.1	Y65B4BL.1	chrI								1			15.6081	2.03026	-2.94256	3.64e-05	0.000326195
WBGene00003625	nhr-31	C26B2.3	chrIV	1										2.22448	0.607735	-1.87196	3.68e-05	0.000329796
WBGene00011146	pde-2	R08D7.6	chrIII	1							1	1		22.3196	11.0875	-1.00937	3.69e-05	0.00032986
WBGene00019702	fbxb-39	M01D1.7	chrII											2.8101	0.281234	-3.32078	3.71e-05	0.000332053
WBGene00013846	ZC84.1	ZC84.1	chrIII											0.442551	0.045069	-3.29564	3.72e-05	0.000332053
WBGene00021904	Y55B1AL.2	Y55B1AL.2	chrIII	1							1			81.3431	198.494	1.287	3.72e-05	0.00033232
WBGene00007583	C14B4.2	C14B4.2	chrV											1.88299	0.759998	-1.30896	3.73e-05	0.000332576
WBGene00020130	igcm-2	SSSD1.1	chrX											1.48451	0.377073	-1.97707	3.74e-05	0.000332984
WBGene00004321	rcn-1	F54E7.7	chrIII				1				1	1		4.64573	0.846478	-2.45636	3.77e-05	0.000335894
WBGene00020092	pcf-11	R144.2	chrIII	1							1	1		19.0728	8.26039	-1.20723	3.8e-05	0.000338061
WBGene00011743	T13F2.2	T13F2.2	chrIV	1	1							1		113.011	225.115	0.994204	3.86e-05	0.000343079
WBGene00007187	tag-342	B0464.8	chrIII		1						1	1		37.2653	72.2741	0.955645	3.89e-05	0.00034565
WBGene00012899	Y46G5A.7	Y46G5A.7	chrII						1		1	1		39.8051	19.2578	-1.04751	3.9e-05	0.000346009
WBGene00011198	R10E4.1	R10E4.1	chrIII						1		1	1		59.088	30.8623	-0.937019	3.91e-05	0.000346781
WBGene00002069	ikb-1	C04F12.3	chrI											1.75007	0.433392	-2.01366	3.93e-05	0.000347588
WBGene00013131	Y52B11C.1	Y52B11C.1	chrI								1	1		7.05605	2.20522	-1.67794	3.92e-05	0.000347588
WBGene00001975	hmg-5	F45E4.9	chrIV		1						1	1		47.2657	95.0526	1.00793	3.98e-05	0.000351728
WBGene00018152	acs-4	F37C12.7	chrIII	1	1							1		56.3876	30.3845	-0.892043	4.01e-05	0.0003545
WBGene00004826	skr-20	R12H7.5	chrX								1			29.3074	12.1912	-1.26543	4.04e-05	0.000356469
WBGene00003056	lon-2	C39E6.1	chrX								1	1		19.0073	9.14018	-1.05626	4.05e-05	0.000357201
WBGene00018991	F56F11.4	F56F11.4	chrIII		1									31.6185	61.0858	0.950067	4.08e-05	0.000359268
WBGene00001855	hil-4	C18G1.5	chrV		1							1		101.152	187.899	0.893435	4.08e-05	0.000359842
WBGene00019822	R02D3.4	R02D3.4	chrIV	1							1	1		27.2528	50.6861	0.895189	4.11e-05	0.000361405
WBGene00011107	R07E3.6	R07E3.6	chrX											0.867951	0.176055	-2.30159	4.12e-05	0.000362754
WBGene00001393	fat-1	Y67H2A.8	chrIV	1										57.7121	107.201	0.893367	4.16e-05	0.000365945
WBGene00021817	Y53G8B.1	Y53G8B.1	chrIII											3.74222	0.433255	-3.1106	4.2e-05	0.000368809
WBGene00013920	pssy-1	ZC506.3	chrX	1							1			17.8575	8.55273	-1.06207	4.23e-05	0.00037083
WBGene00015607	fbxb-13	C08F1.3	chrII				1							14.9319	6.37022	-1.22898	4.26e-05	0.000373497
WBGene00006374	syx-4	T01B11.3	chrIV		1									14.5414	31.534	1.11674	4.27e-05	0.000374186
WBGene00044726	Y53F4B.43	Y53F4B.43	chrII											9.0354	0.532886	-4.08369	4.29e-05	0.000375022
WBGene00019741	nhr-201	M02H5.3	chrV											1.73805	0.278968	-2.6393	4.29e-05	0.000375022
WBGene00019842	R02F11.4	R02F11.4	chrV	1	1						1	1		22.2562	42.5038	0.933389	4.32e-05	0.00037746
WBGene00019918	fbxc-36	R07C3.2	chrII	1								1		34.6271	16.616	-1.05933	4.34e-05	0.000379136
WBGene00016449	C35D10.13	C35D10.13	chrIII	1	1							1		152.783	290.642	0.927759	4.41e-05	0.000384906
WBGene00021766	hex-4	Y51F10.5	chrI											17.9187	35.5642	0.988958	4.47e-05	0.000389499
WBGene00012059	T26G10.1	T26G10.1	chrIII		1						1	1		31.094	59.1075	0.926705	4.53e-05	0.000394662
WBGene00004370	rig-3	C53B7.1	chrX											2.3155	0.597521	-1.95426	4.55e-05	0.000395721
WBGene00021614	Y47A7.2	Y47A7.2	chrV											5.32552	1.47613	-1.8511	4.56e-05	0.000396223
WBGene00022357	kbp-4	Y92C3B.1	chrIII								1	1		119.891	246.909	1.04225	4.56e-05	0.000396527
WBGene00001637	gly-12	F48E3.1	chrX											2.8194	0.82099	-1.77995	4.66e-05	0.000404124
WBGene00195017	R144.15	R144.15	chrIII									1		10022.3	19064.4	0.927663	4.73e-05	0.000409929
WBGene00000080	adr-2	T20H4.4	chrIII	1	1						1	1		49.3771	90.875	0.880041	4.76e-05	0.000412516
WBGene00006706	ubc-9	F29B9.6	chrIV	1								1		146.139	274.008	0.906874	4.78e-05	0.000413536
WBGene00015330	C02B10.5	C02B10.5	chrIV								1	1		24.1056	12.3583	-0.963885	4.79e-05	0.000414381
WBGene00003411	mrp-5	F14F4.3	chrX						1		1	1		38.6311	21.599	-0.838798	4.89e-05	0.000422219
WBGene00018976	daam-1	F56E10.2	chrV											1.5486	0.501944	-1.62537	4.91e-05	0.000423486
WBGene00022471	Y119C1B.5	Y119C1B.5	chrI											14.0817	6.93323	-1.02222	4.93e-05	0.000425231
WBGene00000426	ced-12	Y106G6E.5	chrI	1							1	1		23.0474	43.2004	0.906438	5.01e-05	0.000430846
WBGene00019510	K07H8.10	K07H8.10	chrIV	1	1						1	1		142.45	254.337	0.836284	5.01e-05	0.000430846
WBGene00000865	cyb-1	ZC168.4	chrIV	1	1						1	1		270.579	478.472	0.822384	5.01e-05	0.000430846
WBGene00008119	C46F11.4	C46F11.4	chrIII								1			18.3109	34.6055	0.918298	5.05e-05	0.000434475
WBGene00001761	gst-13	T26C5.1	chrII	1										3.88866	0.520298	-2.90186	5.06e-05	0.000434898
WBGene00019522	K08B12.3	K08B12.3	chrV				1							4.34863	1.07476	-2.01655	5.19e-05	0.000445113
WBGene00018294	atg-18	F41E6.13	chrV	1							1	1		66.9297	35.6462	-0.908898	5.23e-05	0.000448723
WBGene00017830	rpb-8	F26F4.11	chrIII		1						1	1		120.635	230.532	0.934322	5.26e-05	0.00045081
WBGene00003635	nhr-45	F16H11.5	chrX											3.28717	1.10165	-1.57719	5.31e-05	0.000454647
WBGene00010755	vglu-2	K10G9.1	chrIII											1.94636	0.517211	-1.91196	5.37e-05	0.000459855
WBGene00004789	sgk-1	W10G6.2	chrX				1					1		1.66277	0.295087	-2.49438	5.47e-05	0.000467462
WBGene00012897	pisy-1	Y46G5A.5	chrII	1							1	1		22.1976	47.912	1.10998	5.51e-05	0.000470822
WBGene00020951	sna-1	W02F12.6	chrV		1						1	1		47.5206	95.4148	1.00566	5.52e-05	0.000471485
WBGene00022850	ZK1127.3	ZK1127.3	chrII								1	1		72.4144	138.518	0.935723	5.54e-05	0.000472204
WBGene00018051	dyf-14	F35D11.11	chrII											1.59698	0.617486	-1.37086	5.56e-05	0.000473765
WBGene00018742	F53B3.3	F53B3.3	chrX											1.02585	0.163673	-2.64793	5.56e-05	0.000473765
WBGene00022803	ZK688.9	ZK688.9	chrIII	1	1						1			23.145	47.3349	1.03221	5.57e-05	0.000474035
WBGene00000857	cwn-1	K10B4.6	chrII											17.7067	7.97137	-1.15139	5.59e-05	0.000474579
WBGene00001179	egl-10	F28C1.2	chrV											7.02558	2.65439	-1.40424	5.59e-05	0.000474579
WBGene00195016	ZC155.8	ZC155.8	chrIII									1		9387.39	17608.4	0.907467	5.6e-05	0.0004749
WBGene00001983	hoe-1	E04A4.4	chrIV											24.4554	45.3617	0.891322	5.6e-05	0.0004749
WBGene00000222	atf-6	F45E6.2	chrX											12.8194	6.07022	-1.0785	5.6e-05	0.0004749
WBGene00195093	Y59E9AL.36	Y59E9AL.36	chrIV								1	1		21.0442	40.3801	0.940222	5.66e-05	0.000478857
WBGene00008954	F19C6.5	F19C6.5	chrX				1							3.57102	0.112255	-4.99149	5.75e-05	0.000486118
WBGene00007221	cpna-3	C01F6.1	chrIV		1									21.7005	41.8308	0.946836	5.76e-05	0.000487004
WBGene00001049	dog-1	F33H2.1	chrI		1							1		13.2852	6.71787	-0.983748	5.78e-05	0.000487638
WBGene00012187	rpb-11	W01G7.3	chrII	1	1									92.0852	184.415	1.00192	5.78e-05	0.000487638
WBGene00008440	DY3.8	DY3.8	chrI											100.29	188.121	0.907485	5.8e-05	0.000488678
WBGene00017165	F01F1.11	F01F1.11	chrIII		1									48.1114	89.2769	0.891907	5.8e-05	0.000488678
WBGene00017467	F14F9.4	F14F9.4	chrV											0.185782	0.918784	2.30612	5.85e-05	0.000492679
WBGene00004947	sos-1	T28F12.3	chrV	1							1	1		10.9782	5.63253	-0.962793	5.92e-05	0.000498298
WBGene00185077	F58D2.4	F58D2.4	chrIV											7.01477	0.961137	-2.86758	6e-05	0.0005045
WBGene00007107	pfd-4	B0035.4	chrIV	1	1									115.685	225.246	0.961293	6.07e-05	0.000510094
WBGene00004383	rnh-2	T13H5.7	chrII											35.0114	68.1583	0.961065	6.1e-05	0.00051148
WBGene00013809	Y116A8C.33	Y116A8C.33	chrIV								1	1		4.49907	9.83472	1.12826	6.1e-05	0.00051148
WBGene00006468	rhgf-1	F13E6.6	chrX											0.552219	0.0958546	-2.52632	6.12e-05	0.000512751
WBGene00000037	ace-3	Y48B6A.8	chrII											1.56029	0.385475	-2.0171	6.16e-05	0.000515613
WBGene00019185	H10E21.5	H10E21.5	chrIII											1.53288	0.260596	-2.55635	6.24e-05	0.000521464
WBGene00000591	coh-1	K08A8.3	chrX	1							1	1		30.9166	16.1284	-0.938781	6.23e-05	0.000521464
WBGene00010742	K10D6.2	K10D6.2	chrV								1			5.58073	1.38688	-2.00861	6.28e-05	0.000524661
WBGene00044068	syd-9	ZK867.1	chrX						1		1			11.5604	4.4478	-1.37803	6.29e-05	0.000524746
WBGene00008310	C54E10.6	C54E10.6	chrV											11.0451	1.96868	-2.48811	6.3e-05	0.000525883
WBGene00019920	acs-15	R07C3.4	chrII											1.44816	0.391125	-1.88852	6.31e-05	0.000526308
WBGene00003588	nex-1	ZC155.1	chrIII	1										23.31	46.6381	1.00056	6.32e-05	0.000526321
WBGene00010435	JC8.2	JC8.2	chrIV	1							1	1		32.5752	61.1867	0.909447	6.32e-05	0.000526321
WBGene00010540	K03H1.5	K03H1.5	chrIII											0.442575	0.0562456	-2.97611	6.37e-05	0.000529477
WBGene00009162	F26E4.7	F26E4.7	chrI								1	1		5.08842	2.01175	-1.33876	6.44e-05	0.000534761
WBGene00000887	cyn-11	T01B7.4	chrII	1	1									63.6275	123.919	0.961678	6.45e-05	0.000535642
WBGene00018371	ess-2	F42H10.7	chrIII	1	1						1			23.0647	45.6553	0.985092	6.51e-05	0.000539855
WBGene00000263	F23H11.5	F23H11.5	chrIII	1								1		303.99	571.222	0.910027	6.55e-05	0.000542461
WBGene00020022	R12C12.1	R12C12.1	chrII				1							1.44623	0.167038	-3.11405	6.58e-05	0.000544672
WBGene00045302	fbxc-30	R07C3.15	chrII											1.88877	0.367207	-2.36278	6.61e-05	0.000547
WBGene00011758	T13H5.4	T13H5.4	chrII	1	1							1		68.7383	122.859	0.837812	6.71e-05	0.000554445
WBGene00185098	Y71G12B.35	Y71G12B.35	chrI											2.82432	0.683477	-2.04694	6.77e-05	0.000558529
WBGene00004755	sec-24.1	F12F6.6	chrIV	1							1	1		30.1644	16.6746	-0.855197	6.77e-05	0.000558529
WBGene00018996	F57B9.1	F57B9.1	chrIII								1	1		14.051	5.52607	-1.34635	6.9e-05	0.000568629
WBGene00015233	B0511.7	B0511.7	chrI		1							1		54.2101	101.42	0.903707	6.91e-05	0.000568968
WBGene00003779	nob-1	Y75B8A.2	chrIII								1			9.35841	3.26287	-1.52012	6.97e-05	0.000573516
WBGene00004312	rba-1	K07A1.11	chrI	1	1						1	1		70.1108	126.313	0.849299	7.04e-05	0.000577984
WBGene00006615	trp-2	R06B10.4	chrIII											1.76891	0.285293	-2.63235	7.04e-05	0.000577984
WBGene00003040	lin-59	T12F5.4	chrI	1							1	1		22.6339	12.2875	-0.88129	7.06e-05	0.000579084
WBGene00020427	sav-1	T10H10.3	chrX								1			12.2775	5.42175	-1.17919	7.06e-05	0.000579084
WBGene00015329	C02B10.4	C02B10.4	chrIV	1	1						1	1		138.432	251.226	0.859809	7.07e-05	0.000579608
WBGene00011564	ugt-50	T07C5.1	chrX				1		1		1	1		7.19898	1.13901	-2.66001	7.09e-05	0.000580654
WBGene00020360	math-41	T08E11.4	chrII											1.50291	0.411069	-1.87031	7.11e-05	0.000581621
WBGene00007266	C03A3.1	C03A3.1	chrX											3.42894	0.79038	-2.11714	7.18e-05	0.000586974
WBGene00009320	F32B6.3	F32B6.3	chrIV	1	1						1	1		23.7047	46.6342	0.976213	7.24e-05	0.000590507
WBGene00008948	F19B6.1	F19B6.1	chrIV	1							1			48.6315	100.445	1.04645	7.23e-05	0.000590507
WBGene00020188	T03F1.6	T03F1.6	chrI								1			3.14475	8.87275	1.49644	7.26e-05	0.000591562
WBGene00020801	T25D10.4	T25D10.4	chrII				1				1			14.0376	5.5719	-1.33305	7.3e-05	0.000594439
WBGene00006652	ttx-1	Y113G7A.6	chrV											3.18092	0.848358	-1.9067	7.31e-05	0.000595325
WBGene00018764	F53F10.2	F53F10.2	chrI	1										15.0958	6.34441	-1.25059	7.37e-05	0.000599243
WBGene00023500	C11H1.9	C11H1.9	chrX											3.78995	0.757028	-2.32376	7.38e-05	0.000599999
WBGene00006424	ctbp-1	F49E10.5	chrX						1					2.0208	0.175744	-3.52338	7.48e-05	0.000607468
WBGene00000476	cfi-1	T23D8.8	chrI											1.46136	0.227526	-2.68321	7.51e-05	0.00060976
WBGene00010542	K03H1.7	K03H1.7	chrIII		1							1		91.1292	196.403	1.10783	7.53e-05	0.000610808
WBGene00044924	M106.7	M106.7	chrII											36.4252	79.6743	1.12918	7.61e-05	0.000616723
WBGene00017716	F22F4.1	F22F4.1	chrX											1.15027	0.162807	-2.82074	7.71e-05	0.000624533
WBGene00004468	rpn-12	ZK20.5	chrII		1							1		84.6532	155.612	0.878313	7.8e-05	0.000630392
WBGene00006537	tbb-2	C36E8.5	chrIII	1							1	1		719.712	1294.53	0.846932	7.86e-05	0.000634756
WBGene00011100	nhr-209	R07B7.16	chrV											1.65324	0.189899	-3.12199	8.13e-05	0.00065612
WBGene00019268	H41C03.1	H41C03.1	chrII											1.57772	0.153723	-3.35944	8.15e-05	0.000656684
WBGene00010337	F59F4.2	F59F4.2	chrX	1							1	1		42.453	7.47995	-2.50477	8.22e-05	0.000661905
WBGene00009002	hint-1	F21C3.3	chrI											43.6067	92.4221	1.08369	8.24e-05	0.000663417
WBGene00017121	cyc-2.1	E04A4.7	chrIV	1							1	1		435.686	780.761	0.841592	8.27e-05	0.000664919
WBGene00012074	T27A8.2	T27A8.2	chrX		1									13.5507	33.7399	1.31608	8.3e-05	0.000667104
WBGene00174246	21ur-9138	Y57G11C.1081	chrIV											26.3477	55.0323	1.0626	8.32e-05	0.000667924
WBGene00018132	F37A4.2	F37A4.2	chrIII									1		50.5677	99.0728	0.970273	8.4e-05	0.00067422
WBGene00022532	ZC155.4	ZC155.4	chrIII		1	1								47.5287	87.5014	0.880508	8.56e-05	0.000686012
WBGene00003950	pbs-4	T20F5.2	chrI	1	1						1	1		102.209	188.066	0.879726	8.63e-05	0.000690893
WBGene00045095	mrpr-1	E04F6.16	chrII									1		3239.21	5716.37	0.819457	8.63e-05	0.000690893
WBGene00003009	lin-23	K10B2.1	chrII	1	1						1	1		25.7767	13.532	-0.929693	8.77e-05	0.000701285
WBGene00018659	F52C6.2	F52C6.2	chrII		1	1								7.21776	17.7213	1.29586	8.79e-05	0.000702961
WBGene00008970	F20C5.5	F20C5.5	chrIV											1.35304	0.297852	-2.18354	8.91e-05	0.000711585
WBGene00003517	nac-1	F31F6.6	chrX									1		1.05967	0.141648	-2.90323	8.98e-05	0.000716383
WBGene00019922	fbxc-28	R07C3.6	chrII				1					1		48.1172	25.5894	-0.911007	9e-05	0.000716653
WBGene00011635	T09A5.7	T09A5.7	chrII								1	1		50.0725	109.823	1.13309	8.99e-05	0.000716653
WBGene00195274	ZK617.7	ZK617.7	chrIV											0.507019	0.19601	-1.37111	9.01e-05	0.000716653
WBGene00009294	F31D4.9	F31D4.9	chrV	1								1		142.116	309.458	1.12267	9.02e-05	0.000716653
WBGene00009027	F21G4.6	F21G4.6	chrX											5.20299	2.64854	-0.974147	9.02e-05	0.000716653
WBGene00016490	C36E6.2	C36E6.2	chrX	1							1			22.2946	9.99478	-1.15745	9.02e-05	0.000716653
WBGene00007999	tag-297	C38C6.6	chrII											1.75502	0.489649	-1.84167	9.08e-05	0.00072109
WBGene00045407	T07D4.5	T07D4.5	chrII									1		64.9861	128.987	0.989021	9.14e-05	0.000725056
WBGene00023069	rncs-1	F55A4.9	chrX								1			2.50568	0.253408	-3.30567	9.21e-05	0.000730064
WBGene00044202	K10G4.10	K10G4.10	chrV											2.09161	0.260495	-3.00529	9.29e-05	0.000736183
WBGene00008745	F13E6.1	F13E6.1	chrX	1							1	1		69.0138	34.9652	-0.980965	9.49e-05	0.000750942
WBGene00010439	JC8.7	JC8.7	chrIV		1							1		25.2637	51.0883	1.01593	9.52e-05	0.000753138
WBGene00006380	tab-1	F31E8.3	chrII											3.85947	0.529846	-2.86476	9.53e-05	0.000753342
WBGene00001933	his-59	F55G1.2	chrIV								1	1		3528.04	6307.69	0.838245	9.54e-05	0.000753865
WBGene00002054	ifb-2	F10C1.7	chrII						1					2.49933	0.700432	-1.83523	9.57e-05	0.000755104
WBGene00016546	C40A11.3	C40A11.3	chrII				1				1			12.5809	0.389435	-5.0137	9.59e-05	0.000756036
WBGene00009659	F43G6.7	F43G6.7	chrII		1									28.8277	73.5928	1.35211	9.61e-05	0.000757671
WBGene00009103	F25B3.6	F25B3.6	chrV	1	1						1	1		108.271	187.69	0.793708	9.78e-05	0.0007701
WBGene00003704	nhr-114	Y45G5AM.1	chrV								1			2.79671	0.607818	-2.20202	9.82e-05	0.000773047
WBGene00015237	B0511.12	B0511.12	chrI									1		28.1393	15.794	-0.833207	9.89e-05	0.00077767
WBGene00018206	ugt-61	F39G3.1	chrV											2.8448	0.953776	-1.57661	9.97e-05	0.000783302
WBGene00001430	fkb-5	C50F2.6	chrI								1			44.6571	22.6332	-0.980452	0.000100301	0.000787618
WBGene00016170	C27F2.8	C27F2.8	chrIII								1	1		63.443	36.7755	-0.786713	0.000102411	0.000803597
WBGene00004806	skp-1	T27F2.1	chrV		1						1	1		84.8227	147.895	0.80205	0.000103163	0.000808907
WBGene00170992	21ur-15248	F46E10.12	chrV											1.22502	0.169235	-2.8557	0.000103518	0.000811091
WBGene00017644	exc-9	F20D12.5	chrIV											24.6388	6.03115	-2.03043	0.000103829	0.000812936
WBGene00006754	unc-15	F07A5.7	chrI	1			1							3.53843	1.28723	-1.45883	0.00010523	0.0008233
WBGene00011094	R07B7.10	R07B7.10	chrV											15.0356	6.58633	-1.19083	0.000106022	0.000828889
WBGene00017443	F13H8.11	F13H8.11	chrII											0.942794	0	-1.79769e+308	0.00010652	0.000831507
WBGene00017659	F21C10.10	F21C10.10	chrV	1							1			37.2334	18.0411	-1.04531	0.000106521	0.000831507
WBGene00006714	ubc-19	Y69H2.6	chrV									1		11.4805	4.77097	-1.26683	0.00010659	0.000831507
WBGene00019830	hrg-1	R02E12.6	chrX											6.74138	1.91095	-1.81875	0.000108204	0.000843483
WBGene00184990	C14B1.12	C14B1.12	chrIII									1		18.7586	42.1111	1.16664	0.000108562	0.000844433
WBGene00003577	ndg-4	F56F3.2	chrIII											1.4442	0.379809	-1.92693	0.000108559	0.000844433
WBGene00006941	wnk-1	C46C2.1	chrIV								1	1		46.8408	25.8805	-0.855897	0.000108562	0.000844433
WBGene00010100	F55C9.3	F55C9.3	chrV				1							8.88874	2.60483	-1.77079	0.000108701	0.000844899
WBGene00004882	smg-4	F46B6.3	chrV	1	1						1	1		28.6684	54.9489	0.938628	0.000109035	0.000846883
WBGene00004259	pyr-1	D2085.1	chrII	1										83.2744	48.2197	-0.788251	0.000111417	0.000864758
WBGene00001161	efl-1	Y102A5C.18	chrV		1							1		56.5787	102.72	0.860383	0.000111721	0.000866482
WBGene00015160	B0361.6	B0361.6	chrIII		1									31.9826	59.8315	0.903617	0.000113167	0.000877066
WBGene00004004	pgp-10	C54D1.1	chrX											0.722833	0.206758	-1.80572	0.000113426	0.000877797
WBGene00001980	hmr-1	W02B9.1	chrI	1			1				1	1		91.2568	52.8459	-0.788142	0.00011407	0.000881508
WBGene00002001	hars-1	T11G6.1	chrIV	1								1		38.5305	69.4698	0.850385	0.000114417	0.000883557
WBGene00008363	D1046.2	D1046.2	chrIV		1									28.5268	53.4782	0.906633	0.000117726	0.000907796
WBGene00003509	mxl-1	T19B10.11	chrV		1						1			55.0079	112.78	1.03581	0.000118005	0.000909294
WBGene00006764	unc-27	ZK721.2	chrX											3.32998	0.645829	-2.36629	0.000118402	0.000911698
WBGene00009478	syx-7	F36F2.4	chrI	1								1		36.1902	69.8155	0.947947	0.000118583	0.000912433
WBGene00006942	wrk-1	F41D9.3	chrX				1				1			8.82707	1.51148	-2.54598	0.000119158	0.0009162
WBGene00022853	ZK1127.6	ZK1127.6	chrII	1							1	1		11.4403	23.2241	1.0215	0.000120087	0.000922682
WBGene00017085	E01A2.2	E01A2.2	chrI		1						1	1		84.5336	146.632	0.794602	0.000121384	0.000930808
WBGene00020592	ugt-12	T19H12.9	chrV											1.07479	0.115164	-3.22229	0.000121406	0.000930808
WBGene00013852	hhat-1	ZC101.3	chrII											1.4853	0.20214	-2.87733	0.000123998	0.000949322
WBGene00010288	F58H1.5	F58H1.5	chrV				1				1	1		24.3413	11.8952	-1.03303	0.000123943	0.000949322
WBGene00001310	end-1	F58E10.2	chrV				1							12.2159	4.77218	-1.35604	0.000124179	0.000950026
WBGene00008110	C46C2.2	C46C2.2	chrIV	1							1			64.3274	36.2609	-0.827016	0.000126235	0.000964378
WBGene00014256	ZK1320.7	ZK1320.7	chrII									1		16.8575	33.2649	0.980612	0.000127133	0.000970547
WBGene00003813	nrf-6	C08B11.4	chrII									1		3.87559	1.66092	-1.22243	0.000127451	0.00097228
WBGene00044770	C53C11.5	C53C11.5	chrX											8.73224	2.38503	-1.87235	0.000128468	0.000979337
WBGene00015579	C07H6.2	C07H6.2	chrIII											66.1356	136.208	1.04231	0.000128817	0.000980902
WBGene00017427	acp-5	F13D11.1	chrX											1.71934	0.0575304	-4.90139	0.000128856	0.000980902
WBGene00019924	fbxc-33	R07C3.8	chrII											5.86954	2.25557	-1.37976	0.000129035	0.000981563
WBGene00012888	sas-6	Y45F10D.9	chrIV		1							1		36.3911	65.8182	0.854901	0.000129422	0.000983808
WBGene00172570	21ur-14767	B0507.12	chrV											0	0.640393	1.79769e+308	0.000129655	0.00098488
WBGene00010845	M03C11.8	M03C11.8	chrIII		1						1	1		54.8092	94.6072	0.787533	0.000129941	0.000986354
WBGene00004723	sap-49	C08B11.5	chrII		1						1	1		42.7969	77.8737	0.863628	0.000130261	0.000988082
WBGene00017536	F17A9.4	F17A9.4	chrV	1							1	1		15.9855	3.53281	-2.17787	0.000130797	0.000991441
WBGene00004337	rfc-1	C54G10.2	chrV	1	1									48.1264	83.5182	0.795262	0.000132474	0.00100344
WBGene00012988	ztf-22	Y48C3A.4	chrII								1			6.87181	2.81172	-1.28924	0.000133773	0.00101257
WBGene00044614	C36B1.14	C36B1.14	chrI								1	1		92.8883	187.001	1.00948	0.000134708	0.00101852
WBGene00020134	T01B6.1	T01B6.1	chrX											2.6048	0.545959	-2.25431	0.00013475	0.00101852
WBGene00003953	pbs-7	F39H11.5	chrI		1							1		118.838	210.728	0.826381	0.000135779	0.00102558
WBGene00011484	T05E11.8	T05E11.8	chrIV											5.25928	1.33135	-1.98198	0.000137084	0.00103471
WBGene00014034	ZK643.2	ZK643.2	chrIII	1	1							1		57.1618	108.064	0.918762	0.000137223	0.00103502
WBGene00000984	dhs-21	R11D1.11	chrV				1							2.55404	0.20264	-3.65579	0.000137674	0.00103769
WBGene00001045	dnj-27	Y47H9C.5	chrI						1					52.6467	27.2609	-0.949512	0.00013927	0.00104899
WBGene00001331	erd-2	F09B9.3	chrX	1								1		93.0613	50.0448	-0.89496	0.000140022	0.00105391
WBGene00006447	tag-72	C25A1.3	chrI		1							1		29.4117	54.8829	0.899964	0.000140845	0.00105936
WBGene00013048	Y50E8A.5	Y50E8A.5	chrV											4.45839	0.182502	-4.61054	0.000141638	0.00106458
WBGene00018071	F35H10.6	F35H10.6	chrIV											27.8229	58.5526	1.07346	0.000143436	0.00107733
WBGene00008975	F20D1.3	F20D1.3	chrX	1										16.1156	7.93563	-1.02205	0.000146217	0.00109744
WBGene00009094	F23H12.5	F23H12.5	chrV											0.701675	0.0796695	-3.1387	0.000146488	0.00109871
WBGene00016565	C41D11.6	C41D11.6	chrI											2.3061	0.879833	-1.39015	0.000148235	0.00111064
WBGene00004387	rnp-4	R07E5.14	chrIII	1	1						1	1		204.24	364.27	0.83474	0.000148493	0.00111064
WBGene00004420	rpl-9	R13A5.8	chrIII	1								1		109.563	59.027	-0.892309	0.000148438	0.00111064
WBGene00018286	F41E6.5	F41E6.5	chrV				1				1	1		1.95729	0.114277	-4.09825	0.000148455	0.00111064
WBGene00003651	nhr-61	W01D2.2	chrII	1							1	1		18.8842	8.8495	-1.09351	0.000150253	0.00112302
WBGene00015554	C06G3.8	C06G3.8	chrIV		1							1		35.2777	73.8975	1.06677	0.000150419	0.00112347
WBGene00015595	bath-33	C08E3.3	chrII											2.21814	0.210237	-3.39926	0.00015226	0.00113643
WBGene00013792	Y116A8C.13	Y116A8C.13	chrIV		1						1	1		5.6492	11.499	1.02539	0.000152506	0.00113747
WBGene00171896	21ur-12302	C01B10.34	chrIV											1.05139	0.0684364	-3.94139	0.000153001	0.00114037
WBGene00001607	gln-6	C28D4.3	chrIV		1									110.579	191.05	0.788874	0.000153172	0.00114085
WBGene00016632	C44B7.12	C44B7.12	chrII											43.6623	78.7794	0.851432	0.000156804	0.00116628
WBGene00001099	dsc-4	K02D7.4	chrIV											0.643966	0.10079	-2.67563	0.000157087	0.00116757
WBGene00002134	inx-12	ZK770.3	chrI	1							1			18.6624	9.24943	-1.01269	0.000157491	0.00116895
WBGene00015642	C09E7.8	C09E7.8	chrIII											2.97111	6.19809	1.06082	0.00015746	0.00116895
WBGene00020166	T02G5.7	T02G5.7	chrII	1							1			33.2049	60.978	0.876895	0.00015814	0.00117295
WBGene00004760	sel-2	F10F2.1	chrIII	1							1			30.6816	17.9233	-0.775539	0.000158413	0.00117405
WBGene00015472	C05D9.3	C05D9.3	chrX				1				1	1		13.7399	6.54264	-1.07043	0.000158508	0.00117405
WBGene00002037	hum-4	F46C3.3	chrX											3.22522	1.13125	-1.51148	0.000158661	0.00117438
WBGene00044608	glrx-22	C07G1.8	chrIV								1	1		53.3176	107.038	1.00544	0.000159228	0.00117776
WBGene00019757	memb-2	M03E7.5	chrV	1	1									48.185	90.9297	0.916166	0.000161126	0.00119097
WBGene00009163	drsh-1	F26E4.10	chrI		1						1	1		18.7353	33.5212	0.839319	0.000161803	0.00119516
WBGene00007593	C14H10.3	C14H10.3	chrX											1.72106	0.561931	-1.61484	0.000163728	0.00120854
WBGene00004820	skr-14	Y47D7A.8	chrV								1	1		198.388	344.556	0.796415	0.000164056	0.00121012
WBGene00016387	kbp-5	C34B2.2	chrI	1	1									95.6721	180.241	0.913756	0.000164941	0.00121582
WBGene00020296	T07A9.8	T07A9.8	chrIV		1						1	1		37.0578	68.128	0.878472	0.000165388	0.00121827
WBGene00011977	T24B8.3	T24B8.3	chrII	1							1	1		879.454	501.911	-0.809178	0.000166043	0.00122225
WBGene00010004	F53H2.1	F53H2.1	chrV											0.0684047	0.554026	3.01779	0.000166198	0.00122255
WBGene00001600	glh-3	B0414.6	chrI		1						1			9.12109	17.5699	0.945824	0.000167949	0.00123336
WBGene00006868	vab-1	M03A1.1	chrII	1	1		1				1	1		47.9696	27.9536	-0.779089	0.000167946	0.00123336
WBGene00011273	R53.4	R53.4	chrII	1								1		312.599	540.354	0.789593	0.000168012	0.00123336
WBGene00009606	F40G12.11	F40G12.11	chrV		1	1								22.0478	41.8026	0.922958	0.000168854	0.00123869
WBGene00016751	C48E7.6	C48E7.6	chrI											0.606558	0.193166	-1.6508	0.000169783	0.00124465
WBGene00007651	nra-3	C17G1.4	chrX	1							1	1		12.5923	6.53994	-0.945199	0.000171161	0.00125389
WBGene00008789	F14D7.2	F14D7.2	chrV		1	1								39.5275	70.6863	0.838573	0.000171638	0.00125653
WBGene00004729	sax-3	ZK377.2	chrX								1	1		55.8539	32.7902	-0.768391	0.000172329	0.00126072
WBGene00018423	F44E2.10	F44E2.10	chrIII											16.7981	33.5626	0.998558	0.000172705	0.00126261
WBGene00009179	kbp-3	F26H11.1	chrII		1						1	1		140.216	256.225	0.869755	0.000173266	0.00126563
WBGene00011773	ttr-53	T14G10.3	chrIV								1			43.3035	86.7247	1.00196	0.000173354	0.00126563
WBGene00011012	R04D3.4	R04D3.4	chrX	1	1									20.156	41.1277	1.0289	0.000174209	0.001271
WBGene00004980	spk-1	B0464.5	chrIII	1			1				1	1		35.1925	20.1271	-0.806129	0.000175787	0.00128164
WBGene00007784	ruvb-1	C27H6.2	chrV	1	1							1		54.1157	94.7165	0.807568	0.000178503	0.00129791
WBGene00015203	B0495.2	B0495.2	chrII	1	1						1	1		21.9379	39.4371	0.846127	0.000178733	0.0012987
WBGene00002065	iff-2	F54C9.1	chrII	1			1				1	1		91.2039	47.6755	-0.935846	0.000180781	0.00131269
WBGene00045434	Y95D11A.3	Y95D11A.3	chrI								1	1		32.2961	61.4069	0.92704	0.000182094	0.00132132
WBGene00001636	gly-11	Y75B8A.9	chrIII								1			9.40661	4.27262	-1.13855	0.000184109	0.00133504
WBGene00020642	T20H9.6	T20H9.6	chrIII		1							1		0.0136949	1.41117	6.68711	0.000184904	0.0013399
WBGene00008565	F08A8.2	F08A8.2	chrI								1			0.850776	0.127643	-2.73667	0.000187643	0.00135882
WBGene00018710	F52G3.1	F52G3.1	chrX	1			1				1	1		23.9906	13.5763	-0.821382	0.000189263	0.00136963
WBGene00011274	R53.5	R53.5	chrII	1								1		22.4546	45.3184	1.01309	0.000190216	0.00137559
WBGene00019380	K04C2.2	K04C2.2	chrIII	1	1									22.9109	12.8262	-0.836944	0.00019253	0.00139139
WBGene00017933	F29G9.7	F29G9.7	chrV		1									0.825213	3.28806	1.9944	0.00019281	0.00139154
WBGene00012152	cnc-10	VK10D6R.1	chrV											41.4559	15.3069	-1.43739	0.000192725	0.00139154
WBGene00011939	prmt-3	T23B5.1	chrIV		1									34.2537	65.9709	0.945569	0.000194965	0.00140614
WBGene00018302	F41G3.6	F41G3.6	chrII		1	1					1	1		48.7045	88.3042	0.858426	0.000197619	0.00142432
WBGene00016823	C50E3.12	C50E3.12	chrV		1									15.744	30.5872	0.958127	0.000199065	0.00143378
WBGene00015088	B0252.3	B0252.3	chrII								1	1		2.87655	0.705476	-2.02767	0.000199516	0.00143517
WBGene00020004	R11E3.2	R11E3.2	chrIV				1							1.59139	0.0477675	-5.05811	0.000199527	0.00143517
WBGene00012530	Y32F6A.5	Y32F6A.5	chrV	1										1.23962	0.148855	-3.05792	0.000199672	0.00143525
WBGene00007391	C06H2.7	C06H2.7	chrV											12.6274	25.7731	1.02931	0.000200904	0.00144314
WBGene00022704	ZK353.9	ZK353.9	chrIII	1							1	1		29.9626	58.7791	0.972139	0.00020258	0.0014542
WBGene00012032	T26C5.2	T26C5.2	chrII											0.91094	0.120476	-2.91861	0.000204489	0.00146692
WBGene00004232	ptr-18	Y38F1A.3	chrII											1.61581	0.555202	-1.54117	0.000205882	0.00147592
WBGene00007623	C16C10.2	C16C10.2	chrIII		1									36.94	69.0658	0.902789	0.000206696	0.00148077
WBGene00007022	mdt-22	ZK970.3	chrII	1	1						1	1		49.8483	96.6968	0.955925	0.000207828	0.00148788
WBGene00000685	col-111	F29B9.9	chrIV								1	1		2.70129	0.710843	-1.92604	0.000209044	0.00149559
WBGene00002845	let-711	F57B9.2	chrIII	1							1	1		84.79	49.8513	-0.766262	0.000209309	0.00149648
WBGene00016838	C50F2.4	C50F2.4	chrI				1				1	1		5.07982	1.19906	-2.08288	0.000210867	0.00150661
WBGene00012564	fbxa-107	Y37H2A.4	chrV											5.7739	13.1066	1.18267	0.000211166	0.00150774
WBGene00006529	tba-2	C47B2.3	chrI	1							1	1		481.264	821.363	0.771192	0.000211669	0.00151033
WBGene00011599	T07G12.8	T07G12.8	chrIV		1							1		2.9829	10.1273	1.76346	0.000212352	0.00151419
WBGene00004508	rrf-1	F26A3.8	chrI											32.4638	54.9523	0.759346	0.000212973	0.0015166
WBGene00004270	rab-6.2	T25G12.4	chrX	1										26.3593	12.3275	-1.09643	0.000212933	0.0015166
WBGene00008859	F15D4.2	F15D4.2	chrII									1		40.5452	78.3809	0.950971	0.000213331	0.00151814
WBGene00009992	F53F4.10	F53F4.10	chrV	1								1		109.981	192.281	0.805961	0.000213846	0.00152079
WBGene00050936	ZK856.16	ZK856.16	chrV								1	1		35.4541	84.1458	1.24694	0.000214385	0.0015226
WBGene00019759	M03F4.6	M03F4.6	chrX						1		1	1		1.59083	0.304025	-2.38752	0.000214259	0.0015226
WBGene00004205	psr-1	F29B9.4	chrIV		1						1	1		23.5311	45.307	0.945165	0.000217451	0.00154335
WBGene00006723	ubh-3	Y40G12A.1	chrV	1							1	1		40.2902	75.7476	0.910769	0.00021839	0.00154899
WBGene00019415	K05F6.4	K05F6.4	chrII				1					1		15.3914	7.50007	-1.03715	0.000220342	0.00155974
WBGene00006724	ubh-4	C08B11.7	chrII		1							1		62.4442	110.347	0.821406	0.000220264	0.00155974
WBGene00000401	cdh-9	F59C12.1	chrX	1										0.996527	0.192022	-2.37564	0.000220313	0.00155974
WBGene00016863	C52A10.2	C52A10.2	chrV											1.50659	0.381536	-1.98139	0.000220834	0.00156218
WBGene00015061	cpna-2	B0228.4	chrII								1			1.26141	0.484305	-1.38105	0.000221845	0.00156726
WBGene00013147	eyg-1	Y53C12C.1	chrII											1.92536	0.28718	-2.7451	0.000222701	0.00157227
WBGene00022667	ZK154.5	ZK154.5	chrX								1	1		29.1035	16.786	-0.793935	0.000224991	0.00158739
WBGene00001281	emb-27	F10B5.6	chrII		1						1	1		33.3026	58.1942	0.805242	0.000225388	0.00158915
WBGene00011342	T01G5.7	T01G5.7	chrV		1									7.60678	17.1945	1.17659	0.000226353	0.0015949
WBGene00021900	Y54H5A.2	Y54H5A.2	chrIII	1	1						1			17.4313	33.4031	0.938305	0.000227687	0.00160325
WBGene00016803	bath-42	C50C3.8	chrIII		1						1	1		90.7958	155.046	0.771996	0.000230304	0.00162061
WBGene00006575	tir-1	F13B10.1	chrIII				1				1	1		17.2389	8.43332	-1.03149	0.000231582	0.00162853
WBGene00015218	B0507.1	B0507.1	chrV				1							1.24524	0.313323	-1.99071	0.000233296	0.0016395
WBGene00001856	hil-5	B0414.3	chrI		1						1	1		144.915	250.086	0.787215	0.000233937	0.00164293
WBGene00021903	Y55B1AL.1	Y55B1AL.1	chrIII						1		1			5.15795	1.48483	-1.7965	0.000235101	0.00165003
WBGene00016129	C26B2.7	C26B2.7	chrIV											25.4392	54.6771	1.10388	0.00023721	0.00166374
WBGene00013150	Y53F4B.3	Y53F4B.3	chrII											61.2947	113.937	0.894399	0.000237533	0.00166491
WBGene00020687	ruvb-2	T22D1.10	chrIV	1	1						1	1		45.9371	80.5438	0.810115	0.000239309	0.00167516
WBGene00011589	T07F10.3	T07F10.3	chrV	1	1							1		27.4793	50.5564	0.879547	0.000239199	0.00167516
WBGene00044280	W02A2.9	W02A2.9	chrIV								1			56.2955	9.29128	-2.59907	0.000240202	0.00168031
WBGene00017238	F08B4.7	F08B4.7	chrIV	1	1						1	1		131.47	237.003	0.850171	0.000241031	0.00168501
WBGene00008645	F10C2.4	F10C2.4	chrV		1							1		32.8827	55.9537	0.766906	0.000241532	0.00168741
WBGene00013164	Y53F4B.18	Y53F4B.18	chrII								1	1		27.6185	14.946	-0.885872	0.000241966	0.00168934
WBGene00045391	F52D4.1	F52D4.1	chrIV											1273.16	2472.88	0.957779	0.000242277	0.00169041
WBGene00014492	R166.6	R166.6	chrII								1	1		12.9519	6.51781	-0.990704	0.000244891	0.00170657
WBGene00011680	T10B10.3	T10B10.3	chrX				1				1	1		33.0016	18.6947	-0.819905	0.000244911	0.00170657
WBGene00018014	F33G12.2	F33G12.2	chrII		1						1	1		19.3924	37.5196	0.952152	0.000246759	0.00171832
WBGene00020112	pfd-5	R151.9	chrIII											146.551	259.769	0.825821	0.000248822	0.00173156
WBGene00017303	F09F7.6	F09F7.6	chrIII											55.0355	119.386	1.11719	0.000250686	0.0017434
WBGene00015480	C05D10.4	C05D10.4	chrIII											3.18016	1.08746	-1.54813	0.000251204	0.00174587
WBGene00010685	aipl-1	K08F9.2	chrV	1	1									58.4054	99.4266	0.76753	0.000251936	0.00174926
WBGene00000958	dgk-1	C09E10.2	chrX	1								1		1.51508	0.349304	-2.11684	0.000252018	0.00174926
WBGene00005007	spr-2	C27B7.1	chrIV	1										48.6527	91.6026	0.912869	0.000256599	0.00177874
WBGene00011925	T22C8.4	T22C8.4	chrII											8.53562	3.58996	-1.24953	0.000257533	0.00178406
WBGene00001906	his-32	F17E9.10	chrIV								1	1		1777.9	2989.86	0.749905	0.000258513	0.00178969
WBGene00003048	lit-1	W06F12.1	chrIII				1		1		1	1		33.4997	17.2383	-0.958528	0.000262982	0.00181945
WBGene00012829	Y43F8C.7	Y43F8C.7	chrV								1	1		44.4429	23.1232	-0.942612	0.000265165	0.00183338
WBGene00012166	nuo-6	W01A8.4	chrI	1										84.1972	152.641	0.858295	0.000265679	0.00183574
WBGene00006519	tag-174	F54D8.2	chrIII	1							1	1		189.452	335.524	0.824583	0.000266584	0.00184081
WBGene00016118	C25H3.9	C25H3.9	chrII	1										81.2327	148.548	0.870794	0.000270611	0.00186741
WBGene00011560	T07C4.3	T07C4.3	chrIII	1	1							1		27.7686	49.2807	0.827571	0.000271998	0.00187577
WBGene00018701	pccb-1	F52E4.1	chrX	1							1	1		103.724	173.888	0.745412	0.000273877	0.00188751
WBGene00015899	C17E7.4	C17E7.4	chrV		1									33.9238	61.1931	0.851071	0.000275012	0.0018929
WBGene00012150	syx-17	VF39H2L.1	chrI								1	1		15.5633	31.5427	1.01916	0.000283435	0.00194737
WBGene00018341	F42A10.5	F42A10.5	chrIII											45.8533	82.9667	0.855507	0.000283472	0.00194737
WBGene00017908	F28H1.1	F28H1.1	chrI				1		1		1	1		41.9814	21.2852	-0.9799	0.000284245	0.00195143
WBGene00000143	apc-2	K06H7.6	chrIII		1									20.8725	36.8786	0.82118	0.000284856	0.00195437
WBGene00012907	cpt-1	Y46G5A.17	chrII	1							1	1		125.389	75.4031	-0.733721	0.000292474	0.0020015
WBGene00000815	csn-3	Y38C1AA.2	chrIV	1								1		43.3787	75.1224	0.792256	0.000295345	0.00201986
WBGene00013984	ZK512.4	ZK512.4	chrIII											58.1858	131.832	1.17996	0.000298534	0.00204036
WBGene00013917	ZC504.3	ZC504.3	chrX									1		20.8304	36.9593	0.827249	0.000299635	0.00204648
WBGene00008642	F10B5.8	F10B5.8	chrII								1	1		13.7724	25.3646	0.881036	0.000301783	0.00205863
WBGene00013682	Y105E8A.25	Y105E8A.25	chrI								1	1		26.5669	14.199	-0.903837	0.000304443	0.00207545
WBGene00020738	T23F2.5	T23F2.5	chrX	1							1	1		145.29	328.989	1.17911	0.000305925	0.00208289
WBGene00000463	ceh-43	C28A5.4	chrIII				1		1		1			84.7972	47.9144	-0.823556	0.000307679	0.00209351
WBGene00012868	tbc-9	Y45F10A.6	chrIV	1							1	1		26.8523	14.9913	-0.840922	0.000309469	0.00210435
WBGene00003846	odd-2	C34H3.2	chrX											2.60623	0.483548	-2.43023	0.000309782	0.00210514
WBGene00000397	cdh-5	F08B4.2	chrIV											1.40244	0.558882	-1.32732	0.000312981	0.00212553
WBGene00022883	ZK1248.15	ZK1248.15	chrII		1							1		12.8319	24.3695	0.925347	0.00031388	0.00212902
WBGene00012490	Y19D2B.2	Y19D2B.2	chrII											11.3528	25.9214	1.1911	0.000314169	0.00212902
WBGene00007779	C27D8.3	C27D8.3	chrIV				1							2.03596	0.781659	-1.3811	0.000314291	0.00212902
WBGene00009974	F53C11.4	F53C11.4	chrV	1							1	1		31.5578	16.2884	-0.954149	0.000313997	0.00212902
WBGene00017347	F10E7.5	F10E7.5	chrII	1	1									110.975	192.204	0.792398	0.000314805	0.00213116
WBGene00000520	cku-80	R07E5.8	chrIII		1									19.6457	34.6955	0.820533	0.000316505	0.00214131
WBGene00020025	R12C12.5	R12C12.5	chrII											31.981	60.1338	0.910959	0.000317436	0.0021449
WBGene00009834	lsy-27	F47H4.1	chrV	1	1							1		77.2606	137.501	0.831636	0.000319027	0.00215429
WBGene00018608	F48E3.9	F48E3.9	chrX											0.860882	0.134285	-2.68052	0.000324651	0.0021895
WBGene00019102	F59C12.3	F59C12.3	chrX											28.5148	15.7183	-0.859263	0.000324535	0.0021895
WBGene00000405	cdk-1	T05G5.3	chrIII		1						1	1		138.49	232.053	0.744672	0.000325017	0.00219059
WBGene00006584	tni-1	F42E11.4	chrX	1							1			10.6515	4.48244	-1.2487	0.000328433	0.00221222
WBGene00010077	F55A11.4	F55A11.4	chrV		1						1	1		7.61829	14.9363	0.971284	0.000328999	0.00221464
WBGene00019821	R02D3.3	R02D3.3	chrIV									1		21.1095	37.9153	0.844889	0.000329565	0.00221652
WBGene00016702	C46A5.6	C46A5.6	chrIV		1									19.7293	37.4692	0.925367	0.000329692	0.00221652
WBGene00008730	F13B12.2	F13B12.2	chrIV											0.630832	0	-1.79769e+308	0.000330077	0.00221771
WBGene00011194	R10D12.13	R10D12.13	chrV	1	1						1	1		16.474	33.4195	1.0205	0.000330811	0.00222125
WBGene00174350	21ur-12031	M03D4.70	chrIV								1	1		10.6946	4.80961	-1.15289	0.00033105	0.00222146
WBGene00021863	Y54F10BM.9	Y54F10BM.9	chrIII									1		12.4675	6.90204	-0.853074	0.000331482	0.00222296
WBGene00021795	Y52E8A.2	Y52E8A.2	chrII											23.0234	46.0371	0.999694	0.00033182	0.00222384
WBGene00000209	asg-1	K07A12.3	chrI											192.901	337.176	0.805639	0.000333686	0.00223495
WBGene00011037	R05D11.9	R05D11.9	chrI		1						1	1		39.3542	67.2505	0.773028	0.000334985	0.00224224
WBGene00000566	cnt-2	Y39A1A.15	chrIII	1							1	1		52.1057	23.175	-1.16887	0.00033525	0.00224261
WBGene00007278	lab-1	C03D6.6	chrI		1	1								26.299	53.2989	1.0191	0.000336457	0.00224928
WBGene00011481	imp-2	T05E11.5	chrIV	1							1	1		82.5634	48.5753	-0.76528	0.000337168	0.00225263
WBGene00195239	ZK1127.13	ZK1127.13	chrII								1	1		75.5868	142.056	0.910253	0.000338874	0.00226261
WBGene00010870	M05B5.2	M05B5.2	chrI						1					5.91734	0.500136	-3.56456	0.000342058	0.00228102
WBGene00018456	fbxc-39	F45D11.10	chrII								1	1		9.42993	4.31727	-1.12713	0.000343962	0.00229229
WBGene00000544	clp-3	Y47H10A.1	chrI											1.3302	0.408208	-1.70427	0.000346518	0.00230789
WBGene00009915	F52A8.1	F52A8.1	chrI	1							1	1		214.232	378.641	0.821658	0.000348504	0.00231823
WBGene00019711	M01E11.2	M01E11.2	chrI	1	1									33.9608	58.9081	0.794594	0.000351309	0.00232826
WBGene00020894	T28D9.1	T28D9.1	chrII	1	1						1	1		234.463	405.298	0.789622	0.000350952	0.00232826
WBGene00001038	dnj-20	T15H9.7	chrII								1			28.7529	8.57621	-1.7453	0.000351129	0.00232826
WBGene00015450	C04F5.8	C04F5.8	chrV		1									22.2585	42.2887	0.925917	0.000351316	0.00232826
WBGene00008338	C55A6.9	C55A6.9	chrV		1									71.5144	121.144	0.760414	0.00035131	0.00232826
WBGene00010102	F55C9.5	F55C9.5	chrV				1							22.9957	6.76834	-1.76449	0.000350888	0.00232826
WBGene00012363	W09D10.5	W09D10.5	chrIII								1	1		2.87122	0.82294	-1.8028	0.00035418	0.00234434
WBGene00013733	Y111B2A.9	Y111B2A.9	chrIII								1			6.28501	2.48553	-1.33836	0.000354164	0.00234434
WBGene00021311	Y32H12A.2	Y32H12A.2	chrIII		1									26.5778	47.7331	0.84477	0.000355394	0.00235092
WBGene00007974	dhfr-1	C36B1.7	chrI		1									72.4364	129.802	0.84152	0.000359107	0.00237401
WBGene00019760	calu-1	M03F4.7	chrX	1							1	1		117.027	57.3682	-1.02852	0.000360248	0.00238008
WBGene00013166	Y53F4B.20	Y53F4B.20	chrII											0.889351	0.185576	-2.26074	0.000361482	0.00238676
WBGene00019871	R04E5.8	R04E5.8	chrX								1	1		11.171	3.44412	-1.69755	0.000362257	0.00239041
WBGene00009122	tct-1	F25H2.11	chrI	1							1	1		631.025	1048.31	0.73229	0.000366551	0.00241725
WBGene00004681	rsd-2	F52G2.2	chrIV									1		34.0932	60.0923	0.817697	0.00036957	0.00243566
WBGene00012879	fbxa-215	Y45F10C.3	chrIV		1									89.0794	149.907	0.750907	0.000370638	0.00244119
WBGene00000430	ceh-5	C16C2.1	chrI											5.77598	0.878951	-2.71621	0.000375167	0.00246799
WBGene00004320	rbx-1	ZK287.5	chrV	1	1							1		169.601	304.484	0.844222	0.000378234	0.00248664
WBGene00004186	prpf-4	F22D6.5	chrI	1							1	1		26.1426	45.1152	0.787211	0.000379624	0.00249424
WBGene00002601	let-381	F26B1.7	chrI								1	1		3.56662	1.23529	-1.5297	0.000380573	0.00249894
WBGene00000142	aos-1	C08B6.9	chrV		1						1	1		54.4857	94.4821	0.794165	0.00038157	0.00250395
WBGene00001088	dpy-30	ZK863.6	chrV	1							1	1		204.325	356.27	0.802108	0.00038232	0.00250734
WBGene00020466	T12F5.1	T12F5.1	chrI	1	1									46.2608	83.1626	0.846144	0.000385222	0.00252482
WBGene00019516	ugt-20	K08B4.4	chrIV				1							2.29577	0.786542	-1.54538	0.000392814	0.00257127
WBGene00015555	C06G3.9	C06G3.9	chrIV	1								1		15.2567	8.31211	-0.876153	0.000393029	0.00257127
WBGene00077756	Y11D7A.19	Y11D7A.19	chrIV											4.14419	0.565257	-2.87411	0.000392551	0.00257127
WBGene00008420	D2030.11	D2030.11	chrI	1										26.08	54.5057	1.06347	0.000393658	0.00257374
WBGene00015966	C18C4.5	C18C4.5	chrV								1			8.53278	4.45684	-0.936995	0.000393888	0.00257374
WBGene00019606	clec-88	K10B2.3	chrII		1									235.027	400.918	0.770481	0.000397948	0.00259764
WBGene00009045	F22B5.10	F22B5.10	chrII	1							1	1		92.4678	162.543	0.813796	0.000398031	0.00259764
WBGene00019677	K12H4.2	K12H4.2	chrIII								1			18.4663	37.6742	1.02868	0.000398342	0.00259809
WBGene00001978	hmp-1	R13H4.4	chrV	1	1						1	1		43.8462	11.5326	-1.92673	0.000398602	0.0025982
WBGene00013484	Y69H2.9	Y69H2.9	chrV								1			2.31124	0.546399	-2.08064	0.00040363	0.00262937
WBGene00171604	21ur-14273	F33D4.10	chrIV											1.08578	0.0928973	-3.54695	0.000405867	0.00264233
WBGene00020500	T14B4.3	T14B4.3	chrII		1									27.0199	49.7263	0.879987	0.000407796	0.00265328
WBGene00001647	gna-2	T23G11.2	chrI		1									39.4032	69.481	0.818305	0.000408201	0.0026543
WBGene00009088	F23D12.4	F23D12.4	chrX											11.7467	4.94715	-1.24758	0.000409212	0.00265926
WBGene00008197	C49C3.7	C49C3.7	chrIV		1						1			33.2611	60.5492	0.864274	0.000410267	0.0026645
WBGene00018070	F35H10.5	F35H10.5	chrIV		1									37.6524	87.7937	1.22138	0.000410587	0.00266495
WBGene00021046	sedl-1	W05H7.3	chrX	1							1	1		13.9101	31.5129	1.17981	0.000411478	0.00266912
WBGene00009507	mus-101	F37D6.1	chrI	1	1									22.2243	37.5223	0.755609	0.00041183	0.00266978
WBGene00009106	acs-12	F25C8.4	chrV				1							1.32022	0.342994	-1.94453	0.00041224	0.00267083
WBGene00003923	pas-2	D1054.2	chrV		1							1		89.8592	155.161	0.788029	0.000414933	0.00268664
WBGene00008607	F09B12.3	F09B12.3	chrX											0.973699	0.191222	-2.34823	0.000415334	0.00268762
WBGene00012694	Y39B6A.36	Y39B6A.36	chrV	1	1						1	1		49.3181	87.5269	0.82761	0.000416271	0.00269205
WBGene00002262	ldh-1	F13D12.2	chrII						1					31.4494	16.9079	-0.895334	0.000416837	0.00269409
WBGene00010838	M03C11.1	M03C11.1	chrIII											2.10642	0.569706	-1.8865	0.000418084	0.00270051
WBGene00006814	unc-82	B0496.3	chrIV											2.05157	0.367925	-2.47924	0.00041915	0.00270512
WBGene00007880	C33A12.1	C33A12.1	chrIV	1										108.631	192.457	0.825096	0.000419302	0.00270512
WBGene00014192	nhr-246	ZK1037.4	chrV											1.62092	0.28778	-2.49378	0.000422619	0.00272488
WBGene00022500	lfi-1	ZC8.4	chrX											1.53654	0.566802	-1.43877	0.000427564	0.0027551
WBGene00013557	Y75B8A.24	Y75B8A.24	chrIII	1							1			11.85	6.90793	-0.77856	0.000428222	0.00275767
WBGene00001869	him-10	R12B2.4	chrIII		1							1		55.952	94.4032	0.754647	0.00042901	0.00276109
WBGene00015509	C06A6.4	C06A6.4	chrIV	1										23.8404	43.7333	0.875323	0.000435624	0.00280198
WBGene00022557	fbxb-15	ZC204.7	chrII				1					1		31.3336	16.6671	-0.910708	0.000439485	0.00282342
WBGene00017339	F10D7.2	F10D7.2	chrX											12.5976	6.33026	-0.992806	0.000444737	0.00285373
WBGene00008350	CE7X_3.2	CE7X_3.2	chrX								1			2.88754	0.526163	-2.45626	0.000445344	0.00285591
WBGene00020491	T13G4.4	T13G4.4	chrX											4.90446	1.81289	-1.4358	0.000446883	0.00286406
WBGene00004931	sod-2	F10D11.1	chrI	1							1	1		60.6544	107.438	0.824823	0.000447872	0.00286869
WBGene00019986	R09F10.1	R09F10.1	chrX											1.30973	0.0884225	-3.88871	0.000449774	0.00287914
WBGene00007709	clec-87	C25A1.8	chrI								1	1		791.447	1302.47	0.71869	0.000450405	0.00288146
WBGene00016375	C33H5.8	C33H5.8	chrIV	1	1						1	1		16.6185	31.8752	0.939645	0.000452698	0.0028944
WBGene00001089	dre-1	K04A8.6	chrV						1		1			15.4216	8.65256	-0.833753	0.000453742	0.00289935
WBGene00018290	F41E6.9	F41E6.9	chrV								1	1		59.2629	105.276	0.828971	0.000454499	0.00290245
WBGene00009306	F32A7.5	F32A7.5	chrI		1						1			3.10258	1.21741	-1.34965	0.000455958	0.0029083
WBGene00000071	acy-4	T01C2.1	chrV											0.452717	0.0462672	-3.29055	0.000455792	0.0029083
WBGene00012703	nhr-145	Y39B6A.47	chrV											2.8306	0.887709	-1.67295	0.000460047	0.00293263
WBGene00013610	fbxa-206	Y102A5C.1	chrV		1	1								13.248	25.3391	0.935592	0.000460668	0.00293484
WBGene00011109	R07E5.1	R07E5.1	chrIII		1						1	1		11.9316	21.3032	0.836278	0.000461897	0.00293917
WBGene00012672	Y39B6A.10	Y39B6A.10	chrV		1									36.3283	65.9866	0.861078	0.000463049	0.00294475
WBGene00018406	F44A2.7	F44A2.7	chrV				1							0.985706	0	-1.79769e+308	0.0004639	0.00294841
WBGene00010580	K05C4.3	K05C4.3	chrI											1.32462	0.332961	-1.99215	0.000464294	0.00294916
WBGene00004279	rab-21	T01B7.3	chrII		1									21.2613	41.7105	0.972184	0.000466726	0.00296285
WBGene00000798	crn-5	C14A4.5	chrII	1							1	1		17.9176	35.6694	0.993313	0.000469814	0.00298069
WBGene00006823	unc-94	C06A5.7	chrI	1							1			15.4924	7.69221	-1.01009	0.000472641	0.00299507
WBGene00012911	acl-7	Y46G5A.21	chrII	1										0.784984	0.141593	-2.47091	0.000472593	0.00299507
WBGene00004700	rsp-3	Y111B2A.18	chrIII	1	1						1	1		303.944	497.542	0.711014	0.000474455	0.00300479
WBGene00015220	B0507.3	B0507.3	chrV											2.02258	0.434277	-2.21951	0.000474846	0.00300548
WBGene00018366	F42H10.2	F42H10.2	chrIII		1									37.8937	77.2644	1.02785	0.000475176	0.0030058
WBGene00003845	odd-1	B0280.4	chrIII											2.26278	0.154484	-3.87257	0.000475925	0.00300876
WBGene00019205	kcc-2	H16O14.1	chrIV											2.25314	0.753025	-1.58117	0.000478821	0.00302528
WBGene00007223	C01F6.9	C01F6.9	chrIV	1								1		203.2	384.184	0.9189	0.000482503	0.00304674
WBGene00003904	pabp-2	C17E4.5	chrI	1	1						1	1		159.056	267.284	0.748839	0.000483643	0.00305101
WBGene00015755	C14B9.10	C14B9.10	chrIII											320.189	618.799	0.950546	0.000484026	0.00305101
WBGene00001914	his-40	K03A1.1	chrX								1	1		640.656	1049.57	0.71218	0.000484033	0.00305101
WBGene00010803	M01B2.10	M01B2.10	chrV	1										4.35982	1.56874	-1.47467	0.000486385	0.00306403
WBGene00017316	F09G2.8	F09G2.8	chrV		1						1	1		35.2686	60.1575	0.770361	0.000492471	0.00310054
WBGene00009711	F44G4.1	F44G4.1	chrII	1	1						1	1		51.5304	88.0075	0.772204	0.000499597	0.00314171
WBGene00003976	pes-1	T28H11.4	chrIV											9.66109	4.15178	-1.21846	0.000499582	0.00314171
WBGene00004423	rpl-11.2	F07D10.1	chrX	1							1			143.971	36.6962	-1.97208	0.000503181	0.00316239
WBGene00003905	pad-1	Y18D10A.13	chrI								1			10.858	6.38878	-0.76514	0.000504466	0.00316861
WBGene00006776	unc-40	T19B4.7	chrI	1	1						1	1		60.7048	37.2183	-0.705798	0.000505939	0.00317599
WBGene00012484	car-1	Y18D10A.17	chrI	1	1									82.8197	46.2278	-0.841214	0.000508467	0.00318999
WBGene00014016	ZK632.9	ZK632.9	chrIII	1							1	1		338.614	641.325	0.921414	0.000509123	0.00319224
WBGene00016154	C27A12.2	C27A12.2	chrI		1							1		34.5197	58.6082	0.763685	0.000510547	0.00319929
WBGene00022951	C30E1.9	C30E1.9	chrX								1	1		28.5929	12.9884	-1.13843	0.000513867	0.00321821
WBGene00017285	F09E5.7	F09E5.7	chrII	1							1	1		35.7666	63.4323	0.826607	0.000514561	0.00322067
WBGene00001649	gob-1	H13N06.3	chrX											9.74338	4.7466	-1.03753	0.000517413	0.00323474
WBGene00020349	T08B2.11	T08B2.11	chrI											2.08756	5.09476	1.28719	0.000518067	0.00323693
WBGene00019373	K04A8.1	K04A8.1	chrV											1.36895	0.0729045	-4.23092	0.000518851	0.00323994
WBGene00002335	let-60	ZK792.6	chrIV	1							1			29.7069	14.186	-1.06633	0.000519931	0.0032448
WBGene00021392	Y38A10A.7	Y38A10A.7	chrV	1										65.0257	113.577	0.80459	0.000521994	0.00325387
WBGene00014109	ZK856.8	ZK856.8	chrV								1	1		57.5593	102.98	0.83924	0.000521759	0.00325387
WBGene00008414	D2030.4	D2030.4	chrI	1										105.284	189.59	0.8486	0.000528016	0.00328759
WBGene00044412	F40H6.6	F40H6.6	chrIII									1		1.64517	6.51913	1.98644	0.000527882	0.00328759
WBGene00199674	K10H10.14	K10H10.14	chrII								1	1		5.52418	18.6839	1.75796	0.000528526	0.00328885
WBGene00009161	F26E4.6	F26E4.6	chrI									1		342.665	599.332	0.806556	0.00053148	0.00330531
WBGene00006195	str-148	M01D1.1	chrII				1					1		1.63377	0.270583	-2.59406	0.000533069	0.00331056
WBGene00019153	H04M03.3	H04M03.3	chrIV											19.5049	36.0508	0.886191	0.000533141	0.00331056
WBGene00001905	his-31	F17E9.12	chrIV								1	1		691.378	1139.87	0.721325	0.000533253	0.00331056
WBGene00001163	efn-2	C43F9.8	chrIV						1		1			6.43746	2.28557	-1.49394	0.000533572	0.00331062
WBGene00003392	mog-4	C04H5.6	chrII		1							1		26.5307	44.395	0.742731	0.000536305	0.00332565
WBGene00009781	F46C5.6	F46C5.6	chrII											0.864066	0.262791	-1.71723	0.000542709	0.00335952
WBGene00002064	iff-1	T05G5.10	chrIII	1	1							1		194.648	380.796	0.968152	0.000542475	0.00335952
WBGene00003827	ntl-4	C49H3.5	chrIV								1	1		34.9847	20.2598	-0.788104	0.000542529	0.00335952
WBGene00043064	nbet-1	Y59E9AL.7	chrIV	1								1		56.5492	110.793	0.970291	0.000545079	0.00337224
WBGene00006618	trt-1	DY3.4	chrI		1									12.2929	22.672	0.88309	0.000545863	0.00337319
WBGene00019906	R05G9R.1	R05G9R.1	chrII											0.500408	0.0615255	-3.02385	0.000545744	0.00337319
WBGene00002139	inx-17	R12E2.4	chrI											1.9346	0.221092	-3.12931	0.000547348	0.00337812
WBGene00011106	acl-5	R07E3.5	chrX	1										13.6952	7.07164	-0.953549	0.000547081	0.00337812
WBGene00010433	H40L08.1	H40L08.1	chrX	1										29.5105	16.4898	-0.839658	0.000547607	0.00337812
WBGene00003405	mre-11	ZC302.1	chrV		1									21.9841	37.7114	0.778543	0.0005506	0.00339072
WBGene00003036	lin-53	K07A1.12	chrI	1	1						1	1		239.485	389.301	0.70095	0.000554839	0.0034129
WBGene00174962	21ur-10128	Y74E4A.2	chrII											2.37285	0.539479	-2.13698	0.000554577	0.0034129
WBGene00014204	ccdc-47	ZK1058.4	chrIII	1								1		134.174	218.746	0.705152	0.00055747	0.00342711
WBGene00002048	ida-1	B0244.2	chrIII											1.33983	0.446393	-1.58566	0.0005598	0.00343946
WBGene00021391	Y38A10A.6	Y38A10A.6	chrV	1	1						1	1		19.3393	34.2298	0.823721	0.000560857	0.00344398
WBGene00017082	DC2.5	DC2.5	chrV											1.43865	0.112111	-3.68171	0.000563915	0.00345878
WBGene00000482	chd-3	T14G8.1	chrX						1		1	1		83.8735	46.485	-0.851451	0.000563872	0.00345878
WBGene00011040	R05H5.5	R05H5.5	chrII								1			28.7967	53.269	0.88739	0.000564679	0.00346149
WBGene00010354	cyp-31A2	H02I12.8	chrIV		1						1	1		2.49306	5.6455	1.17918	0.000567807	0.00347867
WBGene00009314	F32B4.4	F32B4.4	chrI								1	1		17.7519	5.4483	-1.7041	0.000570206	0.00348937
WBGene00017810	clec-157	F26A1.12	chrIII											1.35392	0	-1.79769e+308	0.000569988	0.00348937
WBGene00016979	C56G2.4	C56G2.4	chrIII											2.06436	0.717878	-1.52388	0.000572533	0.00350161
WBGene00022855	tcer-1	ZK1127.9	chrII		1							1		41.8605	69.979	0.741332	0.000580771	0.00354996
WBGene00016368	nhr-163	C33G8.12	chrV											1.39034	0.200071	-2.79686	0.000582057	0.0035558
WBGene00011110	prdx-3	R07E5.2	chrIII								1	1		48.4909	86.0517	0.82749	0.000591228	0.00360565
WBGene00006684	twk-32	F53C11.6	chrV								1	1		1.14379	0.301479	-1.9237	0.000591184	0.00360565
WBGene00007413	pro-2	C07E3.2	chrII		1						1	1		29.2965	49.4149	0.754216	0.000595037	0.00362063
WBGene00045183	T28C6.10	T28C6.10	chrIV											16.4354	0.479261	-5.09985	0.000594943	0.00362063
WBGene00001044	dnj-26	Y39C12A.8	chrIV											5.22334	11.1181	1.08986	0.000594795	0.00362063
WBGene00020808	T25F10.6	T25F10.6	chrV						1					4.61096	1.89015	-1.28657	0.000597217	0.00362976
WBGene00008130	fbxa-140	C47B2.1	chrI		1						1	1		0.320762	1.62103	2.33734	0.000599439	0.0036412
WBGene00001522	gbh-1	D2089.5	chrII	1										18.2412	9.7025	-0.910775	0.000605178	0.00367398
WBGene00010132	F55H2.7	F55H2.7	chrIII		1						1	1		21.3014	38.335	0.84771	0.000606665	0.00368091
WBGene00001684	gpd-2	K10B3.8	chrX								1	1		21.2674	11.1974	-0.925479	0.000612795	0.003716
WBGene00017745	F23F1.4	F23F1.4	chrII											3.57462	1.28368	-1.4775	0.000613839	0.00372023
WBGene00007552	C13C12.2	C13C12.2	chrV				1							1.52429	0.231139	-2.72131	0.00061503	0.00372323
WBGene00020315	T07E3.4	T07E3.4	chrIII				1				1	1		11.1234	5.37342	-1.04969	0.000617393	0.00373542
WBGene00015156	B0361.2	B0361.2	chrIII		1									25.609	56.721	1.14723	0.000620082	0.00374957
WBGene00001976	hmg-11	T05A7.4	chrII								1	1		381.611	229.405	-0.734204	0.000622587	0.00376259
WBGene00018831	F54E7.9	F54E7.9	chrIII								1	1		29.0032	55.9322	0.947468	0.000629746	0.00380371
WBGene00020480	ssup-72	T13C2.4	chrII											46.0277	82.9613	0.849936	0.000632562	0.00381856
WBGene00014036	ZK643.5	ZK643.5	chrIII						1		1	1		57.3529	95.2428	0.731744	0.000634581	0.00382859
WBGene00185014	F17C8.9	F17C8.9	chrIII											2.14157	0.394019	-2.44233	0.000635539	0.00383221
WBGene00006696	twk-46	Y39B6A.19	chrV											1.55269	0.123885	-3.6477	0.000640442	0.0038596
WBGene00015075	B0238.11	B0238.11	chrV	1	1							1		129.725	229.711	0.824363	0.000643553	0.00387617
WBGene00008145	set-5	C47E8.8	chrV		1									7.39992	13.3377	0.849928	0.000644378	0.00387895
WBGene00010241	F58D2.2	F58D2.2	chrIV								1	1		0.938024	0.169321	-2.46987	0.000646972	0.00389238
WBGene00000221	atf-5	T04C10.4	chrX						1					3.04612	0.590672	-2.36654	0.000649678	0.00390646
WBGene00004273	rab-10	T23H2.5	chrI	1										54.5516	96.7097	0.826041	0.000651123	0.00390857
WBGene00000567	cnx-1	ZK632.6	chrIII	1							1	1		139.164	86.0195	-0.694053	0.000650647	0.00390857
WBGene00004786	sex-1	F44A6.2	chrX								1	1		89.9231	54.8239	-0.713887	0.000650995	0.00390857
WBGene00019713	pqn-52	M01E11.4	chrI	1										27.5343	51.2288	0.895723	0.000653929	0.00392101
WBGene00010498	K02B12.5	K02B12.5	chrI		1						1			10.3659	17.8981	0.787967	0.000653857	0.00392101
WBGene00004375	rme-4	F46F6.1	chrX								1			12.404	6.6871	-0.891353	0.00065519	0.00392637
WBGene00022558	fbxb-21	ZC204.8	chrII											2.35393	0.597774	-1.9774	0.000655685	0.00392714
WBGene00018175	F38B6.6	F38B6.6	chrX				1							1.27754	0.407489	-1.64854	0.000657245	0.00393417
WBGene00010144	F56C4.1	F56C4.1	chrIV											1.21296	0	-1.79769e+308	0.000659304	0.0039422
WBGene00017358	F10E9.7	F10E9.7	chrIII			1					1	1		51.2328	96.6679	0.915971	0.000659969	0.00394397
WBGene00015746	C13F10.7	C13F10.7	chrV	1	1						1	1		75.8716	130.674	0.784343	0.000666435	0.00398038
WBGene00011015	R04F11.2	R04F11.2	chrV	1								1		129.394	231.424	0.83877	0.000668637	0.00399131
WBGene00010770	K11D2.4	K11D2.4	chrI									1		3.98255	1.1282	-1.81967	0.00067334	0.00401714
WBGene00015064	B0228.7	B0228.7	chrII	1										17.0202	8.50055	-1.00162	0.000675561	0.00402815
WBGene00013982	ZK512.1	ZK512.1	chrIII											8.40127	3.41279	-1.29966	0.000678743	0.00404487
WBGene00015001	B0025.4	B0025.4	chrI	1							1	1		47.0148	87.6311	0.898327	0.000680856	0.00405295
WBGene00007646	nkb-1	C17E4.9	chrI	1							1	1		30.7848	16.5217	-0.897857	0.000691443	0.0041114
WBGene00043357	F54E2.4	F54E2.4	chrV											2.12947	0.660401	-1.68908	0.000691087	0.0041114
WBGene00011663	T09F3.4	T09F3.4	chrII		1							1		4.0759	9.93189	1.28495	0.000695049	0.00412912
WBGene00007270	C03C10.4	C03C10.4	chrIII											50.1558	87.5696	0.804013	0.000695196	0.00412912
WBGene00019657	K11G12.6	K11G12.6	chrX	1										25.7755	14.5749	-0.822514	0.00070738	0.00419916
WBGene00169621	21ur-14973	H08M01.81	chrIV											0.556168	0.109592	-2.34338	0.000711234	0.0042197
WBGene00000289	cam-1	C01G6.8	chrII	1							1	1		69.2798	42.6199	-0.700908	0.00071299	0.00422778
WBGene00000493	che-14	F56H1.1	chrI											0.813735	0.242211	-1.74829	0.000714592	0.0042331
WBGene00000161	apa-2	T20B5.1	chrX	1							1			34.1212	20.5841	-0.729136	0.000714679	0.0042331
WBGene00001922	his-48	B0035.8	chrIV								1	1		3480.18	5708.38	0.713918	0.000719206	0.00425756
WBGene00016057	C24D10.6	C24D10.6	chrIV	1	1									59.0804	106.221	0.846315	0.000720098	0.00425854
WBGene00009987	F53F4.3	F53F4.3	chrV	1										38.6812	69.3252	0.841748	0.000720168	0.00425854
WBGene00003614	nhr-15	F33E11.1	chrV				1							1.72649	0.423387	-2.0278	0.000721727	0.00426541
WBGene00011739	T12G3.4	T12G3.4	chrIV	1										15.2989	8.10842	-0.915935	0.000727149	0.00429508
WBGene00009180	nurf-1	F26H11.2	chrII	1							1	1		349.853	211.889	-0.723442	0.000734947	0.00433874
WBGene00004391	rnr-1	T23G5.1	chrIII	1							1	1		158.551	256.53	0.694179	0.000735758	0.00434113
WBGene00004769	sel-12	F35H12.3	chrX											35.3469	20.3276	-0.798143	0.000739147	0.00435873
WBGene00006515	tag-170	C05D11.3	chrIII	1	1									86.9002	147.926	0.767448	0.000742363	0.00437528
WBGene00020554	T19A5.3	T19A5.3	chrV								1			1.37279	0.308251	-2.15493	0.000744044	0.00438277
WBGene00022851	ZK1127.4	ZK1127.4	chrII	1	1						1	1		28.6094	50.2669	0.813121	0.000747349	0.00439982
WBGene00012128	nra-1	T28F3.1	chrIV	1	1						1	1		32.7892	55.7701	0.766269	0.000748159	0.00440217
WBGene00008799	F14E5.1	F14E5.1	chrII								1			0.992452	0.0530176	-4.22645	0.000750538	0.00441374
WBGene00017337	F10D2.12	F10D2.12	chrV											1.28527	0.0742842	-4.11288	0.000757576	0.00445268
WBGene00011631	T08G11.4	T08G11.4	chrI	1	1									13.4531	24.2703	0.851247	0.000760043	0.00446473
WBGene00016209	C29E4.12	C29E4.12	chrIII	1								1		79.3123	147.021	0.890405	0.000760774	0.00446657
WBGene00013015	Y48E1C.2	Y48E1C.2	chrII	1										8.45244	16.5627	0.970501	0.00076241	0.00447372
WBGene00015561	C07A12.7	C07A12.7	chrX						1		1	1		19.7116	8.42702	-1.22595	0.000762887	0.00447407
WBGene00007787	C27H6.8	C27H6.8	chrV	1							1			45.9893	78.3111	0.767917	0.000764429	0.00448066
WBGene00022787	tag-307	ZK652.10	chrIII								1	1		28.2608	49.6796	0.81385	0.000765807	0.00448383
WBGene00003669	nhr-79	T26H2.9	chrV				1							1.51179	0.107153	-3.81852	0.000765544	0.00448383
WBGene00018015	F33G12.3	F33G12.3	chrII		1						1	1		10.6196	20.0495	0.916834	0.000768505	0.00449632
WBGene00001248	elp-1	F38A6.2	chrV								1	1		0.709607	0.187491	-1.9202	0.000768782	0.00449632
WBGene00017895	vrk-1	F28B12.3	chrII	1	1						1	1		45.8202	75.3868	0.718329	0.00077057	0.00450225
WBGene00044034	Y38E10A.28	Y38E10A.28	chrII											4.16996	1.69764	-1.2965	0.000770636	0.00450225
WBGene00020404	T10B11.8	T10B11.8	chrI		1	1								13.691	25.9526	0.922652	0.000772208	0.00450743
WBGene00019902	R05G6.10	R05G6.10	chrIV											2.46425	0.890784	-1.468	0.000772365	0.00450743
WBGene00006434	prdx-2	F09E5.15	chrII	1							1	1		303.752	491.411	0.694035	0.000774458	0.00451718
WBGene00010626	K07C5.3	K07C5.3	chrV									1		39.4118	66.0345	0.744594	0.000777289	0.00453122
WBGene00011940	T23B5.3	T23B5.3	chrIV	1										14.8477	8.15472	-0.864532	0.00078703	0.00458551
WBGene00010492	meg-1	K02B9.1	chrX		1									34.2885	56.9872	0.732912	0.000794789	0.0046282
WBGene00007050	tag-184	F18C5.3	chrII		1							1		22.492	13.606	-0.725167	0.000795369	0.00462905
WBGene00004815	skr-9	C52D10.7	chrIV		1		1					1		141.17	83.621	-0.755499	0.00079919	0.00464877
WBGene00007235	C01G10.8	C01G10.8	chrV	1	1						1	1		135.99	219.944	0.693641	0.000801855	0.00466174
WBGene00008583	ugt-65	F08G5.5	chrIV											1.36234	0.0669045	-4.34784	0.000806667	0.00468462
WBGene00167031	21ur-10747	K01G12.11	chrIV											3.44165	7.30821	1.08642	0.00080662	0.00468462
WBGene00002085	ins-2	ZK75.2	chrII				1				1			12.7297	3.77017	-1.75549	0.000809959	0.00470119
WBGene00011966	T23G7.3	T23G7.3	chrII	1							1	1		98.9293	161.745	0.709253	0.000811955	0.00470767
WBGene00001431	fkb-6	F31D4.3	chrV		1						1	1		91.9374	56.1577	-0.711168	0.000811607	0.00470767
WBGene00016123	C25H3.14	C25H3.14	chrII	1										10.4262	23.7966	1.19055	0.000814963	0.00472255
WBGene00008006	tag-325	C38D4.5	chrIII								1	1		32.2663	19.4055	-0.733563	0.000816043	0.00472369
WBGene00019629	cid-1	K10D2.3	chrIII		1									29.9553	48.4676	0.694208	0.000816021	0.00472369
WBGene00009341	thoc-3	F32H2.4	chrI	1	1									36.564	63.1119	0.787486	0.000817203	0.00472785
WBGene00010099	fbxb-117	F55C9.1	chrV				1							2.58314	0.814203	-1.66567	0.000821482	0.00475004
WBGene00019905	R05G9.3	R05G9.3	chrII		1									23.6261	43.8688	0.892816	0.000823846	0.00476114
WBGene00001477	fmo-2	K08C7.5	chrIV											0.840194	0.0494733	-4.086	0.000824822	0.00476421
WBGene00013794	dct-13	Y116A8C.17	chrIV									1		26.7411	49.7773	0.896428	0.000829457	0.00478839
WBGene00022253	hrpf-2	Y73B6BL.33	chrIV								1	1		60.1718	97.6748	0.6989	0.000843856	0.00486627
WBGene00004369	rig-1	K09E2.4	chrX				1							8.89467	4.04701	-1.13609	0.000843447	0.00486627
WBGene00019232	ugt-13	H23N18.1	chrV											0.860083	0.139121	-2.62813	0.000845478	0.004873
WBGene00009560	psa-3	F39D8.2	chrX				1							4.86445	0.940464	-2.37083	0.000846687	0.00487733
WBGene00018352	fbxc-20	F42G2.3	chrII											1.90524	0.508263	-1.90633	0.000849013	0.00488811
WBGene00016947	C55B7.11	C55B7.11	chrI		1	1								13.6639	25.4263	0.895952	0.000852301	0.00490176
WBGene00007856	C31H5.5	C31H5.5	chrI											4.18561	0.785793	-2.41322	0.000852115	0.00490176
WBGene00022904	C01B12.9	C01B12.9	chrII											11.1392	3.45732	-1.68792	0.000861463	0.00494914
WBGene00006750	unc-10	T10A3.1	chrX											0.463664	0.128528	-1.85099	0.000863463	0.00495797
WBGene00000023	abt-5	Y53C10A.9	chrI											0.608404	0.213914	-1.508	0.000870242	0.00499421
WBGene00019877	R05D3.2	R05D3.2	chrIII									1		31.6411	18.9057	-0.742979	0.000871242	0.00499727
WBGene00016056	C24D10.5	C24D10.5	chrIV		1									6.61902	14.5073	1.13209	0.000877787	0.00502942
WBGene00009558	F39B2.8	F39B2.8	chrI								1	1		1.06096	0.256233	-2.04984	0.000887185	0.00508055
WBGene00018151	F37C12.3	F37C12.3	chrIII	1							1	1		79.2756	139.533	0.815657	0.000890839	0.00509874
WBGene00002068	ify-1	C27A2.3	chrII	1	1						1	1		139.949	228.457	0.707021	0.000891985	0.00510113
WBGene00011339	T01G5.1	T01G5.1	chrV											0.916177	0.0706406	-3.69706	0.000892258	0.00510113
WBGene00020770	tbc-4	T24D11.1	chrX											9.06448	4.46442	-1.02175	0.000892686	0.00510113
WBGene00004749	sdn-1	F57C7.3	chrX	1							1	1		87.3488	51.096	-0.773578	0.000900771	0.00514458
WBGene00013458	Y67A10A.9	Y67A10A.9	chrIV											1.41531	0.506919	-1.48129	0.000911463	0.00520288
WBGene00022354	Y82E9BR.22	Y82E9BR.22	chrIII											55.7424	123.692	1.1499	0.000913757	0.00521319
WBGene00001910	C50F4.6	C50F4.6	chrV								1	1		226.536	392.096	0.791465	0.00091635	0.00522413
WBGene00011982	T24C2.3	T24C2.3	chrX				1							0.98889	0	-1.79769e+308	0.000916651	0.00522413
WBGene00000068	acy-1	F17C8.1	chrIII											0.788815	0.28207	-1.48363	0.000920559	0.00524238
WBGene00004979	sph-1	F42G8.11	chrIV								1	1		13.1031	6.04538	-1.116	0.000920832	0.00524238
WBGene00004236	ptr-22	Y80D3A.7	chrV											0.704634	0.0883511	-2.99555	0.000923728	0.00525606
WBGene00011349	T01H3.3	T01H3.3	chrII	1								1		37.2784	61.4019	0.719944	0.000942881	0.00535993
WBGene00019863	R04A9.3	R04A9.3	chrX								1	1		1.83734	0.379791	-2.27434	0.000942983	0.00535993
WBGene00021323	Y34B4A.7	Y34B4A.7	chrX											17.3359	9.2215	-0.910692	0.000945288	0.00537018
WBGene00009304	eva-1	F32A7.3	chrI						1					4.12763	1.50398	-1.45653	0.000949865	0.00539332
WBGene00016321	C32E8.3	C32E8.3	chrI	1								1		30.9011	57.2645	0.88998	0.000961335	0.00544962
WBGene00001590	gip-2	C45G3.3	chrI		1									30.8686	51.1758	0.72932	0.00096102	0.00544962
WBGene00045145	F10D2.13	F10D2.13	chrV								1	1		1696.36	3095.48	0.867725	0.000961223	0.00544962
WBGene00017942	fbxc-37	F31A9.4	chrX											2.55569	6.50129	1.34701	0.000961818	0.00544962
WBGene00009444	F35G12.11	F35G12.11	chrIII	1	1						1	1		124.469	217.91	0.807951	0.000964388	0.00546129
WBGene00006818	unc-86	C30A5.7	chrIII											2.03137	0.420106	-2.27362	0.000966236	0.00546886
WBGene00008219	C50B6.3	C50B6.3	chrV	1	1							1		31.4686	55.9735	0.83083	0.000967876	0.00547525
WBGene00021051	W05H9.4	W05H9.4	chrX								1	1		21.081	12.3627	-0.769945	0.000971001	0.00549003
WBGene00019940	npp-21	R07G3.3	chrII	1	1							1		83.2378	136.668	0.715367	0.000971893	0.00549217
WBGene00017750	F23F1.10	F23F1.10	chrII								1	1		38.1694	78.458	1.03951	0.000974926	0.0055035
WBGene00018137	bath-41	F37A4.9	chrIII											49.5717	82.0895	0.72768	0.000974672	0.0055035
WBGene00012065	fbxb-2	T26H2.3	chrV				1							10.6361	5.33597	-0.995148	0.000977309	0.00551404
WBGene00001184	egl-15	F58A3.2	chrX											0.626754	0.128009	-2.29165	0.000978151	0.00551588
WBGene00003177	mec-15	T01E8.4	chrII	1							1	1		31.348	53.4193	0.768986	0.00098474	0.00555012
WBGene00019816	nhr-204	R02C2.4	chrV											0.947463	0.100009	-3.24394	0.000989627	0.00557473
WBGene00015136	B0304.4	B0304.4	chrII		1	1					1	1		13.8038	30.4405	1.14093	0.000995126	0.00560275
WBGene00000561	cnd-1	C34E10.7	chrIII								1			5.63242	1.86948	-1.59112	0.000998105	0.00561657
WBGene00018362	F42G9.1	F42G9.1	chrIII									1		105.955	169.51	0.677914	0.00100299	0.00564111
WBGene00006061	stl-1	F30A10.5	chrI		1									40.2464	68.5167	0.767596	0.00101426	0.00570146
WBGene00004493	rps-24	T07A9.11	chrIV	1							1	1		393.414	635.063	0.690852	0.00101676	0.00571253
WBGene00006817	unc-85	F10G7.3	chrII		1						1	1		59.631	100.215	0.748964	0.00102638	0.00576056
WBGene00018952	F56C9.8	F56C9.8	chrIII						1					3.22417	0.493745	-2.70709	0.00102711	0.00576162
WBGene00008402	wdfy-2	D2013.2	chrII								1			24.2557	41.8527	0.786996	0.00102821	0.00576479
WBGene00022885	ZK1248.19	ZK1248.19	chrII	1								1		14.8143	30.1141	1.02345	0.00104114	0.00583113
WBGene00003495	mup-2	T22E5.5	chrX	1										5.16698	2.29398	-1.17147	0.00104491	0.00584913
WBGene00001251	elt-3	K02B9.4	chrX								1			3.18294	0.25193	-3.65926	0.00104544	0.00584913
WBGene00002190	kin-2	R07E4.6	chrX						1					9.0943	3.50562	-1.37529	0.00104937	0.00586802
WBGene00017563	F18C5.10	F18C5.10	chrII	1								1		33.1379	18.3417	-0.853357	0.00105664	0.00590559
WBGene00016975	nhr-173	C56E10.1	chrX											1.05376	0.219385	-2.26401	0.00105809	0.00591063
WBGene00010539	ttr-2	K03H1.4	chrIII											5.41154	1.31813	-2.03754	0.0010607	0.00592211
WBGene00015155	B0353.1	B0353.1	chrIII								1			5.99389	1.97064	-1.60483	0.00106666	0.0059523
WBGene00001554	gcy-34	M04G12.3	chrV								1			0.573632	0.0503631	-3.50969	0.00106761	0.00595446
WBGene00010497	axl-1	K02B12.4	chrI											1.30867	0.104978	-3.63994	0.00108624	0.00605522
WBGene00021479	oac-55	Y39H10A.2	chrV											0.938215	0.278886	-1.75024	0.00109204	0.00608122
WBGene00006446	atx-3	F28F8.6	chrV		1						1	1		18.4345	33.2695	0.851791	0.00109198	0.00608122
WBGene00002231	knl-1	C02F5.1	chrIII	1	1							1		72.2979	114.4	0.662055	0.00110087	0.00612399
WBGene00009994	F53F4.12	F53F4.12	chrV	1	1							1		15.0373	27.6199	0.877167	0.00110034	0.00612399
WBGene00005144	srd-67	C39B5.11	chrIII					1				1		0	0.527455	1.79769e+308	0.00110155	0.0061246
WBGene00004024	php-3	Y75B8A.1	chrIII								1			7.77571	3.42431	-1.18316	0.00110323	0.00612908
WBGene00008070	C43D7.8	C43D7.8	chrV											8.64983	0.298133	-4.85865	0.0011035	0.00612908
WBGene00003791	npp-5	F07A11.3	chrII		1							1		39.9391	64.2968	0.686945	0.00110493	0.00613386
WBGene00003948	pbs-2	C47B2.4	chrI	1	1							1		80.1782	132.153	0.720926	0.00110725	0.00614354
WBGene00008543	F07A5.4	F07A5.4	chrI											1.21081	0.170093	-2.83158	0.00110834	0.00614639
WBGene00008880	F16B12.4	F16B12.4	chrX	1										24.0373	12.8141	-0.907547	0.00111066	0.00615609
WBGene00000897	daf-1	F29C4.1	chrIV								1			22.5894	13.0661	-0.789821	0.00111559	0.00618018
WBGene00010666	K08E4.2	K08E4.2	chrIV		1						1	1		14.763	29.9073	1.01852	0.00111796	0.00619015
WBGene00019007	F57B10.14	F57B10.14	chrI								1	1		351.327	666.641	0.924095	0.00111962	0.0061961
WBGene00021025	cutl-13	W04C9.3	chrI											1.07935	0.208928	-2.36908	0.00112396	0.00621692
WBGene00010867	tag-260	M04G12.1	chrV								1			2.84445	0.751501	-1.9203	0.00112489	0.00621883
WBGene00008547	F07A11.4	F07A11.4	chrII											1.04748	0.382706	-1.45261	0.00112825	0.00623422
WBGene00014542	W04G5.11	W04G5.11	chrI								1	1		611.006	1065.06	0.801674	0.00113119	0.00624725
WBGene00001413	fem-3	C01F6.4	chrIV		1									13.5721	24.8978	0.875379	0.00113462	0.00626292
WBGene00007362	cyp-35C1	C06B3.3	chrV											1.06197	0.241584	-2.13615	0.00114067	0.00629308
WBGene00000549	cls-2	R107.6	chrIII	1							1	1		30.0989	17.7634	-0.760798	0.00116079	0.0063942
WBGene00168256	21ur-15312	F38E11.19	chrIV								1	1		40.7192	25.1258	-0.696539	0.00116248	0.00640022
WBGene00011250	R11H6.2	R11H6.2	chrV	1	1							1		35.7908	21.0367	-0.766683	0.00116357	0.00640293
WBGene00007528	C11H1.2	C11H1.2	chrX	1							1			10.5579	5.50776	-0.938779	0.00116431	0.00640371
WBGene00009292	F31D4.5	F31D4.5	chrV											2.26167	0.860291	-1.39449	0.00116544	0.00640663
WBGene00011763	T14B1.1	T14B1.1	chrX						1					1.21952	0.189506	-2.686	0.00116746	0.00641446
WBGene00045082	F46F11.12	F46F11.12	chrI									1		1197.94	2547.25	1.08839	0.00116932	0.00642136
WBGene00016760	C49A9.6	C49A9.6	chrIV											1.39862	0.279802	-2.32153	0.00117321	0.00643939
WBGene00022868	ZK1240.3	ZK1240.3	chrII											1.41961	0.149314	-3.24907	0.00117396	0.00644026
WBGene00019163	ubxn-6	H06H21.6	chrIV	1	1							1		41.1149	68.0123	0.726134	0.00117761	0.00645693
WBGene00021788	Y51H7C.10	Y51H7C.10	chrII											2.57755	0.519016	-2.31215	0.00118297	0.00648138
WBGene00006542	tbp-1	T20B12.2	chrIII		1						1	1		49.1428	81.8243	0.735549	0.00118508	0.00648138
WBGene00011600	zim-2	T07G12.10	chrIV											8.82882	15.9202	0.850567	0.0011839	0.00648138
WBGene00009138	F25H9.6	F25H9.6	chrV											22.7748	41.4926	0.865417	0.00118509	0.00648138
WBGene00013075	Y51A2D.7	Y51A2D.7	chrV									1		5.72286	10.2154	0.835935	0.00118338	0.00648138
WBGene00004482	rps-13	C16A3.9	chrIII	1							1	1		165.146	98.0636	-0.751954	0.00119246	0.00651834
WBGene00000189	arl-5	ZK632.8	chrIII	1	1						1	1		20.1127	38.7549	0.946271	0.00119314	0.00651872
WBGene00013137	Y53C10A.6	Y53C10A.6	chrI		1									18.8686	33.5284	0.829398	0.00119405	0.00652038
WBGene00016366	nhr-140	C33G8.9	chrV											1.46776	0.29317	-2.32381	0.00120265	0.00656398
WBGene00003963	pdi-2	C07A12.4	chrX	1							1	1		613.267	382.326	-0.681712	0.00120779	0.00658867
WBGene00010767	K11B4.2	K11B4.2	chrI								1	1		33.9116	63.1574	0.897171	0.00121536	0.00662659
WBGene00003885	osm-5	Y41G9A.1	chrX											0.540266	0.0959382	-2.49349	0.00121754	0.0066351
WBGene00010610	K07A1.3	K07A1.3	chrI									1		2.03166	0.27043	-2.90933	0.00122451	0.00666966
WBGene00007109	B0035.6	B0035.6	chrIV		1						1	1		28.9212	47.2416	0.707932	0.00124088	0.0067554
WBGene00004830	slo-1	Y51A2D.19	chrV											1.56368	0.460822	-1.76266	0.00125321	0.00681908
WBGene00016564	C41D11.5	C41D11.5	chrI	1	1							1		58.0711	97.9352	0.754007	0.00126034	0.00685091
WBGene00011601	zim-3	T07G12.11	chrIV		1									6.12955	11.4313	0.899139	0.00126919	0.0068955
WBGene00010687	K08F9.4	K08F9.4	chrV	1	1									35.4978	58.3919	0.71804	0.00127579	0.00692784
WBGene00011959	T23G4.3	T23G4.3	chrIV		1	1								5.58869	10.7294	0.940983	0.00128986	0.00700069
WBGene00022663	glrx-21	ZK121.1	chrIII	1							1	1		41.5193	82.8726	0.997112	0.00129317	0.00701512
WBGene00002978	lev-11	Y105E8B.1	chrI	1							1			3.75483	0.585851	-2.68014	0.00130944	0.00709979
WBGene00013983	ZK512.2	ZK512.2	chrIII									1		27.8064	46.3445	0.736981	0.00131634	0.00713358
WBGene00004276	rab-14	K09A9.2	chrX	1								1		31.2038	16.628	-0.908111	0.00131788	0.0071383
WBGene00015513	C06A8.2	C06A8.2	chrII		1							1		31.9806	53.139	0.732573	0.00131988	0.00714554
WBGene00007126	dhcr-7	B0250.9	chrV				1				1	1		1.75388	0.549153	-1.67527	0.0013224	0.00715193
WBGene00008601	F09A5.4	F09A5.4	chrX								1			13.7581	6.19679	-1.15069	0.00132195	0.00715193
WBGene00015541	C06E7.4	C06E7.4	chrIV								1	1		10.5775	5.6248	-0.91113	0.00133386	0.00720662
WBGene00011542	fbxa-104	T06E6.13	chrV				1							1.17439	0.26969	-2.12253	0.00134097	0.00724139
WBGene00003801	npp-15	C29E4.4	chrIII		1						1	1		30.0549	47.8877	0.672054	0.00135284	0.00730177
WBGene00006923	vhp-1	F08B1.1	chrII	1							1			7.59944	3.7233	-1.02931	0.0013543	0.00730601
WBGene00001537	gcy-11	C30G4.3	chrX				1							1.90175	0.895671	-1.08629	0.00136026	0.00733441
WBGene00003613	nhr-14	T01B10.4	chrX											0.938476	0.0618076	-3.92446	0.00136857	0.00737552
WBGene00006808	unc-76	C01G10.11	chrV	1							1	1		19.975	10.78	-0.889844	0.0013727	0.00739407
WBGene00000235	baf-1	B0464.7	chrIII	1							1	1		342.615	571.274	0.737595	0.00137387	0.00739662
WBGene00001508	fut-8	C10F3.6	chrV											0.970287	0.243812	-1.99264	0.00138504	0.00745306
WBGene00018427	F44E7.5	F44E7.5	chrV		1									9.76532	17.9805	0.880698	0.00138779	0.00746032
WBGene00003007	lin-18	C16B8.1	chrX											0.793945	0.16208	-2.29233	0.00138725	0.00746032
WBGene00044604	T10F2.5	T10F2.5	chrIII	1							1			27.4484	52.9217	0.947141	0.00139501	0.00749537
WBGene00013554	Y75B8A.19	Y75B8A.19	chrIII								1			8.99453	4.92304	-0.869499	0.00140999	0.0075645
WBGene00003041	lin-61	R06C7.7	chrI		1							1		32.9186	54.2676	0.721187	0.0014222	0.00762615
WBGene00011145	R08D7.5	R08D7.5	chrIII								1	1		22.1364	43.1197	0.961923	0.00142546	0.00763982
WBGene00013312	hhat-2	Y57G11C.17	chrIV								1	1		1.21117	0.323867	-1.90293	0.0014289	0.00765442
WBGene00007534	C12D8.1	C12D8.1	chrV	1	1						1	1		68.0689	41.9127	-0.699607	0.0014374	0.00769609
WBGene00022612	ZC449.2	ZC449.2	chrX											1.03109	0.0936736	-3.46039	0.00143873	0.00769937
WBGene00009728	sdz-19	F45E6.6	chrX								1			4.26483	0.919459	-2.21363	0.00144004	0.00770253
WBGene00011275	R53.6	R53.6	chrII	1	1							1		49.7666	85.6215	0.782795	0.00144146	0.00770627
WBGene00003561	ncr-1	F02E8.6	chrX											0.52232	0.165959	-1.65411	0.00145866	0.00779043
WBGene00017574	F18F11.1	F18F11.1	chrIV				1							2.18223	0.186026	-3.55223	0.00146122	0.00779633
WBGene00012277	ccch-3	W05B10.2	chrV								1			38.2999	67.2238	0.811632	0.00146073	0.00779633
WBGene00021201	Y17G9B.4	Y17G9B.4	chrIV		1						1			0.905744	2.98671	1.72138	0.00147287	0.00785459
WBGene00000466	cel-1	C03D6.3	chrI	1	1							1		31.8463	52.0272	0.708138	0.00148006	0.00788901
WBGene00017269	F08F8.4	F08F8.4	chrIII											32.4061	55.1106	0.766063	0.00148167	0.00789364
WBGene00022149	lin-65	Y71G12B.9	chrI		1						1	1		30.3886	49.7638	0.711568	0.00148347	0.00789928
WBGene00013734	Y111B2A.10	Y111B2A.10	chrIII	1							1	1		13.8859	25.4413	0.87355	0.00149013	0.00793079
WBGene00011242	R11D1.1	R11D1.1	chrV	1	1						1			11.0244	20.1315	0.868747	0.00149148	0.00793406
WBGene00010345	F59F5.7	F59F5.7	chrX											0.560304	0.131009	-2.09655	0.00149763	0.00796279
WBGene00015164	ykt-6	B0361.10	chrIII	1							1			34.0176	60.2737	0.825247	0.00151026	0.00802598
WBGene00003025	lin-40	T27C4.4	chrV	1			1				1	1		82.2985	52.4052	-0.651158	0.00151103	0.00802606
WBGene00010616	K07A1.10	K07A1.10	chrI								1	1		30.481	54.2927	0.83285	0.00152712	0.00810352
WBGene00004703	rsp-6	C33H5.12	chrIV	1	1						1	1		235.417	385.365	0.711004	0.00153035	0.00811664
WBGene00006826	unc-97	F14D12.2	chrX	1							1	1		25.9545	14.7101	-0.819173	0.0015335	0.00812624
WBGene00015565	C07D8.6	C07D8.6	chrX	1										70.8703	115.016	0.698577	0.00153368	0.00812624
WBGene00007762	C27B7.5	C27B7.5	chrIV		1	1					1	1		20.3138	35.053	0.787073	0.00153602	0.00813462
WBGene00012722	Y39G8B.1	Y39G8B.1	chrII						1		1			36.8688	21.3557	-0.787779	0.00154351	0.00815897
WBGene00022170	Y71H2AM.5	Y71H2AM.5	chrIII	1							1	1		341.698	548.606	0.683051	0.00154224	0.00815897
WBGene00001166	eftu-2	ZK328.2	chrIII	1	1						1	1		82.2732	187.618	1.1893	0.00154201	0.00815897
WBGene00015968	C18C4.7	C18C4.7	chrV											1.5747	0.23815	-2.72514	0.00155158	0.00819671
WBGene00019609	K10B3.1	K10B3.1	chrX				1							17.3854	1.53482	-3.50173	0.00155313	0.00820087
WBGene00010197	F57C2.5	F57C2.5	chrII											38.5048	63.6318	0.72471	0.00155672	0.00821575
WBGene00011081	R07B1.9	R07B1.9	chrX											0.745923	0.0869646	-3.10053	0.00156658	0.00825968
WBGene00009156	clec-196	F26D10.12	chrIV								1	1		195.612	62.6625	-1.64232	0.00157237	0.00828204
WBGene00007529	C11H1.3	C11H1.3	chrX											26.7864	15.8665	-0.755516	0.00157229	0.00828204
WBGene00001945	his-71	F45E1.6	chrX	1										27.2966	13.1082	-1.05825	0.00157448	0.00828499
WBGene00009793	pkn-1	F46F6.2	chrX						1		1	1		37.9028	22.969	-0.722613	0.00157376	0.00828499
WBGene00000966	dhs-2	F55A12.4	chrI											0.933943	0	-1.79769e+308	0.00158373	0.00832137
WBGene00011330	T01D3.6	T01D3.6	chrV											0.735583	0.217296	-1.75922	0.00158298	0.00832137
WBGene00020467	T12F5.2	T12F5.2	chrI		1						1	1		4.18894	8.81029	1.07261	0.00160093	0.00840765
WBGene00019865	R04A9.6	R04A9.6	chrX											1.08431	0.14062	-2.9469	0.00160947	0.00844836
WBGene00023419	F53F4.16	F53F4.16	chrV								1	1		32.6515	81.1115	1.31276	0.00161084	0.00845138
WBGene00004704	rsp-7	D2089.1	chrII	1	1						1	1		76.5438	137.445	0.844493	0.00161264	0.0084567
WBGene00006948	wrt-2	F52E4.6	chrX								1	1		1.86701	0.646702	-1.52956	0.00161491	0.00846287
WBGene00009721	F45D3.1	F45D3.1	chrV				1							15.1491	6.60073	-1.19854	0.00161835	0.00847002
WBGene00007333	ufd-3	C05C10.6	chrII		1							1		43.6887	68.7045	0.653143	0.00162134	0.00848151
WBGene00019333	moma-1	K02F3.10	chrIII								1	1		57.0022	96.5103	0.759666	0.00163992	0.00857454
WBGene00011665	T09F5.1	T09F5.1	chrV											1.53133	0.0512084	-4.90227	0.00164258	0.00858422
WBGene00008361	D1043.1	D1043.1	chrII		1							1		20.1914	32.757	0.698062	0.00164834	0.00861016
WBGene00008210	C49F5.6	C49F5.6	chrX			1								12.3193	20.7525	0.752364	0.00165777	0.00865517
WBGene00022560	fbxb-16	ZC204.10	chrII									1		4.59146	1.68005	-1.45045	0.00166089	0.00866299
WBGene00007377	C06C3.7	C06C3.7	chrII											3.4537	9.80978	1.50608	0.00166047	0.00866299
WBGene00013531	Y73F8A.26	Y73F8A.26	chrIV								1	1		4.43022	2.04857	-1.11276	0.00166227	0.00866597
WBGene00001935	his-61	F55G1.10	chrIV								1	1		2550.36	4007.32	0.651939	0.00166561	0.00867915
WBGene00009223	F28F8.5	F28F8.5	chrV	1	1						1	1		32.6907	61.7841	0.918358	0.00167527	0.00872526
WBGene00015664	C10A4.3	C10A4.3	chrX				1							2.10565	0.135556	-3.9573	0.00168143	0.00875309
WBGene00169179	21ur-12713	Y57G11C.766	chrIV											2.64022	1.03664	-1.34874	0.0016853	0.00876899
WBGene00003003	lin-14	T25C12.1	chrX											1.0765	0.286412	-1.91019	0.00168799	0.00877867
WBGene00009973	F53C11.3	F53C11.3	chrV						1		1	1		31.3329	17.9514	-0.803579	0.00170426	0.00885041
WBGene00015494	C05E11.3	C05E11.3	chrX						1					13.7106	6.73997	-1.02448	0.0017041	0.00885041
WBGene00011904	hlb-1	T21H8.1	chrX				1		1		1			13.6296	4.30105	-1.66398	0.00170422	0.00885041
WBGene00013765	Y113G7B.16	Y113G7B.16	chrV								1			20.6951	11.9762	-0.789113	0.00170864	0.00886888
WBGene00004305	ran-4	R05D11.3	chrI	1								1		92.7347	158.321	0.771674	0.00171608	0.00890315
WBGene00045375	C17D12.8	C17D12.8	chrI								1	1		1060.27	5894.86	2.47502	0.00172351	0.00892869
WBGene00013729	Y111B2A.3	Y111B2A.3	chrIII		1									13.929	23.3764	0.746963	0.00172189	0.00892869
WBGene00013869	ZC373.4	ZC373.4	chrX											0.541452	0.171231	-1.66089	0.00172271	0.00892869
WBGene00012675	Y39B6A.13	Y39B6A.13	chrV		1						1	1		22.3023	40.606	0.8645	0.00172735	0.00894427
WBGene00002214	klc-1	M7.2	chrIV		1									39.4264	63.6525	0.691056	0.00173109	0.00895932
WBGene00014017	ZK632.10	ZK632.10	chrIII	1										165.288	292.015	0.821062	0.00173741	0.00898766
WBGene00013851	ZC101.1	ZC101.1	chrII											1.02562	0.331987	-1.6273	0.00174125	0.00900317
WBGene00006856	usp-14	C13B4.2	chrII	1	1									85.3797	133.966	0.649898	0.00174963	0.00904213
WBGene00009141	ncbp-2	F26A3.2	chrI		1						1	1		106.336	230.515	1.11623	0.0017511	0.00904535
WBGene00004859	sma-5	W06B3.2	chrX											1.30645	0.3568	-1.87246	0.00175633	0.00906802
WBGene00021047	zfp-3	W05H7.4	chrX	1			1				1	1		17.6237	29.4619	0.741331	0.00175825	0.00907356
WBGene00007789	C28A5.2	C28A5.2	chrIII		1									3.21809	5.80954	0.85222	0.00176422	0.00909999
WBGene00009059	chw-1	F22E12.2	chrV											2.94459	0.622767	-2.24131	0.00176555	0.00910244
WBGene00004324	rde-2	F21C3.4	chrI		1									16.2811	28.968	0.831264	0.00176861	0.00911382
WBGene00018598	F48C1.5	F48C1.5	chrI		1	1								35.0212	65.966	0.913495	0.00176981	0.00911516
WBGene00003951	pbs-5	K05C4.1	chrI	1							1	1		81.194	130.781	0.687714	0.00177057	0.00911516
WBGene00020479	T13C2.3	T13C2.3	chrII											2.42227	0.924672	-1.38935	0.00177236	0.00911998
WBGene00009477	tag-214	F36F2.3	chrI						1			1		37.7726	63.6807	0.753516	0.00178051	0.00915078
WBGene00016113	C25H3.4	C25H3.4	chrII		1	1					1	1		15.4497	26.2248	0.763353	0.00178091	0.00915078
WBGene00014061	ZK673.5	ZK673.5	chrII				1							21.5173	41.9535	0.963292	0.00178082	0.00915078
WBGene00013924	rad-23	ZK20.3	chrII	1	1						1	1		115.281	181.785	0.657077	0.00178235	0.00915377
WBGene00003787	npp-1	K07F5.13	chrIV	1	1						1	1		57.132	89.9701	0.655148	0.0017914	0.00919583
WBGene00138720	F58H1.8	F58H1.8	chrV											11.8111	22.6085	0.936726	0.00179401	0.00920486
WBGene00020058	R13D11.4	R13D11.4	chrV											2.92622	0.127756	-4.51757	0.00179988	0.00923055
WBGene00000168	apx-1	K08D9.3	chrV											11.1328	5.8668	-0.924164	0.00181633	0.00931045
WBGene00003784	nos-2	ZK1127.1	chrII		1									55.4927	94.5862	0.769331	0.00182132	0.00933155
WBGene00000813	csn-1	Y59A8A.1	chrV									1		45.2745	71.9303	0.667901	0.00182339	0.0093377
WBGene00009041	cut-3	F22B5.3	chrII						1		1	1		3.05015	1.21001	-1.33386	0.00183008	0.00936747
WBGene00004296	rad-50	T04H1.4	chrV		1							1		30.6626	47.9949	0.646402	0.00183127	0.00936908
WBGene00014259	ZK1320.11	ZK1320.11	chrII	1										12.1561	23.7301	0.965035	0.00183723	0.00939057
WBGene00017757	bra-2	F23H11.1	chrIII		1									68.5321	113.5	0.727846	0.00183635	0.00939057
WBGene00019141	bath-5	F59H6.11	chrII		1									9.39119	17.7807	0.920929	0.0018405	0.00940283
WBGene00004016	phf-5	Y54F10BM.14	chrIII									1		72.0988	128.811	0.837207	0.00184454	0.00941897
WBGene00000532	clh-5	C07H4.2	chrII	1										23.4809	14.3313	-0.712322	0.00184641	0.00942401
WBGene00011308	R186.7	R186.7	chrV	1	1						1	1		68.6376	109.702	0.676522	0.00188165	0.00959931
WBGene00007621	C16C2.4	C16C2.4	chrI	1							1	1		48.9516	79.5352	0.700237	0.00188834	0.00962404
WBGene00008000	C38C10.2	C38C10.2	chrIII	1								1		95.1444	148.36	0.640912	0.00188905	0.00962404
WBGene00044623	bus-8	T23F2.1	chrX											1.23923	0.321278	-1.94754	0.0018892	0.00962404
WBGene00020735	T23F2.2	T23F2.2	chrX											0.593997	0.218998	-1.43954	0.00189044	0.00962579
WBGene00020441	T12A2.7	T12A2.7	chrIII		1							1		56.545	93.7308	0.729124	0.00189379	0.00963823
WBGene00001981	hnd-1	C44C10.8	chrX											35.2226	60.6712	0.78451	0.00189795	0.00965484
WBGene00004229	ptr-15	T07H8.6	chrV											1.00468	0.362816	-1.46942	0.00190219	0.00967181
WBGene00019564	K09D9.1	K09D9.1	chrV						1					0	0.527655	1.79769e+308	0.00190562	0.00968466
WBGene00008170	C48B4.7	C48B4.7	chrIII		1									28.6248	52.5429	0.876227	0.00191536	0.00972952
WBGene00004758	sek-1	R03G5.2	chrX						1		1			14.8644	7.97243	-0.898771	0.00192286	0.00976299
WBGene00009565	F39H11.1	F39H11.1	chrI								1	1		61.0926	101.189	0.727988	0.00192482	0.00976745
WBGene00018455	fbxc-42	F45D11.9	chrII								1	1		3.00463	6.6839	1.1535	0.00192556	0.00976745
WBGene00010357	H03A11.2	H03A11.2	chrX											0.488701	0.148834	-1.71525	0.00193891	0.00982581
WBGene00003721	nhr-131	T01G6.2	chrV											0.922069	0.0994505	-3.21282	0.00196028	0.00992943
WBGene00002067	ifp-1	C43C3.1	chrX											0.974013	0.335702	-1.53676	0.00196319	0.00993946
WBGene00019820	cogc-8	R02D3.2	chrIV									1		26.5198	42.5721	0.682837	0.00196637	0.00995084
WBGene00000462	ceh-41	T26C11.5	chrX	1							1	1		17.7767	31.6784	0.833511	0.00196989	0.00996396
WBGene00010840	M03C11.3	M03C11.3	chrIII								1	1		33.845	53.483	0.660138	0.00197808	0.0099912
WBGene00006442	tag-65	F58G11.5	chrV		1									20.8377	34.046	0.708291	0.00197622	0.0099912
WBGene00004727	sax-1	R11G1.4	chrX								1			18.9537	10.5805	-0.841081	0.00197796	0.0099912
WBGene00009346	F32H2.10	F32H2.10	chrI											31.6505	56.7546	0.842511	0.00197959	0.00999411
WBGene00008121	C46F11.6	C46F11.6	chrIII								1			8.32627	2.46736	-1.7547	0.0020061	0.0101137
WBGene00000913	daf-18	T07A9.6	chrIV		1						1	1		91.8038	141.649	0.62569	0.00200612	0.0101137
WBGene00016555	math-20	C40D2.2	chrII											0.83414	0.079659	-3.38838	0.00202116	0.0101826
WBGene00000868	cyb-3	T06E6.2	chrV	1	1						1	1		561.355	885.389	0.657398	0.00202168	0.0101826
WBGene00014089	ZK822.1	ZK822.1	chrIV											1.69033	0.743934	-1.18405	0.00203832	0.0102616
WBGene00000099	air-2	B0207.4	chrI									1		67.9728	109.301	0.685278	0.00203965	0.0102635
WBGene00018435	btb-9	F45C12.4	chrII											1.56373	0.0641029	-4.60846	0.00204116	0.0102661
WBGene00013756	ftr-1	Y113G7B.4	chrV		1									2.82319	6.34337	1.16793	0.00204209	0.0102661
[truncated: 17,020 more rows]

## Sheet: isoform_exp.diff
test_id	gene_id	gene	locus	sample_1	sample_2	status	value_1	value_2	log2(fold_change)	test_stat	p_value	q_value	significant
TCONS_00000011	XLOC_000011	Y48G1C.1	chrI:93091-94714	q1	q2	OK	12.2489	27.8812	1.18664	-4.59718	4.28e-06	5.16e-05	yes
TCONS_00000023	XLOC_000023	F56C11.6	chrI:173873-175932	q1	q2	OK	2.46473	0.495639	-2.31407	4.45439	8.41e-06	9.4e-05	yes
TCONS_00000040	XLOC_000040	tol-1	chrI:444020-461213	q1	q2	OK	34.0949	23.2115	-0.55472	2.64464	0.00817784	0.0336013	yes
TCONS_00000042	XLOC_000042	cutl-13	chrI:477705-481901	q1	q2	OK	1.07935	0.208928	-2.36908	3.25751	0.00112396	0.00654238	yes
TCONS_00000043	XLOC_000043	W04C9.2	chrI:488618-489774	q1	q2	OK	60.8025	99.7169	0.713707	-2.51208	0.0120022	0.0453318	yes
TCONS_00000048	XLOC_000048	Y65B4BL.1	chrI:530990-531888	q1	q2	OK	15.6081	2.03026	-2.94256	4.12928	3.64e-05	0.000348491	yes
TCONS_00000050	XLOC_000050	Y65B4BR.8	chrI:534460-535197	q1	q2	OK	54.8902	86.6636	0.658876	-2.68959	0.00715408	0.0301259	yes
TCONS_00000054	XLOC_000052	wwp-1	chrI:537140-541634	q1	q2	OK	33.0528	14.7737	-1.16174	3.91661	8.98e-05	0.000763793	yes
TCONS_00000056	XLOC_000054	ptr-21	chrI:550710-556064	q1	q2	OK	6.2343	2.70721	-1.20342	4.26243	2.02e-05	0.000206765	yes
TCONS_00000058	XLOC_000056	lpr-1	chrI:557508-561566	q1	q2	OK	1.18232	0.113203	-3.38464	2.72653	0.00640034	0.0274693	yes
TCONS_00000065	XLOC_000062	Y65B4A.1	chrI:654130-658647	q1	q2	OK	22.9713	45.6041	0.989332	-4.14195	3.44e-05	0.000331487	yes
TCONS_00000080	XLOC_000076	ZC123.1	chrI:838104-841659	q1	q2	OK	0.771075	0.280647	-1.45811	2.66567	0.00768343	0.0318982	yes
TCONS_00000082	XLOC_000078	Y95B8A.8	chrI:853461-871821	q1	q2	OK	33.0146	61.745	0.903216	-4.20167	2.65e-05	0.000262516	yes
TCONS_00000153	XLOC_000145	ubc-3	chrI:1698352-1700789	q1	q2	OK	207.044	133.717	-0.630757	3.00658	0.00264203	0.0133126	yes
TCONS_00000154	XLOC_000146	lsm-6	chrI:1701373-1701700	q1	q2	OK	82.5051	204.638	1.31052	-4.39489	1.11e-05	0.000120252	yes
TCONS_00000157	XLOC_000149	Y71G12B.11	chrI:1721598-1732877	q1	q2	OK	40.8691	8.69835	-2.2322	10.0444	0	0	yes
TCONS_00000159	XLOC_000151	lin-65	chrI:1755331-1763315	q1	q2	OK	30.3886	49.7638	0.711568	-3.1779	0.00148347	0.00829377	yes
TCONS_00000160	XLOC_000152	Y71G12B.8	chrI:1767943-1790007	q1	q2	OK	31.8229	47.0979	0.565596	-2.54071	0.0110626	0.0424282	yes
TCONS_00000163	XLOC_000155	Y71G12B.6	chrI:1793261-1796343	q1	q2	OK	33.7805	8.38306	-2.01064	7.71732	1.2e-14	6.47e-13	yes
TCONS_00000181	XLOC_000171	tub-2	chrI:1874178-1883474	q1	q2	OK	18.9993	5.29256	-1.84391	7.5169	5.62e-14	2.72e-12	yes
TCONS_00000184	XLOC_000173	hex-4	chrI:1924374-1932034	q1	q2	OK	17.9187	35.5642	0.988958	-4.0818	4.47e-05	0.000415164	yes
TCONS_00000193	XLOC_000181	rpb-10	chrI:2064307-2064562	q1	q2	OK	81.3623	153.557	0.916344	-2.7571	0.00583162	0.0254885	yes
TCONS_00000194	XLOC_000182	moag-4	chrI:2065070-2065382	q1	q2	OK	145.985	247.973	0.764365	-2.87751	0.00400832	0.0187749	yes
TCONS_00000203	XLOC_000189	npp-13	chrI:2097349-2103279	q1	q2	OK	46.2352	88.8023	0.941607	-4.21553	2.49e-05	0.00024799	yes
TCONS_00000208	XLOC_000193	afd-1	chrI:2160073-2202182	q1	q2	OK	36.5874	18.1274	-1.01318	4.79091	1.66e-06	2.19e-05	yes
TCONS_00000243	XLOC_000226	Y23H5B.1	chrI:2553095-2555328	q1	q2	OK	6.27163	0.407185	-3.94509	4.52909	5.92e-06	6.93e-05	yes
TCONS_00000314	XLOC_000294	dnj-28	chrI:2996511-3001268	q1	q2	OK	7.87969	14.2136	0.851059	-3.08352	0.0020457	0.0108149	yes
TCONS_00000326	XLOC_000305	nhr-64	chrI:3104369-3109524	q1	q2	OK	6.89266	1.48295	-2.21659	5.72415	1.04e-08	2.1e-07	yes
TCONS_00000335	XLOC_000313	dnc-6	chrI:3168213-3171125	q1	q2	OK	32.1659	52.3547	0.702787	-2.60929	0.0090729	0.0362916	yes
TCONS_00000379	XLOC_000356	T28F2.2	chrI:3637577-3638771	q1	q2	OK	22.0578	7.80987	-1.49792	4.4719	7.75e-06	8.74e-05	yes
TCONS_00000383	XLOC_000360	hus-1	chrI:3698114-3699225	q1	q2	OK	7.37414	13.0277	0.82103	-2.57388	0.0100566	0.0392947	yes
TCONS_00000387	XLOC_000364	T12F5.2	chrI:3731373-3732837	q1	q2	OK	4.18894	8.81029	1.07261	-3.15574	0.00160093	0.00883557	yes
TCONS_00000388	XLOC_000365	T12F5.1	chrI:3741470-3742531	q1	q2	OK	46.2608	83.1626	0.846144	-3.55001	0.000385222	0.00266249	yes
TCONS_00000394	XLOC_000370	C32E8.5	chrI:3782139-3783183	q1	q2	OK	61.865	124.884	1.01339	-4.52687	5.99e-06	6.98e-05	yes
TCONS_00000396	XLOC_000372	C32E8.3	chrI:3786596-3787384	q1	q2	OK	30.9011	57.2645	0.88998	-3.3016	0.000961335	0.00573907	yes
TCONS_00000405	XLOC_000380	F53F10.2	chrI:3832248-3833633	q1	q2	OK	15.0958	6.34441	-1.25059	3.96408	7.37e-05	0.000640323	yes
TCONS_00000410	XLOC_000385	C50F2.3	chrI:3877068-3880687	q1	q2	OK	45.6003	85.319	0.903823	-4.35137	1.35e-05	0.000142777	yes
TCONS_00000411	XLOC_000386	C50F2.2	chrI:3881835-3888218	q1	q2	OK	18.8373	29.0387	0.624382	-2.82771	0.0046883	0.0212821	yes
TCONS_00000413	XLOC_000388	pbs-4	chrI:3908754-3909517	q1	q2	OK	102.209	188.066	0.879726	-3.92623	8.63e-05	0.000737985	yes
TCONS_00000423	XLOC_000397	cpn-3	chrI:3987980-3988557	q1	q2	OK	10.6525	4.58681	-1.21563	2.81172	0.00492768	0.0221528	yes
TCONS_00000424	XLOC_000398	F28H1.1	chrI:3995739-3996405	q1	q2	OK	41.9814	21.2852	-0.9799	3.62925	0.000284245	0.00205746	yes
TCONS_00000428	XLOC_000400	unc-89	chrI:4035894-4090429	q1	q2	OK	0.539325	0	-1.79769e+308	-1.79769e+308	0.000266992	0.00194138	yes
TCONS_00000431	XLOC_000400	unc-89	chrI:4035894-4090429	q1	q2	OK	1.45764	0.240983	-2.59664	7.11032	1.16e-12	4.59e-11	yes
TCONS_00000436	XLOC_000405	cyb-2.2	chrI:4114879-4116075	q1	q2	OK	62.9637	97.6508	0.633112	-2.86231	0.00420561	0.0195028	yes
TCONS_00000441	XLOC_000409	E01A2.2	chrI:4133316-4135064	q1	q2	OK	84.5336	146.632	0.794602	-3.84331	0.000121384	0.000988225	yes
TCONS_00000444	XLOC_000412	inx-16	chrI:4162058-4164420	q1	q2	OK	5.07951	0.651856	-2.96206	6.11157	9.87e-10	2.4e-08	yes
TCONS_00000445	XLOC_000413	inx-17	chrI:4165136-4166157	q1	q2	OK	1.9346	0.221092	-3.12931	3.45645	0.000547348	0.00356647	yes
TCONS_00000453	XLOC_000421	C18E3.5	chrI:4193249-4203173	q1	q2	OK	11.7733	20.9867	0.83396	-2.9771	0.00290991	0.0144154	yes
TCONS_00000462	XLOC_000430	met-1	chrI:4255402-4264327	q1	q2	OK	47.6668	24.5299	-0.958444	4.65507	3.24e-06	4.01e-05	yes
TCONS_00000471	XLOC_000438	anc-1	chrI:4321095-4358873	q1	q2	OK	7.13176	0.560831	-3.66862	16.1939	0	0	yes
TCONS_00000602	XLOC_000560	fbxa-145	chrI:5319733-5321070	q1	q2	OK	2.08357	4.27369	1.03642	-2.64695	0.00812203	0.0334211	yes
TCONS_00000609	XLOC_000567	F55A12.5	chrI:5345930-5349464	q1	q2	OK	19.6007	29.0802	0.569128	-2.52574	0.0115454	0.0439181	yes
TCONS_00000610	XLOC_000568	dhs-2	chrI:5354370-5355939	q1	q2	OK	0.933943	0	-1.79769e+308	-1.79769e+308	0.00158373	0.00874493	yes
TCONS_00000626	XLOC_000583	C09D4.2	chrI:5491502-5493187	q1	q2	OK	4.4698	1.04116	-2.10201	4.15501	3.25e-05	0.000314475	yes
TCONS_00000629	XLOC_000586	F59A3.12	chrI:5514671-5515830	q1	q2	OK	15.8269	26.0724	0.720139	-2.64149	0.00825411	0.0338477	yes
TCONS_00000636	XLOC_000593	M01E11.2	chrI:5579668-5581797	q1	q2	OK	33.9608	58.9081	0.794594	-3.57419	0.000351309	0.00245394	yes
TCONS_00000644	XLOC_000600	ptr-10	chrI:5662288-5666966	q1	q2	OK	1.13759	0.18988	-2.58282	4.75001	2.03e-06	2.62e-05	yes
TCONS_00000649	XLOC_000605	pamn-1	chrI:5702160-5705556	q1	q2	OK	6.69377	3.85397	-0.796474	2.75246	0.00591494	0.0257721	yes
TCONS_00000651	XLOC_000607	lim-7	chrI:5716678-5725359	q1	q2	OK	5.55862	1.52594	-1.86503	5.06633	4.06e-07	6.12e-06	yes
TCONS_00000656	XLOC_000612	che-14	chrI:5746727-5754122	q1	q2	OK	0.813735	0.242211	-1.74829	3.38392	0.000714592	0.00446465	yes
TCONS_00000658	XLOC_000614	lron-8	chrI:5769022-5772900	q1	q2	OK	2.81676	0.988522	-1.51069	3.06758	0.00215796	0.0112962	yes
TCONS_00000659	XLOC_000615	hil-5	chrI:5774623-5775460	q1	q2	OK	144.915	250.086	0.787215	-3.67923	0.000233937	0.00173145	yes
TCONS_00000674	XLOC_000629	cdc-7	chrI:5872187-5874135	q1	q2	OK	14.8312	28.321	0.933235	-3.63719	0.000275633	0.00199901	yes
TCONS_00000677	XLOC_000632	pgp-2	chrI:5886627-5895639	q1	q2	OK	16.4394	1.03801	-3.98526	14.3406	0	0	yes
TCONS_00000680	XLOC_000635	hpo-27	chrI:5906713-5917784	q1	q2	OK	12.8458	8.62574	-0.574582	2.57677	0.00997279	0.0390252	yes
TCONS_00000683	XLOC_000638	air-2	chrI:5937485-5938691	q1	q2	OK	67.9728	109.301	0.685278	-3.0844	0.00203965	0.0107983	yes
TCONS_00000691	XLOC_000645	C06A5.3	chrI:5986501-5990344	q1	q2	OK	14.4121	8.24763	-0.805226	2.5537	0.0106586	0.0412038	yes
TCONS_00000696	XLOC_000650	csn-2	chrI:6022684-6026758	q1	q2	OK	91.809	187.404	1.02944	-4.96712	6.8e-07	9.76e-06	yes
TCONS_00000697	XLOC_000651	B0025.4	chrI:6027201-6028240	q1	q2	OK	47.0148	87.6311	0.898327	-3.39717	0.000680856	0.00427726	yes
TCONS_00000702	XLOC_000654	tag-146	chrI:6038432-6040977	q1	q2	OK	18.8872	31.7163	0.747821	-3.05265	0.00226829	0.0117587	yes
TCONS_00000703	XLOC_000655	C27A12.2	chrI:6041675-6045863	q1	q2	OK	34.5197	58.6082	0.763685	-3.47516	0.000510547	0.00337625	yes
TCONS_00000714	XLOC_000665	usp-5	chrI:6110140-6114324	q1	q2	OK	45.7688	73.7047	0.687393	-3.2825	0.00102891	0.00607455	yes
TCONS_00000723	XLOC_000674	T09B4.5	chrI:6156562-6156796	q1	q2	OK	38.2534	17.9922	-1.08822	2.54775	0.0108422	0.041769	yes
TCONS_00000725	XLOC_000676	T09B4.4	chrI:6168018-6168604	q1	q2	OK	2.76444	0.171485	-4.01084	2.6608	0.00779561	0.0323159	yes
TCONS_00000732	XLOC_000682	T09B4.2	chrI:6184088-6185237	q1	q2	OK	20.1784	32.9727	0.708459	-2.72984	0.00633657	0.0272585	yes
TCONS_00000733	XLOC_000683	T09B4.1	chrI:6185464-6187817	q1	q2	OK	79.8152	122.655	0.61987	-3.02692	0.00247058	0.0125963	yes
TCONS_00000745	XLOC_000694	C48E7.6	chrI:6236213-6249446	q1	q2	OK	0.606558	0.193166	-1.6508	3.76019	0.000169783	0.00131588	yes
TCONS_00000750	XLOC_000699	C48E7.1	chrI:6260264-6264271	q1	q2	OK	8.98648	1.94273	-2.20967	4.46113	8.15e-06	9.14e-05	yes
TCONS_00000755	XLOC_000704	pnk-1	chrI:6295080-6297183	q1	q2	OK	13.9904	24.3514	0.799573	-3.04905	0.00229568	0.0118725	yes
TCONS_00000775	XLOC_000722	ZC308.4	chrI:6368307-6369498	q1	q2	OK	71.4655	140.145	0.971605	-4.24568	2.18e-05	0.000220817	yes
TCONS_00000778	XLOC_000725	cuti-1	chrI:6404594-6405610	q1	q2	OK	9.4197	1.6766	-2.49014	5.3688	7.93e-08	1.38e-06	yes
TCONS_00000779	XLOC_000726	san-1	chrI:6407535-6409053	q1	q2	OK	37.2394	56.8245	0.609682	-2.64861	0.00808236	0.0332824	yes
TCONS_00000782	XLOC_000729	ncbp-1	chrI:6422107-6425555	q1	q2	OK	50.2041	97.4586	0.956983	-4.61495	3.93e-06	4.78e-05	yes
TCONS_00000791	XLOC_000738	uri-1	chrI:6494330-6495896	q1	q2	OK	31.5348	47.4848	0.590524	-2.55765	0.0105383	0.0408379	yes
TCONS_00000881	XLOC_000825	sem-4	chrI:7038906-7048233	q1	q2	OK	0.998701	0.3954	-1.33674	2.75394	0.00588823	0.0256957	yes
TCONS_00000884	XLOC_000828	W01A8.5	chrI:7069440-7070585	q1	q2	OK	42.801	66.7181	0.640435	-2.74257	0.00609607	0.0264076	yes
TCONS_00000886	XLOC_000830	ekl-1	chrI:7095486-7098079	q1	q2	OK	20.638	42.4915	1.04187	-4.50914	6.51e-06	7.51e-05	yes
TCONS_00000893	XLOC_000837	taf-11.2	chrI:7132496-7134173	q1	q2	OK	24.776	38.9636	0.653185	-2.61938	0.00880897	0.0354771	yes
TCONS_00000900	XLOC_000844	M05B5.4	chrI:7188536-7190488	q1	q2	OK	41.2294	13.9663	-1.56173	6.46174	1.04e-10	2.94e-09	yes
TCONS_00000919	XLOC_000862	F13G3.7	chrI:7305139-7306694	q1	q2	OK	7.97156	19.5251	1.29239	-2.75347	0.00589669	0.0257126	yes
TCONS_00000922	XLOC_000864	F52A8.1	chrI:7317645-7318047	q1	q2	OK	214.232	378.641	0.821658	-3.57629	0.000348504	0.002445	yes
TCONS_00000928	XLOC_000869	scav-6	chrI:7354491-7357125	q1	q2	OK	0.502023	0.0852171	-2.55854	2.72517	0.00642685	0.0275514	yes
TCONS_00000953	XLOC_000887	T25G3.1	chrI:7553854-7554476	q1	q2	OK	31.2671	52.623	0.751049	-2.67945	0.00737424	0.0308322	yes
TCONS_00000954	XLOC_000888	chs-1	chrI:7554996-7559452	q1	q2	OK	6.11852	9.9801	0.705872	-2.88961	0.0038572	0.0181737	yes
TCONS_00000961	XLOC_000895	D2030.11	chrI:7590663-7591170	q1	q2	OK	26.08	54.5057	1.06347	-3.5443	0.000393658	0.00271408	yes
TCONS_00000962	XLOC_000896	D2030.8	chrI:7591294-7594698	q1	q2	OK	26.4361	57.7935	1.1284	-4.92571	8.41e-07	1.18e-05	yes
TCONS_00000967	XLOC_000899	lrp-1	chrI:7614266-7633785	q1	q2	OK	14.6495	1.05055	-3.80164	16.9179	0	0	yes
TCONS_00000974	XLOC_000905	T23G11.4	chrI:7694337-7695164	q1	q2	OK	33.7032	76.7525	1.18733	-4.77617	1.79e-06	2.33e-05	yes
TCONS_00000977	XLOC_000908	gna-2	chrI:7699681-7700870	q1	q2	OK	39.4032	69.481	0.818305	-3.53472	0.000408201	0.00280053	yes
TCONS_00000985	XLOC_000915	F27D4.8	chrI:7729197-7729799	q1	q2	OK	15.1428	35.9446	1.24714	-2.95914	0.00308503	0.0151134	yes
TCONS_00000987	XLOC_000916	F27D4.6	chrI:7731185-7737919	q1	q2	OK	0.695918	0.109893	-2.66282	2.57283	0.0100871	0.0393486	yes
TCONS_00000988	XLOC_000916	F27D4.6	chrI:7731185-7737919	q1	q2	OK	1.7869	0.41081	-2.12092	4.63305	3.6e-06	4.42e-05	yes
TCONS_00001085	XLOC_000996	sin-3	chrI:8416825-8424859	q1	q2	OK	14.0548	6.24537	-1.17021	2.98007	0.00288184	0.0143017	yes
TCONS_00001086	XLOC_000997	sod-2	chrI:8434549-8435671	q1	q2	OK	60.6544	107.438	0.824823	-3.51014	0.000447872	0.00302625	yes
TCONS_00001094	XLOC_001004	D1081.8	chrI:8491299-8495618	q1	q2	OK	97.4362	220.51	1.17831	-5.79005	7.04e-09	1.46e-07	yes
TCONS_00001096	XLOC_001006	axl-1	chrI:8515319-8517399	q1	q2	OK	1.30867	0.104978	-3.63994	3.26718	0.00108624	0.0063726	yes
TCONS_00001102	XLOC_001011	ran-4	chrI:8591210-8591741	q1	q2	OK	92.7347	158.321	0.771674	-3.13542	0.00171608	0.00936927	yes
TCONS_00001104	XLOC_001013	R05D11.9	chrI:8593022-8596064	q1	q2	OK	39.3542	67.2505	0.773028	-3.58663	0.000334985	0.00236649	yes
TCONS_00001107	XLOC_001016	snrp-27	chrI:8601363-8601899	q1	q2	OK	99.5597	266.62	1.42115	-6.10005	1.06e-09	2.55e-08	yes
TCONS_00001109	XLOC_001018	F43G9.13	chrI:8605293-8606526	q1	q2	OK	43.109	98.0248	1.18516	-4.42343	9.71e-06	0.000107071	yes
TCONS_00001111	XLOC_001020	cfim-1	chrI:8615386-8616263	q1	q2	OK	51.2359	79.1698	0.627796	-2.61533	0.00891411	0.0357974	yes
TCONS_00001118	XLOC_001025	ces-1	chrI:8633942-8636038	q1	q2	OK	3.05422	0.351543	-3.11903	4.28493	1.83e-05	0.000188932	yes
TCONS_00001119	XLOC_001026	F43G9.12	chrI:8642801-8644216	q1	q2	OK	19.7105	42.0038	1.09156	-4.23704	2.26e-05	0.000228035	yes
TCONS_00001120	XLOC_001027	syx-17	chrI:8644492-8646112	q1	q2	OK	15.5633	31.5427	1.01916	-3.62999	0.000283435	0.0020532	yes
TCONS_00001121	XLOC_001028	sig-7	chrI:8649758-8651583	q1	q2	OK	39.7883	8.72365	-2.18934	8.4295	0	0	yes
TCONS_00001124	XLOC_001031	F39H2.3	chrI:8664969-8666228	q1	q2	OK	33.3667	54.6382	0.711502	-2.89216	0.00382603	0.0180573	yes
TCONS_00001125	XLOC_001032	K07A12.1	chrI:8666588-8669688	q1	q2	OK	22.223	47.4183	1.09339	-4.81322	1.49e-06	1.98e-05	yes
TCONS_00001126	XLOC_001033	asg-1	chrI:8692941-8693384	q1	q2	OK	192.901	337.176	0.805639	-3.58764	0.000333686	0.00235881	yes
TCONS_00001127	XLOC_001034	F39H11.1	chrI:8696600-8697494	q1	q2	OK	61.0926	101.189	0.727988	-3.10159	0.00192482	0.0102672	yes
TCONS_00001131	XLOC_001038	C36B1.14	chrI:8730152-8730757	q1	q2	OK	92.8883	187.001	1.00948	-3.81769	0.000134708	0.00107646	yes
TCONS_00001133	XLOC_001040	dhfr-1	chrI:8736215-8736917	q1	q2	OK	72.4364	129.802	0.84152	-3.56844	0.000359107	0.0025021	yes
TCONS_00001135	XLOC_001041	imp-1	chrI:8752242-8755355	q1	q2	OK	59.9792	104.456	0.800356	-3.33314	0.000858723	0.00520168	yes
TCONS_00001137	XLOC_001042	lmn-1	chrI:8763049-8765178	q1	q2	OK	137.694	207.993	0.595069	-2.93345	0.00335215	0.0161621	yes
TCONS_00001138	XLOC_001043	trt-1	chrI:8768761-8771175	q1	q2	OK	12.2929	22.672	0.88309	-3.45718	0.000545863	0.00356133	yes
TCONS_00001143	XLOC_001048	F36A2.3	chrI:8798809-8801580	q1	q2	OK	18.9571	3.40247	-2.47809	8.09001	6.66e-16	4.11e-14	yes
TCONS_00001144	XLOC_001049	phip-1	chrI:8808869-8813221	q1	q2	OK	72.0703	124.506	0.78874	-2.93781	0.0033054	0.0159573	yes
TCONS_00001145	XLOC_001050	F36A2.7	chrI:8813755-8814878	q1	q2	OK	271.548	424.83	0.645678	-3.07085	0.00213448	0.0111995	yes
TCONS_00001156	XLOC_001060	F55H12.5	chrI:8870099-8871469	q1	q2	OK	1.22576	0.0949698	-3.69006	2.91275	0.00358259	0.0171089	yes
TCONS_00001171	XLOC_001072	F32H2.10	chrI:8970307-8970956	q1	q2	OK	31.6505	56.7546	0.842511	-3.09328	0.00197959	0.0105101	yes
TCONS_00001172	XLOC_001073	thoc-3	chrI:8971131-8972955	q1	q2	OK	36.564	63.1119	0.787486	-3.3469	0.000817203	0.00499074	yes
TCONS_00001203	XLOC_001103	pyk-1	chrI:9168455-9177109	q1	q2	OK	0	1.78517	1.79769e+308	1.79769e+308	0.00462359	0.0210482	yes
TCONS_00001210	XLOC_001106	gip-2	chrI:9228155-9232009	q1	q2	OK	30.8686	51.1758	0.72932	-3.3017	0.00096102	0.00573907	yes
TCONS_00001214	XLOC_001110	rab-5	chrI:9308436-9309762	q1	q2	OK	40.4893	23.4434	-0.788359	2.90355	0.00368959	0.0175468	yes
TCONS_00001232	XLOC_001122	C17E4.19	chrI:9410606-9411358	q1	q2	OK	2.19529	0.103365	-4.4086	2.81441	0.00488664	0.0220214	yes
TCONS_00001233	XLOC_001123	C17E4.2	chrI:9412306-9413031	q1	q2	OK	60.0055	29.1011	-1.04402	4.18939	2.8e-05	0.000275178	yes
TCONS_00001234	XLOC_001124	C17E4.20	chrI:9414569-9416498	q1	q2	OK	111.266	67.7068	-0.716644	3.4333	0.000596272	0.00382326	yes
TCONS_00001238	XLOC_001128	nkb-1	chrI:9431347-9432741	q1	q2	OK	30.7848	16.5217	-0.897857	3.39295	0.000691443	0.00433646	yes
TCONS_00001245	XLOC_001134	skr-2	chrI:9469695-9470446	q1	q2	OK	111.354	227.063	1.02794	-4.51084	6.46e-06	7.46e-05	yes
TCONS_00001256	XLOC_001145	set-32	chrI:9519249-9521182	q1	q2	OK	6.66718	11.6156	0.800915	-2.83582	0.00457085	0.020825	yes
TCONS_00001270	XLOC_001156	dut-1	chrI:9585412-9587126	q1	q2	OK	125.748	233.138	0.890642	-4.36603	1.27e-05	0.000134415	yes
TCONS_00001275	XLOC_001160	nra-2	chrI:9620224-9622197	q1	q2	OK	44.0023	14.8441	-1.56769	5.00237	5.66e-07	8.23e-06	yes
TCONS_00001276	XLOC_001161	T05F1.2	chrI:9622613-9624598	q1	q2	OK	45.5532	91.5082	1.00635	-4.69602	2.65e-06	3.31e-05	yes
TCONS_00001282	XLOC_001167	T05F1.13	chrI:9650594-9652805	q1	q2	OK	11.9762	4.10732	-1.5439	4.89526	9.82e-07	1.35e-05	yes
TCONS_00001284	XLOC_001169	asfl-1	chrI:9658264-9659817	q1	q2	OK	27.4339	45.5459	0.731361	-2.82992	0.00465592	0.0211609	yes
TCONS_00001285	XLOC_001170	cel-1	chrI:9665337-9667763	q1	q2	OK	31.8463	52.0272	0.708138	-3.17856	0.00148006	0.00828302	yes
TCONS_00001287	XLOC_001172	ikb-1	chrI:9685544-9688583	q1	q2	OK	1.75007	0.433392	-2.01366	4.11177	3.93e-05	0.00037124	yes
TCONS_00001293	XLOC_001178	eat-16	chrI:9722794-9724971	q1	q2	OK	7.92246	4.22488	-0.907037	2.89033	0.00384834	0.0181396	yes
TCONS_00001294	XLOC_001179	ceh-5	chrI:9727207-9727878	q1	q2	OK	5.77598	0.878951	-2.71621	3.55696	0.000375167	0.00260265	yes
TCONS_00001305	XLOC_001189	F26E4.6	chrI:9773166-9773873	q1	q2	OK	342.665	599.332	0.806556	-3.46437	0.00053148	0.00349196	yes
TCONS_00001306	XLOC_001190	F26E4.7	chrI:9774270-9779315	q1	q2	OK	4.32191	2.01175	-1.10322	3.25392	0.00113823	0.0066117	yes
TCONS_00001310	XLOC_001193	cco-1	chrI:9788999-9789754	q1	q2	OK	322.641	506.541	0.65075	-3.0405	0.00236187	0.0121642	yes
TCONS_00001315	XLOC_001198	nhr-62	chrI:9839599-9844698	q1	q2	OK	1.17167	0.357372	-1.71306	2.97872	0.00289457	0.0143521	yes
TCONS_00001361	XLOC_001237	rae-1	chrI:10026633-10029718	q1	q2	OK	52.6469	91.8472	0.802888	-3.61095	0.000305077	0.00218982	yes
TCONS_00001362	XLOC_001238	ercc-1	chrI:10030174-10046159	q1	q2	OK	18.059	33.1436	0.876008	-2.84113	0.00449533	0.0205648	yes
TCONS_00001364	XLOC_001240	F10G8.9	chrI:10049050-10050675	q1	q2	OK	4.41636	8.57296	0.956935	-2.65202	0.00800127	0.0330215	yes
TCONS_00001383	XLOC_001257	C25A1.1	chrI:10162378-10163175	q1	q2	OK	65.8692	42.2437	-0.640869	2.63071	0.0085207	0.034603	yes
TCONS_00001390	XLOC_001263	rsa-1	chrI:10185867-10187462	q1	q2	OK	49.0547	101.523	1.04934	-4.3719	1.23e-05	0.000131099	yes
TCONS_00001391	XLOC_001264	mrpl-34	chrI:10193231-10193896	q1	q2	OK	33.5228	56.4884	0.752813	-2.8502	0.00436924	0.0201115	yes
TCONS_00001395	XLOC_001268	lin-11	chrI:10248329-10255061	q1	q2	OK	1.01366	0.209121	-2.27717	2.9731	0.00294805	0.0145721	yes
TCONS_00001402	XLOC_001275	ears-1	chrI:10336403-10340802	q1	q2	OK	28.7271	18.8326	-0.60918	2.84983	0.00437428	0.0201264	yes
TCONS_00001411	XLOC_001279	sptf-1	chrI:10366611-10371299	q1	q2	OK	27.2502	2.17508	-3.64713	10.4325	0	0	yes
TCONS_00001414	XLOC_001282	F45H11.5	chrI:10381072-10381873	q1	q2	OK	29.976	59.2712	0.983522	-2.78662	0.00532612	0.0236773	yes
TCONS_00001420	XLOC_001288	blmp-1	chrI:10409349-10413837	q1	q2	OK	3.35677	0.581247	-2.52985	5.64799	1.62e-08	3.17e-07	yes
TCONS_00001422	XLOC_001289	Y106G6H.1	chrI:10429731-10432274	q1	q2	OK	0.728605	0.13848	-2.39546	2.7714	0.00558159	0.024588	yes
TCONS_00001432	XLOC_001298	F37D6.4	chrI:10488638-10489560	q1	q2	OK	3.84677	0.237165	-4.01969	4.47972	7.47e-06	8.48e-05	yes
TCONS_00001439	XLOC_001305	exos-3	chrI:10518369-10519150	q1	q2	OK	40.9455	69.028	0.753475	-3.05113	0.00227979	0.0118068	yes
TCONS_00001440	XLOC_001306	F59C6.5	chrI:10519349-10520602	q1	q2	OK	87.384	128.713	0.558718	-2.52646	0.0115218	0.0438581	yes
TCONS_00001453	XLOC_001319	pas-5	chrI:10566344-10567187	q1	q2	OK	124.119	253.99	1.03305	-4.82744	1.38e-06	1.86e-05	yes
TCONS_00001455	XLOC_001321	tct-1	chrI:10569074-10569923	q1	q2	OK	631.025	1048.31	0.73229	-3.56306	0.000366551	0.00254921	yes
TCONS_00001463	XLOC_001328	set-18	chrI:10590801-10593829	q1	q2	OK	5.51205	1.46712	-1.9096	5.27627	1.32e-07	2.21e-06	yes
TCONS_00001467	XLOC_001331	pash-1	chrI:10598698-10606337	q1	q2	OK	13.3145	27.2267	1.03203	-4.38739	1.15e-05	0.000123515	yes
TCONS_00001468	XLOC_001332	lam-3	chrI:10608481-10621302	q1	q2	OK	41.3989	7.53263	-2.45837	11.9162	0	0	yes
TCONS_00001478	XLOC_001342	fkb-7	chrI:10667947-10670959	q1	q2	OK	20.4002	3.93852	-2.37286	7.55204	4.29e-14	2.13e-12	yes
TCONS_00001480	XLOC_001344	kbp-5	chrI:10687358-10687911	q1	q2	OK	95.6721	180.241	0.913756	-3.76742	0.000164941	0.00128548	yes
TCONS_00001493	XLOC_001357	F55A3.3	chrI:10789125-10792890	q1	q2	OK	106.627	157.95	0.566895	-2.79188	0.00524029	0.0233329	yes
TCONS_00001499	XLOC_001363	C35E7.6	chrI:10817348-10819098	q1	q2	OK	46.3215	11.8094	-1.97175	8.05564	8.88e-16	5.37e-14	yes
TCONS_00001500	XLOC_001364	C35E7.5	chrI:10823369-10826778	q1	q2	OK	236.566	71.6645	-1.72291	8.34868	0	0	yes
TCONS_00001501	XLOC_001365	C35E7.4	chrI:10831898-10834609	q1	q2	OK	2.88873	0.951746	-1.60179	4.19823	2.69e-05	0.000266298	yes
TCONS_00001523	XLOC_001384	prp-17	chrI:10936832-10940250	q1	q2	OK	63.5452	120.131	0.918756	-4.39247	1.12e-05	0.000121133	yes
TCONS_00001524	XLOC_001385	Y95D11A.3	chrI:10940677-10943915	q1	q2	OK	32.2961	61.4069	0.92704	-3.74264	0.000182094	0.00139772	yes
TCONS_00001527	XLOC_001388	Y52B11A.12	chrI:11011427-11014685	q1	q2	OK	1.89275	0.357636	-2.40392	2.87302	0.0040657	0.0189959	yes
TCONS_00001529	XLOC_001390	Y52B11A.8	chrI:11032334-11033947	q1	q2	OK	76.2102	125.103	0.71506	-2.99756	0.00272148	0.0136391	yes
TCONS_00001548	XLOC_001407	ztf-6	chrI:11206977-11211293	q1	q2	OK	67.9272	15.109	-2.16858	9.28991	0	0	yes
TCONS_00001549	XLOC_001408	Y53H1A.7	chrI:11212417-11215083	q1	q2	OK	3.89312	0.411887	-3.24061	2.80516	0.00502911	0.0225453	yes
TCONS_00001590	XLOC_001445	F32B4.4	chrI:11491279-11557783	q1	q2	OK	17.7519	5.4483	-1.7041	3.4454	0.000570206	0.0036836	yes
TCONS_00001603	XLOC_001454	unc-75	chrI:11592292-11601314	q1	q2	OK	3.49742	0.43306	-3.01365	6.00438	1.92e-09	4.39e-08	yes
TCONS_00001607	XLOC_001458	C17D12.8	chrI:11604601-11611292	q1	q2	OK	1060.27	5894.86	2.47502	-3.13415	0.00172351	0.00939605	yes
TCONS_00001608	XLOC_001459	dhhc-7	chrI:11612066-11616130	q1	q2	OK	17.5698	8.06856	-1.12271	3.51566	0.000438664	0.00297483	yes
TCONS_00001616	XLOC_001467	W04G5.11	chrI:11649493-11649684	q1	q2	OK	611.006	1065.06	0.801674	-3.25568	0.00113119	0.00657422	yes
TCONS_00001626	XLOC_001475	kpc-1	chrI:11676035-11680623	q1	q2	OK	40.2648	15.1156	-1.41348	6.22632	4.78e-10	1.22e-08	yes
TCONS_00001628	XLOC_001477	pgrn-1	chrI:11701621-11703534	q1	q2	OK	7.02256	0.721237	-3.28345	6.86381	6.7e-12	2.3e-10	yes
TCONS_00001631	XLOC_001480	F35E2.8	chrI:11718901-11719781	q1	q2	OK	6.2641	0.175545	-5.15719	5.25209	1.5e-07	2.49e-06	yes
TCONS_00001636	XLOC_001485	T02G6.5	chrI:11817858-11819224	q1	q2	OK	20.018	11.9675	-0.742178	2.71088	0.00671051	0.0285484	yes
TCONS_00001638	XLOC_001487	T02G6.11	chrI:11820678-11823450	q1	q2	OK	2.24168	0.324844	-2.78676	4.71486	2.42e-06	3.04e-05	yes
TCONS_00001641	XLOC_001490	dnj-27	chrI:11877796-11887138	q1	q2	OK	49.9141	23.8571	-1.06503	4.90737	9.23e-07	1.28e-05	yes
TCONS_00001647	XLOC_001495	R06C1.4	chrI:11930797-11931626	q1	q2	OK	91.5725	16.7429	-2.45136	6.67267	2.51e-11	7.91e-10	yes
TCONS_00001652	XLOC_001500	rga-2	chrI:11979497-11985429	q1	q2	OK	3.82072	0.91483	-2.06227	6.08252	1.18e-09	2.81e-08	yes
TCONS_00001655	XLOC_001503	Y53C10A.5	chrI:11998772-12002355	q1	q2	OK	11.5632	2.36146	-2.29179	6.41059	1.45e-10	4.03e-09	yes
TCONS_00001656	XLOC_001504	abt-5	chrI:12011266-12018630	q1	q2	OK	0.608404	0.213914	-1.508	3.32943	0.000870242	0.00526005	yes
TCONS_00001659	XLOC_001507	F58D5.5	chrI:12041148-12042977	q1	q2	OK	39.5618	15.9405	-1.31141	4.32076	1.55e-05	0.000162626	yes
TCONS_00001679	XLOC_001526	C15C6.3	chrI:12207089-12212197	q1	q2	OK	24.755	15.5239	-0.673227	2.88658	0.00389458	0.0183267	yes
TCONS_00001680	XLOC_001527	C15C6.4	chrI:12213120-12215090	q1	q2	OK	23.3949	40.2156	0.781563	-2.81368	0.00489779	0.0220628	yes
TCONS_00001767	XLOC_001609	ndx-1	chrI:12679200-12681769	q1	q2	OK	1.58412	0.555903	-1.51078	2.68826	0.00718265	0.0302234	yes
TCONS_00001784	XLOC_001625	toe-4	chrI:12738092-12740959	q1	q2	OK	27.5224	10.5024	-1.38988	5.60783	2.05e-08	3.91e-07	yes
TCONS_00001796	XLOC_001636	pad-1	chrI:12878641-12902332	q1	q2	OK	10.858	6.38878	-0.76514	3.47837	0.000504466	0.00334198	yes
TCONS_00001798	XLOC_001638	fkb-8	chrI:12916504-12917964	q1	q2	OK	1.30031	0.198708	-2.71014	2.9544	0.00313281	0.0152959	yes
TCONS_00001799	XLOC_001639	fkb-2	chrI:12918715-12919095	q1	q2	OK	204.349	320.456	0.649092	-2.7911	0.00525289	0.0233796	yes
TCONS_00001804	XLOC_001644	acox-1	chrI:12939319-12942109	q1	q2	OK	7.62197	0.885384	-3.10579	8.33595	0	0	yes
TCONS_00001805	XLOC_001645	F08A8.2	chrI:12942296-12946519	q1	q2	OK	0.850776	0.127643	-2.73667	3.7351	0.000187643	0.00143637	yes
TCONS_00002005	XLOC_001817	Y105E8B.6	chrI:14662526-14662824	q1	q2	OK	33.6066	73.4323	1.12767	-2.94637	0.00321531	0.0156101	yes
TCONS_00002012	XLOC_001822	Y54E5A.2	chrI:14694158-14700289	q1	q2	OK	0.604451	0.123629	-2.28961	2.86354	0.0041894	0.01946	yes
TCONS_00002014	XLOC_001824	Y54E5A.8	chrI:14716718-14718974	q1	q2	OK	2.51869	0	-1.79769e+308	-1.79769e+308	0.000120437	0.000982487	yes
TCONS_00002032	XLOC_001838	K11B4.2	chrI:14797679-14798601	q1	q2	OK	33.9116	63.1574	0.897171	-3.23525	0.00121536	0.0069763	yes
TCONS_00002041	XLOC_001845	F32A7.5	chrI:14846466-14849849	q1	q2	OK	2.86354	1.09028	-1.3931	3.83588	0.000125113	0.00101324	yes
TCONS_00002049	XLOC_001850	ptr-23	chrI:14909265-14912761	q1	q2	OK	10.634	0.938273	-3.50253	11.3941	0	0	yes
TCONS_00002061	XLOC_001854	ces-2	chrI:14961515-14965010	q1	q2	OK	24.9826	5.50171	-2.18297	6.64956	2.94e-11	9.13e-10	yes
TCONS_00002065	XLOC_001858	tep-1	chrI:14994761-15001442	q1	q2	OK	1.07185	0.123512	-3.11737	3.80226	0.000143381	0.00113852	yes
TCONS_00002072	XLOC_001863	F31C3.5	chrI:15053013-15053607	q1	q2	OK	57.4058	89.6431	0.642997	-2.60725	0.00912718	0.0364455	yes
TCONS_00002078	XLOC_001869	rcor-1	chrI:17910-26778	q1	q2	OK	6.24606	16.1123	1.36715	-2.815	0.00487766	0.0219898	yes
TCONS_00002091	XLOC_001881	bli-3	chrI:146622-154819	q1	q2	OK	3.09501	1.2326	-1.32824	4.50557	6.62e-06	7.63e-05	yes
TCONS_00002105	XLOC_001894	C53D5.5	chrI:305900-310788	q1	q2	OK	5.69711	1.19538	-2.25276	6.52054	7.01e-11	2.04e-09	yes
TCONS_00002107	XLOC_001896	xpo-2	chrI:318825-323353	q1	q2	OK	48.5654	71.1622	0.551182	-2.66954	0.00759549	0.0315566	yes
TCONS_00002108	XLOC_001897	mbtr-1	chrI:343543-347116	q1	q2	OK	8.3378	14.7205	0.820088	-3.05169	0.00227556	0.0117903	yes
TCONS_00002121	XLOC_001909	acs-13	chrI:511480-516397	q1	q2	OK	43.7885	29.9134	-0.549761	2.52173	0.011678	0.0443319	yes
TCONS_00002129	XLOC_001916	hum-7	chrI:585862-607574	q1	q2	OK	3.10158	0.743864	-2.05989	6.88871	5.63e-12	1.97e-10	yes
TCONS_00002207	XLOC_001985	Y71G12B.33	chrI:1657633-1663323	q1	q2	OK	2.35259	0.246899	-3.25226	2.61055	0.00903976	0.0361979	yes
TCONS_00002210	XLOC_001988	Y71G12B.35	chrI:1672872-1676432	q1	q2	OK	2.82432	0.683477	-2.04694	3.9841	6.77e-05	0.000595133	yes
TCONS_00002222	XLOC_002000	M01D7.1	chrI:1857893-1860580	q1	q2	OK	0.830619	0.131929	-2.65442	2.54839	0.010822	0.0417059	yes
TCONS_00002273	XLOC_002049	Y23H5B.8	chrI:2546967-2548329	q1	q2	OK	7.45283	1.39812	-2.4143	4.49469	6.97e-06	7.95e-05	yes
TCONS_00002334	XLOC_002106	nduf-5	chrI:3001465-3002839	q1	q2	OK	82.3028	183.531	1.15701	-4.57593	4.74e-06	5.67e-05	yes
TCONS_00002336	XLOC_002108	Y54E10BR.5	chrI:3028477-3031094	q1	q2	OK	112.61	170.371	0.597348	-2.64221	0.00823659	0.033804	yes
TCONS_00002337	XLOC_002109	rpb-7	chrI:3031339-3032940	q1	q2	OK	105.935	234.285	1.14509	-5.12268	3.01e-07	4.68e-06	yes
TCONS_00002338	XLOC_002110	mod-5	chrI:3035239-3047796	q1	q2	OK	0.91499	0.378899	-1.27194	2.47337	0.0133845	0.0494532	yes
TCONS_00002351	XLOC_002120	lpd-6	chrI:3144522-3147786	q1	q2	OK	33.0411	62.7781	0.926002	-4.17437	2.99e-05	0.000291919	yes
TCONS_00002403	XLOC_002165	jmjc-1	chrI:3635067-3636478	q1	q2	OK	30.6709	6.96591	-2.13849	5.61988	1.91e-08	3.69e-07	yes
TCONS_00002407	XLOC_002169	smp-2	chrI:3667126-3671664	q1	q2	OK	0.609622	0.118539	-2.36255	3.04367	0.00233712	0.0120467	yes
TCONS_00002408	XLOC_002170	ftn-2	chrI:3680292-3680902	q1	q2	OK	101.356	20.4456	-2.30957	8.77332	0	0	yes
TCONS_00002409	XLOC_002171	rab-8	chrI:3683273-3684062	q1	q2	OK	38.2567	23.9528	-0.67552	2.51472	0.0119127	0.0451309	yes
TCONS_00002411	XLOC_002173	msh-2	chrI:3694373-3697538	q1	q2	OK	19.8858	44.1593	1.15098	-5.17084	2.33e-07	3.72e-06	yes
TCONS_00002413	XLOC_002175	F21A9.2	chrI:3706099-3709223	q1	q2	OK	1.7973	0.601612	-1.57892	3.00238	0.00267879	0.0134614	yes
TCONS_00002414	XLOC_002176	lin-59	chrI:3713766-3721063	q1	q2	OK	22.6339	12.2875	-0.88129	3.97423	7.06e-05	0.00061745	yes
TCONS_00002415	XLOC_002177	larp-5	chrI:3733600-3737453	q1	q2	OK	57.1343	39.3872	-0.53663	2.50966	0.0120847	0.0455508	yes
TCONS_00002417	XLOC_002179	inx-13	chrI:3748752-3753908	q1	q2	OK	12.7628	5.2709	-1.27582	4.29709	1.73e-05	0.000179749	yes
TCONS_00002418	XLOC_002180	inx-12	chrI:3755605-3758994	q1	q2	OK	18.6624	9.24943	-1.01269	3.77895	0.000157491	0.00123517	yes
TCONS_00002429	XLOC_002190	T03F1.6	chrI:3839970-3841533	q1	q2	OK	2.97924	8.18887	1.45872	-3.91819	8.92e-05	0.00075997	yes
TCONS_00002438	XLOC_002199	C50F2.4	chrI:3889131-3891521	q1	q2	OK	5.07982	1.19906	-2.08288	3.70563	0.000210867	0.00158804	yes
TCONS_00002441	XLOC_002202	fkb-5	chrI:3898177-3899347	q1	q2	OK	44.6571	22.6332	-0.980452	3.88986	0.000100301	0.000837792	yes
TCONS_00002443	XLOC_002204	magu-3	chrI:3901556-3905203	q1	q2	OK	3.0651	0.442906	-2.79086	5.52071	3.38e-08	6.23e-07	yes
TCONS_00002446	XLOC_002207	T20F5.4	chrI:3912827-3915201	q1	q2	OK	3.85524	0.604077	-2.67402	5.04145	4.62e-07	6.83e-06	yes
TCONS_00002450	XLOC_002211	lrp-2	chrI:3935496-3953945	q1	q2	OK	34.5377	7.88737	-2.13056	10.3986	0	0	yes
TCONS_00002468	XLOC_002218	unc-73	chrI:3999350-4031629	q1	q2	OK	9.15352	2.27284	-2.00983	2.58847	0.0096403	0.0380304	yes
TCONS_00002470	XLOC_002218	unc-73	chrI:3999350-4031629	q1	q2	OK	25.6959	12.0651	-1.09069	4.35498	1.33e-05	0.000140575	yes
TCONS_00002483	XLOC_002228	poml-3	chrI:4145352-4147097	q1	q2	OK	0.650679	0	-1.79769e+308	-1.79769e+308	0.00114904	0.00666406	yes
TCONS_00002484	XLOC_002229	E01A2.8	chrI:4147379-4148257	q1	q2	OK	1.28035	0	-1.79769e+308	-1.79769e+308	0.00554548	0.0244579	yes
TCONS_00002489	XLOC_002234	inx-15	chrI:4159098-4161112	q1	q2	OK	5.43362	0.455593	-3.5761	6.65487	2.84e-11	8.88e-10	yes
TCONS_00002495	XLOC_002240	hop-1	chrI:4208593-4210342	q1	q2	OK	9.25768	15.9478	0.784634	-2.72677	0.00639581	0.0274605	yes
TCONS_00002545	XLOC_002274	C41D11.5	chrI:4449998-4450924	q1	q2	OK	58.0711	97.9352	0.754007	-3.22486	0.00126034	0.00720858	yes
TCONS_00002546	XLOC_002275	eri-7	chrI:4451505-4456806	q1	q2	OK	20.3355	43.5071	1.09725	-4.76399	1.9e-06	2.46e-05	yes
TCONS_00002547	XLOC_002276	C41D11.6	chrI:4460146-4462705	q1	q2	OK	2.3061	0.879833	-1.39015	3.79401	0.000148235	0.00117284	yes
TCONS_00002557	XLOC_002283	Y119C1B.5	chrI:4511609-4516057	q1	q2	OK	14.0817	6.93323	-1.02222	4.0589	4.93e-05	0.000453152	yes
TCONS_00002651	XLOC_002374	B0261.7	chrI:5269651-5270937	q1	q2	OK	42.5342	64.7869	0.60708	-2.63983	0.00829481	0.0339322	yes
TCONS_00002656	XLOC_002378	dhs-1	chrI:5279054-5281519	q1	q2	OK	21.5344	34.6832	0.687592	-2.69857	0.00696371	0.0294351	yes
TCONS_00002662	XLOC_002384	F48C1.5	chrI:5317639-5318113	q1	q2	OK	35.0212	65.966	0.913495	-3.12637	0.00176981	0.00959646	yes
TCONS_00002668	XLOC_002390	apm-1	chrI:5342483-5344707	q1	q2	OK	4.223	1.04547	-2.01412	4.84753	1.25e-06	1.69e-05	yes
TCONS_00002687	XLOC_002406	F27C1.6	chrI:5421510-5428443	q1	q2	OK	28.5834	43.9845	0.621818	-2.70974	0.0067337	0.0286144	yes
TCONS_00002697	XLOC_002416	T05E8.3	chrI:5472639-5479441	q1	q2	OK	28.6294	55.0237	0.942554	-4.37915	1.19e-05	0.000127786	yes
TCONS_00002719	XLOC_002434	pqn-52	chrI:5568636-5570080	q1	q2	OK	27.1523	50.806	0.903925	-3.45993	0.000540312	0.00353751	yes
TCONS_00002731	XLOC_002442	ubl-5	chrI:5607928-5608839	q1	q2	OK	106.743	395.565	1.88977	-6.58373	4.59e-11	1.39e-09	yes
TCONS_00002735	XLOC_002445	F46F11.12	chrI:5610610-5616383	q1	q2	OK	1197.94	2547.25	1.08839	-3.24626	0.00116932	0.00675365	yes
TCONS_00002741	XLOC_002451	cir-1	chrI:5653918-5655823	q1	q2	OK	44.3361	87.2554	0.976763	-4.5162	6.3e-06	7.31e-05	yes
TCONS_00002743	XLOC_002453	mff-2	chrI:5658178-5658712	q1	q2	OK	29.3073	52.7451	0.847778	-3.0245	0.00249047	0.0126746	yes
TCONS_00002748	XLOC_002457	unc-40	chrI:5680368-5691443	q1	q2	OK	60.7048	37.2183	-0.705798	3.47759	0.000505939	0.00334975	yes
TCONS_00002756	XLOC_002463	rpt-5	chrI:5742053-5743557	q1	q2	OK	48.0492	76.4221	0.669478	-3.0134	0.00258341	0.0130821	yes
TCONS_00002757	XLOC_002464	ccpp-1	chrI:5754601-5760781	q1	q2	OK	17.6914	34.6214	0.96862	-4.37466	1.22e-05	0.000130074	yes
TCONS_00002763	XLOC_002470	glh-3	chrI:5792583-5795044	q1	q2	OK	9.12109	17.5699	0.945824	-3.76291	0.000167949	0.00130396	yes
TCONS_00002768	XLOC_002474	hmg-3	chrI:5815761-5818128	q1	q2	OK	27.7155	52.2706	0.915305	-4.14269	3.43e-05	0.000330707	yes
TCONS_00002776	XLOC_002482	hpo-3	chrI:5857742-5859583	q1	q2	OK	68.1478	137.399	1.01163	-4.53278	5.82e-06	6.81e-05	yes
TCONS_00002778	XLOC_002484	F33D11.10	chrI:5866765-5868132	q1	q2	OK	112.304	231.589	1.04416	-5.04748	4.48e-07	6.66e-06	yes
TCONS_00002781	XLOC_002487	noah-1	chrI:5874974-5878892	q1	q2	OK	4.20073	0.243454	-4.10892	2.84205	0.00448242	0.0205394	yes
TCONS_00002783	XLOC_002487	noah-1	chrI:5874974-5878892	q1	q2	OK	40.183	3.7989	-3.40293	8.72324	0	0	yes
TCONS_00002784	XLOC_002487	noah-1	chrI:5874974-5878892	q1	q2	OK	63.1717	6.5064	-3.27935	11.4474	0	0	yes
TCONS_00002799	XLOC_002502	C06A5.12	chrI:6004709-6007561	q1	q2	OK	5.92496	14.1063	1.25146	-2.74692	0.00601576	0.0261299	yes
TCONS_00002806	XLOC_002509	C27A12.6	chrI:6054096-6055822	q1	q2	OK	46.3752	94.6878	1.02982	-4.73573	2.18e-06	2.78e-05	yes
TCONS_00002807	XLOC_002510	C27A12.7	chrI:6056405-6057947	q1	q2	OK	47.8111	94.5967	0.984444	-4.47741	7.56e-06	8.55e-05	yes
TCONS_00002835	XLOC_002536	T09B4.8	chrI:6164838-6166533	q1	q2	OK	48.062	18.2447	-1.39742	6.01053	1.85e-09	4.24e-08	yes
TCONS_00002849	XLOC_002548	T08B2.11	chrI:6221286-6222875	q1	q2	OK	2.08756	5.09476	1.28719	-3.47124	0.000518067	0.00341789	yes
TCONS_00002852	XLOC_002551	spp-15	chrI:6249611-6250044	q1	q2	OK	12.0764	5.52273	-1.12874	2.51031	0.0120625	0.0454979	yes
TCONS_00002867	XLOC_002564	let-381	chrI:6320426-6323496	q1	q2	OK	3.56662	1.23529	-1.5297	3.5532	0.000380573	0.00263524	yes
TCONS_00002883	XLOC_002580	rab-10	chrI:6457366-6458474	q1	q2	OK	54.5516	96.7097	0.826041	-3.40937	0.000651123	0.00412059	yes
TCONS_00002884	XLOC_002581	acdh-3	chrI:6464299-6465709	q1	q2	OK	54.3224	131.313	1.27339	-5.85623	4.73e-09	1.02e-07	yes
TCONS_00002885	XLOC_002582	cdc-25.1	chrI:6469813-6471904	q1	q2	OK	38.6011	60.4543	0.647203	-2.96834	0.00299412	0.0147411	yes
TCONS_00002886	XLOC_002583	nmtn-1	chrI:6476792-6488920	q1	q2	OK	0.832246	0.163292	-2.34955	3.8409	0.000122583	0.000997081	yes
TCONS_00002892	XLOC_002587	C55B7.11	chrI:6511822-6513649	q1	q2	OK	13.6639	25.4263	0.895952	-3.33523	0.000852301	0.00517399	yes
TCONS_00002901	XLOC_002595	F57B10.8	chrI:6548801-6550351	q1	q2	OK	20.986	34.1889	0.704101	-2.65637	0.00789869	0.0326947	yes
TCONS_00002902	XLOC_002596	F57B10.9	chrI:6550686-6552613	q1	q2	OK	11.7402	25.3168	1.10864	-4.29281	1.76e-05	0.000182907	yes
TCONS_00002903	XLOC_002597	F57B10.14	chrI:6552936-6553372	q1	q2	OK	351.327	666.641	0.924095	-3.2586	0.00111962	0.00652049	yes
TCONS_00002904	XLOC_002598	dad-1	chrI:6553614-6554290	q1	q2	OK	240.504	527.116	1.13206	-5.02322	5.08e-07	7.44e-06	yes
TCONS_00002972	XLOC_002659	C30F12.5	chrI:6992310-6999522	q1	q2	OK	1.56448	0.267065	-2.55042	3.19733	0.00138707	0.00783807	yes
TCONS_00002983	XLOC_002670	nuo-6	chrI:7068234-7069174	q1	q2	OK	84.1972	152.641	0.858295	-3.64665	0.000265679	0.00193435	yes
TCONS_00002990	XLOC_002675	prpf-4	chrI:7091751-7094510	q1	q2	OK	26.1426	45.1152	0.787211	-3.55386	0.000379624	0.0026303	yes
TCONS_00002998	XLOC_002684	K10D3.4	chrI:7135087-7139670	q1	q2	OK	10.4363	1.23513	-3.07888	10.0056	0	0	yes
TCONS_00003005	XLOC_002691	M05B5.2	chrI:7172950-7174114	q1	q2	OK	5.91734	0.500136	-3.56456	3.58117	0.000342058	0.00240581	yes
TCONS_00003010	XLOC_002696	hlh-2	chrI:7191237-7193905	q1	q2	OK	60.0137	39.3652	-0.608371	2.71466	0.00663441	0.0282462	yes
TCONS_00003017	XLOC_002702	dhp-1	chrI:7239081-7243751	q1	q2	OK	2.31104	0.359708	-2.68364	4.91313	8.96e-07	1.25e-05	yes
TCONS_00003020	XLOC_002705	lin-61	chrI:7248973-7250814	q1	q2	OK	32.9186	54.2676	0.721187	-3.19011	0.0014222	0.00800327	yes
TCONS_00003026	XLOC_002710	hint-1	chrI:7279798-7280309	q1	q2	OK	43.6067	92.4221	1.08369	-3.9372	8.24e-05	0.000708722	yes
TCONS_00003027	XLOC_002711	rde-2	chrI:7280650-7282869	q1	q2	OK	9.02698	17.4564	0.951441	-2.83015	0.00465258	0.0211543	yes
TCONS_00003029	XLOC_002712	pfd-6	chrI:7283127-7283738	q1	q2	OK	123.956	270.172	1.12405	-4.74191	2.12e-06	2.71e-05	yes
TCONS_00003036	XLOC_002719	ttx-7	chrI:7301162-7302967	q1	q2	OK	25.6503	43.4387	0.760008	-2.60425	0.00920751	0.0366856	yes
TCONS_00003042	XLOC_002724	gpb-2	chrI:7318477-7320907	q1	q2	OK	3.38316	1.61323	-1.06842	2.58211	0.00981978	0.0385479	yes
TCONS_00003046	XLOC_002728	inx-14	chrI:7350471-7352071	q1	q2	OK	21.2134	34.733	0.711334	-2.4801	0.0131344	0.048719	yes
TCONS_00003048	XLOC_002729	F07A5.4	chrI:7357237-7359064	q1	q2	OK	1.21081	0.170093	-2.83158	3.26148	0.00110834	0.00646492	yes
TCONS_00003051	XLOC_002732	unc-15	chrI:7377291-7379325	q1	q2	OK	3.53843	1.28723	-1.45883	3.87821	0.00010523	0.00087634	yes
TCONS_00003068	XLOC_002749	dcp-66	chrI:7537488-7542007	q1	q2	OK	41.1504	14.4122	-1.51362	5.08729	3.63e-07	5.57e-06	yes
TCONS_00003069	XLOC_002749	dcp-66	chrI:7537488-7542007	q1	q2	OK	17.8576	35.8076	1.00373	-2.77814	0.00546716	0.0241793	yes
TCONS_00003071	XLOC_002751	mans-1	chrI:7568088-7570315	q1	q2	OK	44.571	66.3676	0.574374	-2.6421	0.00823926	0.033804	yes
TCONS_00003073	XLOC_002753	D2030.4	chrI:7581060-7581619	q1	q2	OK	105.284	189.59	0.8486	-3.46613	0.000528016	0.00347328	yes
TCONS_00003080	XLOC_002759	ncbp-2	chrI:7642470-7642744	q1	q2	OK	106.336	230.515	1.11623	-3.12949	0.0017511	0.0095186	yes
TCONS_00003081	XLOC_002760	rrf-1	chrI:7643635-7649426	q1	q2	OK	32.4638	54.9523	0.759346	-3.70311	0.000212973	0.00159852	yes
TCONS_00003086	XLOC_002765	F26A3.7	chrI:7674779-7676116	q1	q2	OK	17.7163	29.567	0.738909	-2.76829	0.00563512	0.0247678	yes
TCONS_00003191	XLOC_002852	F02E9.10	chrI:8427198-8429807	q1	q2	OK	34.8401	52.5996	0.594304	-2.56312	0.0103736	0.0402415	yes
TCONS_00003192	XLOC_002853	dpt-1	chrI:8430091-8432925	q1	q2	OK	36.3949	56.6588	0.638565	-2.96864	0.00299119	0.0147332	yes
TCONS_00003208	XLOC_002869	ceh-6	chrI:8498413-8502254	q1	q2	OK	2.94981	0.415798	-2.82667	4.92287	8.53e-07	1.2e-05	yes
TCONS_00003212	XLOC_002873	K02B12.5	chrI:8517527-8526615	q1	q2	OK	10.3659	17.8981	0.787967	-3.40823	0.000653857	0.00413555	yes
TCONS_00003215	XLOC_002876	zhp-3	chrI:8529470-8531314	q1	q2	OK	15.1654	35.7054	1.23536	-4.39428	1.11e-05	0.000120392	yes
TCONS_00003221	XLOC_002881	T01H8.2	chrI:8571617-8573741	q1	q2	OK	5.75084	2.89945	-0.987995	2.6862	0.00722694	0.0303412	yes
TCONS_00003223	XLOC_002883	daf-8	chrI:8584549-8587483	q1	q2	OK	10.7557	1.99818	-2.42835	7.73905	9.99e-15	5.47e-13	yes
TCONS_00003244	XLOC_002902	pbs-7	chrI:8695356-8696286	q1	q2	OK	118.838	210.728	0.826381	-3.81573	0.000135779	0.0010839	yes
TCONS_00003246	XLOC_002903	tlf-1	chrI:8698309-8701951	q1	q2	OK	19.6894	6.21145	-1.66441	4.57069	4.86e-06	5.8e-05	yes
TCONS_00003253	XLOC_002905	pas-4	chrI:8727332-8728481	q1	q2	OK	50.6153	79.1754	0.645478	-2.73379	0.00626096	0.0269956	yes
TCONS_00003256	XLOC_002908	prp-4	chrI:8733521-8735701	q1	q2	OK	16.5246	33.6491	1.02595	-4.19116	2.78e-05	0.000273524	yes
TCONS_00003260	XLOC_002912	DY3.8	chrI:8758311-8758989	q1	q2	OK	100.29	188.121	0.907485	-4.02086	5.8e-05	0.00052052	yes
TCONS_00003262	XLOC_002914	hlh-16	chrI:8767020-8768000	q1	q2	OK	11.1693	2.80373	-1.99412	4.24605	2.18e-05	0.000220655	yes
TCONS_00003267	XLOC_002918	cids-2	chrI:8805125-8807969	q1	q2	OK	8.19073	20.7323	1.33982	-2.79538	0.00518387	0.0231093	yes
TCONS_00003268	XLOC_002918	cids-2	chrI:8805125-8807969	q1	q2	OK	29.7925	11.7215	-1.34579	3.90372	9.47e-05	0.000798364	yes
TCONS_00003285	XLOC_002931	T08G11.4	chrI:8902840-8904899	q1	q2	OK	13.4531	24.2703	0.851247	-3.36695	0.000760043	0.00470856	yes
TCONS_00003291	XLOC_002936	madd-4	chrI:8931155-8937546	q1	q2	OK	0.457714	0.0675089	-2.7613	2.93479	0.00333771	0.0161063	yes
TCONS_00003300	XLOC_002945	fasn-1	chrI:8975949-8986515	q1	q2	OK	111.998	7.83278	-3.8378	18.0209	0	0	yes
TCONS_00003302	XLOC_002947	F32H2.6	chrI:8998599-8999557	q1	q2	OK	14.5646	0.393714	-5.20917	6.34003	2.3e-10	6.25e-09	yes
TCONS_00003304	XLOC_002949	syx-7	chrI:9002102-9003932	q1	q2	OK	36.1902	69.8155	0.947947	-3.84904	0.000118583	0.000969483	yes
TCONS_00003306	XLOC_002951	fcp-1	chrI:9004994-9008701	q1	q2	OK	30.0606	74.5414	1.31017	-5.96103	2.51e-09	5.6e-08	yes
TCONS_00003314	XLOC_002958	C31H5.5	chrI:9048403-9049325	q1	q2	OK	4.18561	0.785793	-2.41322	3.33529	0.000852115	0.00517399	yes
TCONS_00003315	XLOC_002959	hgo-1	chrI:9049531-9055328	q1	q2	OK	5.55056	0.63214	-3.13432	6.78184	1.19e-11	3.85e-10	yes
TCONS_00003318	XLOC_002962	prmt-7	chrI:9060554-9063140	q1	q2	OK	8.05652	14.5211	0.84992	-3.24995	0.00115425	0.00669081	yes
TCONS_00003320	XLOC_002964	rsbp-1	chrI:9071670-9074661	q1	q2	OK	7.79115	1.50385	-2.37317	4.43497	9.21e-06	0.000101995	yes
TCONS_00003322	XLOC_002966	chaf-1	chrI:9077879-9080004	q1	q2	OK	50.0038	75.2669	0.589978	-2.70368	0.00685759	0.0290635	yes
TCONS_00003330	XLOC_002970	gei-17	chrI:9101167-9107532	q1	q2	OK	8.15069	0.191319	-5.41287	2.70854	0.00675802	0.028685	yes
TCONS_00003339	XLOC_002974	clec-91	chrI:9126235-9127023	q1	q2	OK	228.879	549.933	1.26467	-6.10934	1e-09	2.42e-08	yes
TCONS_00003350	XLOC_002983	lim-9	chrI:9183065-9185029	q1	q2	OK	1.17673	0.182844	-2.6861	2.62922	0.008558	0.0347418	yes
TCONS_00003367	XLOC_002992	F14B4.1	chrI:9266081-9270907	q1	q2	OK	9.72117	1.35123	-2.84686	9.05747	0	0	yes
TCONS_00003373	XLOC_002998	hsp-70	chrI:9317727-9327153	q1	q2	OK	43.0253	10.3651	-2.05346	8.81397	0	0	yes
TCONS_00003385	XLOC_003007	ppfr-1	chrI:9364768-9389975	q1	q2	OK	4.47188	13.6917	1.61435	-3.26522	0.0010938	0.00640688	yes
TCONS_00003393	XLOC_003012	C17E4.3	chrI:9416892-9418866	q1	q2	OK	26.4238	41.9992	0.668526	-2.82828	0.00467987	0.0212524	yes
TCONS_00003395	XLOC_003014	pabp-2	chrI:9421238-9421958	q1	q2	OK	159.056	267.284	0.748839	-3.48966	0.000483643	0.00321806	yes
TCONS_00003400	XLOC_003019	mec-8	chrI:9441964-9444188	q1	q2	OK	48.1962	9.40285	-2.35775	8.93503	0	0	yes
TCONS_00003408	XLOC_003026	stl-1	chrI:9486807-9488018	q1	q2	OK	40.2464	68.5167	0.767596	-3.28654	0.00101426	0.00600706	yes
TCONS_00003412	XLOC_003030	smn-1	chrI:9511274-9512006	q1	q2	OK	40.0285	94.6151	1.24104	-4.92218	8.56e-07	1.2e-05	yes
TCONS_00003413	XLOC_003031	C41G7.9	chrI:9515124-9515787	q1	q2	OK	44.6084	77.0966	0.789352	-3.05941	0.00221771	0.0115333	yes
TCONS_00003421	XLOC_003039	irx-1	chrI:9536837-9540877	q1	q2	OK	15.6231	2.21897	-2.81572	8.14318	4.44e-16	2.8e-14	yes
TCONS_00003443	XLOC_003053	rig-5	chrI:9565483-9568169	q1	q2	OK	2.62287	0.624561	-2.07023	2.60625	0.00915395	0.0365113	yes
TCONS_00003449	XLOC_003058	K07A1.17	chrI:9581872-9582571	q1	q2	OK	25.7171	43.5704	0.760623	-2.73247	0.00628605	0.0270828	yes
TCONS_00003450	XLOC_003059	K07A1.1	chrI:9582757-9583453	q1	q2	OK	38.6135	97.3456	1.33401	-5.20666	1.92e-07	3.13e-06	yes
TCONS_00003452	XLOC_003061	K07A1.3	chrI:9587196-9588070	q1	q2	OK	2.03166	0.27043	-2.90933	3.23311	0.00122451	0.00702159	yes
TCONS_00003462	XLOC_003071	K07A1.10	chrI:9615292-9616309	q1	q2	OK	30.481	54.2927	0.83285	-3.16948	0.00152712	0.00850804	yes
TCONS_00003463	XLOC_003072	rba-1	chrI:9616597-9618093	q1	q2	OK	70.1108	126.313	0.849299	-3.97505	7.04e-05	0.000616298	yes
TCONS_00003464	XLOC_003073	lin-53	chrI:9618394-9619749	q1	q2	OK	239.485	389.301	0.70095	-3.45278	0.000554839	0.00360307	yes
TCONS_00003469	XLOC_003078	dhs-4	chrI:9647677-9649177	q1	q2	OK	7.06677	0.352723	-4.32444	6.57306	4.93e-11	1.48e-09	yes
TCONS_00003470	XLOC_003079	lab-1	chrI:9657166-9657795	q1	q2	OK	26.299	53.2989	1.0191	-3.58548	0.000336457	0.00237389	yes
TCONS_00003475	XLOC_003084	C04F12.5	chrI:9690120-9690548	q1	q2	OK	13.6582	45.0143	1.72062	-4.99615	5.85e-07	8.47e-06	yes
TCONS_00003484	XLOC_003093	C16C2.4	chrI:9712972-9715212	q1	q2	OK	48.9516	79.5352	0.700237	-3.10725	0.00188834	0.0101168	yes
TCONS_00003491	XLOC_003100	K02A11.3	chrI:9746028-9747907	q1	q2	OK	1.50013	0.415227	-1.85311	2.76002	0.00577978	0.0252817	yes
TCONS_00003494	XLOC_003103	F26E4.3	chrI:9762562-9767775	q1	q2	OK	2.10083	0.302513	-2.79589	4.62745	3.7e-06	4.52e-05	yes
TCONS_00003501	XLOC_003108	drsh-1	chrI:9781461-9785713	q1	q2	OK	15.5763	30.2835	0.959175	-3.99742	6.4e-05	0.000567549	yes
TCONS_00003510	XLOC_003117	nhr-69	chrI:9879380-9881484	q1	q2	OK	9.06321	1.5556	-2.54255	6.82295	8.92e-12	2.98e-10	yes
TCONS_00003516	XLOC_003122	ztf-11	chrI:9904386-9910518	q1	q2	OK	42.5351	16.2758	-1.38593	5.48187	4.21e-08	7.62e-07	yes
TCONS_00003524	XLOC_003127	dsbn-1	chrI:9934888-9935596	q1	q2	OK	34.077	55.2306	0.696667	-2.60765	0.00911653	0.03644	yes
TCONS_00003528	XLOC_003131	T24D1.2	chrI:9953552-9955824	q1	q2	OK	28.9394	44.7111	0.627596	-2.70806	0.00676785	0.0287097	yes
TCONS_00003529	XLOC_003132	har-2	chrI:9956235-9958335	q1	q2	OK	15.3622	27.7342	0.852284	-3.33332	0.000858159	0.00520107	yes
TCONS_00003536	XLOC_003139	his-67	chrI:9988441-9988753	q1	q2	OK	2700.79	5086.44	0.913274	-4.44808	8.66e-06	9.65e-05	yes
TCONS_00003538	XLOC_003141	cfi-1	chrI:9994720-9999918	q1	q2	OK	1.46136	0.227526	-2.68321	3.95938	7.51e-05	0.000652032	yes
TCONS_00003546	XLOC_003149	F10G8.8	chrI:10051518-10061977	q1	q2	OK	10.366	2.49616	-2.05408	7.60889	2.78e-14	1.44e-12	yes
TCONS_00003557	XLOC_003160	tag-72	chrI:10160088-10161866	q1	q2	OK	29.4117	54.8829	0.899964	-3.80668	0.000140845	0.00112034	yes
TCONS_00003560	XLOC_003163	clec-87	chrI:10184635-10185436	q1	q2	OK	791.447	1302.47	0.71869	-3.50864	0.000450405	0.00303786	yes
TCONS_00003568	XLOC_003169	ced-12	chrI:10222962-10226962	q1	q2	OK	23.0474	43.2004	0.906438	-4.05527	5.01e-05	0.000459113	yes
TCONS_00003575	XLOC_003176	ZC247.1	chrI:10264455-10279225	q1	q2	OK	2.5124	0.775612	-1.69566	6.58023	4.7e-11	1.41e-09	yes
TCONS_00003586	XLOC_003187	ZC434.8	chrI:10348089-10349310	q1	q2	OK	61.1029	91.1793	0.577467	-2.62147	0.00875519	0.0353114	yes
TCONS_00003601	XLOC_003198	madf-10	chrI:10436902-10437699	q1	q2	OK	4.43333	1.1729	-1.91831	3.78448	0.000154028	0.00121142	yes
TCONS_00003606	XLOC_003200	Y106G6H.6	chrI:10443840-10445707	q1	q2	OK	34.3016	54.8359	0.676847	-2.63366	0.00844699	0.0343911	yes
TCONS_00003610	XLOC_003204	ska-1	chrI:10473590-10474425	q1	q2	OK	65.2579	106.523	0.706946	-3.07386	0.00211308	0.0111065	yes
TCONS_00003611	XLOC_003205	F37D6.2	chrI:10475663-10478086	q1	q2	OK	33.0516	64.4079	0.962517	-3.65325	0.000258939	0.00188773	yes
TCONS_00003612	XLOC_003205	F37D6.2	chrI:10475663-10478086	q1	q2	OK	12.1713	0	-1.79769e+308	-1.79769e+308	0.00018432	0.00141287	yes
TCONS_00003614	XLOC_003206	mus-101	chrI:10479408-10484952	q1	q2	OK	22.2243	37.5223	0.755609	-3.53238	0.00041183	0.00281677	yes
TCONS_00003623	XLOC_003215	tli-1	chrI:10536272-10538036	q1	q2	OK	14.1723	5.34071	-1.40797	4.21856	2.46e-05	0.000245454	yes
TCONS_00003626	XLOC_003218	hsp-12.1	chrI:10581678-10582597	q1	q2	OK	7.99532	2.44971	-1.70655	2.47335	0.0133855	0.0494532	yes
TCONS_00003628	XLOC_003219	B0511.7	chrI:10631734-10633136	q1	q2	OK	54.2101	101.42	0.903707	-3.97934	6.91e-05	0.000606237	yes
TCONS_00003634	XLOC_003225	B0511.12	chrI:10654442-10666866	q1	q2	OK	25.2253	12.286	-1.03786	4.62902	3.67e-06	4.5e-05	yes
TCONS_00003641	XLOC_003230	C34B2.5	chrI:10675266-10676792	q1	q2	OK	18.1082	33.3139	0.879476	-3.06341	0.00218831	0.011423	yes
TCONS_00003642	XLOC_003231	C34B2.6	chrI:10677051-10682361	q1	q2	OK	21.2309	39.8905	0.909876	-4.1627	3.15e-05	0.000305374	yes
TCONS_00003643	XLOC_003232	C34B2.10	chrI:10682610-10683029	q1	q2	OK	81.9389	131.819	0.685941	-2.55789	0.0105309	0.0408233	yes
TCONS_00003645	XLOC_003234	C34B2.8	chrI:10686029-10687042	q1	q2	OK	161.315	254.042	0.655185	-2.98362	0.00284861	0.0141745	yes
TCONS_00003652	XLOC_003240	rpn-10	chrI:10730916-10732380	q1	q2	OK	61.1475	96.8661	0.663698	-3.00272	0.00267578	0.0134523	yes
TCONS_00003696	XLOC_003275	anr-46	chrI:11011427-11014685	q1	q2	OK	3.32329	0.531621	-2.64414	3.61731	0.000297678	0.00214497	yes
TCONS_00003698	XLOC_003277	Y52B11A.9	chrI:11034084-11038812	q1	q2	OK	31.2957	69.5085	1.15122	-4.96033	7.04e-07	1.01e-05	yes
TCONS_00003699	XLOC_003278	hmr-1	chrI:11076364-11084046	q1	q2	OK	91.2568	52.8459	-0.788142	3.85853	0.00011407	0.000938075	yes
TCONS_00003704	XLOC_003283	Y52B11C.1	chrI:11163802-11168728	q1	q2	OK	7.05605	2.20522	-1.67794	4.11186	3.92e-05	0.00037124	yes
TCONS_00003729	XLOC_003307	cutl-10	chrI:11294630-11297159	q1	q2	OK	0.67582	0.0871713	-2.95471	2.65287	0.00798115	0.032975	yes
TCONS_00003771	XLOC_003341	dys-1	chrI:11491279-11557783	q1	q2	OK	13.6563	3.93882	-1.79373	7.67117	1.71e-14	9.01e-13	yes
TCONS_00003804	XLOC_003368	F35E2.2	chrI:11736627-11737690	q1	q2	OK	5.93599	0.605615	-3.29301	5.75278	8.78e-09	1.8e-07	yes
TCONS_00003807	XLOC_003371	vab-10	chrI:11747752-11792057	q1	q2	OK	21.5463	5.35593	-2.00823	8.35729	0	0	yes
TCONS_00003813	XLOC_003371	vab-10	chrI:11747752-11792057	q1	q2	OK	8.78756	1.41055	-2.63921	5.35043	8.77e-08	1.5e-06	yes
TCONS_00003818	XLOC_003373	T02G6.2	chrI:11800423-11802992	q1	q2	OK	1.00739	0.109559	-3.20085	2.62859	0.00857405	0.0347817	yes
TCONS_00003826	XLOC_003381	Y47H9C.7	chrI:11891703-11893711	q1	q2	OK	16.0232	27.2928	0.768362	-2.91378	0.00357085	0.0170912	yes
TCONS_00003829	XLOC_003384	R09B3.2	chrI:11909440-11909965	q1	q2	OK	628.662	1525.62	1.27904	-5.87897	4.13e-09	8.94e-08	yes
TCONS_00003830	XLOC_003385	R09B3.3	chrI:11910411-11910947	q1	q2	OK	772.092	1702.32	1.14066	-5.3602	8.31e-08	1.43e-06	yes
TCONS_00003831	XLOC_003386	mag-1	chrI:11912137-11912667	q1	q2	OK	259.366	578.946	1.15844	-5.44877	5.07e-08	9.08e-07	yes
TCONS_00003832	XLOC_003387	hda-3	chrI:11913115-11917703	q1	q2	OK	33.1758	49.1294	0.566455	-2.4818	0.0130721	0.0485363	yes
TCONS_00003844	XLOC_003397	Y53C10A.6	chrI:12002750-12004988	q1	q2	OK	18.8686	33.5284	0.829398	-3.2403	0.00119405	0.00686105	yes
TCONS_00003853	XLOC_003405	clp-3	chrI:12073165-12083602	q1	q2	OK	1.3302	0.408208	-1.70427	3.57779	0.000346518	0.00243259	yes
TCONS_00003854	XLOC_003406	Y47H10A.2	chrI:12085017-12087821	q1	q2	OK	6.61067	1.42869	-2.2101	5.71973	1.07e-08	2.14e-07	yes
TCONS_00003856	XLOC_003408	Y47H10A.4	chrI:12091650-12094471	q1	q2	OK	0.830619	0.0556783	-3.899	2.57849	0.00992345	0.0388866	yes
TCONS_00003860	XLOC_003412	M01G12.9	chrI:12109457-12112364	q1	q2	OK	0.107672	2.11651	4.29697	-4.88512	1.03e-06	1.42e-05	yes
TCONS_00003875	XLOC_003425	R05D7.4	chrI:12181109-12183159	q1	q2	OK	9.06653	15.5006	0.773697	-2.57378	0.0100594	0.0392947	yes
TCONS_00003876	XLOC_003426	R05D7.7	chrI:12189592-12190193	q1	q2	OK	11.9952	4.29223	-1.48266	2.89326	0.00381271	0.0180097	yes
TCONS_00003927	XLOC_003474	pri-2	chrI:12528379-12531104	q1	q2	OK	59.0555	95.0347	0.686382	-3.06462	0.00217944	0.0113926	yes
TCONS_00003937	XLOC_003482	F33E2.5	chrI:12591175-12592338	q1	q2	OK	70.5608	12.3622	-2.51293	9.99519	0	0	yes
TCONS_00003944	XLOC_003489	T26E3.8	chrI:12657904-12659367	q1	q2	OK	14.5185	2.96747	-2.29058	6.57051	5.01e-11	1.49e-09	yes
TCONS_00003955	XLOC_003499	amx-2	chrI:12759745-12764938	q1	q2	OK	1.05128	0.101297	-3.37548	4.23709	2.26e-05	0.000228035	yes
TCONS_00003957	XLOC_003501	attf-6	chrI:12788199-12806536	q1	q2	OK	12.9754	19.9126	0.617896	-2.82348	0.00475058	0.0215124	yes
TCONS_00003965	XLOC_003509	Y18D10A.16	chrI:12903148-12903439	q1	q2	OK	31.9947	61.7104	0.947679	-2.88494	0.00391486	0.0183896	yes
TCONS_00003970	XLOC_003513	fbxa-101	chrI:12958720-12959908	q1	q2	OK	14.7184	33.3211	1.17881	-4.46525	8e-06	8.99e-05	yes
TCONS_00003971	XLOC_003514	fbxa-140	chrI:12960360-12961595	q1	q2	OK	0.320762	1.62103	2.33734	-3.43187	0.000599439	0.00383696	yes
TCONS_00003973	XLOC_003516	tba-2	chrI:12964802-12966252	q1	q2	OK	481.264	821.363	0.771192	-3.70467	0.000211669	0.00159193	yes
TCONS_00003974	XLOC_003517	pbs-2	chrI:12967376-12968268	q1	q2	OK	80.1782	132.153	0.720926	-3.26175	0.00110725	0.00646194	yes
TCONS_00004143	XLOC_003675	Y105E8A.24	chrI:14569900-14580849	q1	q2	OK	13.9505	6.31595	-1.14324	4.76657	1.87e-06	2.44e-05	yes
TCONS_00004145	XLOC_003677	Y105E8A.25	chrI:14592055-14602747	q1	q2	OK	26.5669	14.199	-0.903837	3.61149	0.000304443	0.00218667	yes
TCONS_00004147	XLOC_003679	lev-11	chrI:14622417-14624123	q1	q2	OK	3.75483	0.585851	-2.68014	3.2139	0.00130944	0.00746269	yes
TCONS_00004149	XLOC_003681	Y105E8B.9	chrI:14675695-14682552	q1	q2	OK	11.778	1.40413	-3.06835	9.60904	0	0	yes
TCONS_00004150	XLOC_003682	ttm-5	chrI:14688786-14691703	q1	q2	OK	3.51653	1.40592	-1.32264	3.15946	0.00158062	0.00873211	yes
TCONS_00004152	XLOC_003684	Y54E5A.5	chrI:14707154-14707856	q1	q2	OK	60.8876	104.012	0.772532	-3.06302	0.00219114	0.0114298	yes
TCONS_00004154	XLOC_003686	pbs-5	chrI:14719344-14720451	q1	q2	OK	81.194	130.781	0.687714	-3.12624	0.00177057	0.00959646	yes
TCONS_00004157	XLOC_003689	K05C4.9	chrI:14726866-14730708	q1	q2	OK	18.007	4.13285	-2.12335	8.20504	2.22e-16	1.43e-14	yes
TCONS_00004158	XLOC_003690	K05C4.3	chrI:14748526-14753127	q1	q2	OK	1.32462	0.332961	-1.99215	3.50055	0.000464294	0.00310716	yes
TCONS_00004162	XLOC_003693	F39B2.8	chrI:14760709-14768915	q1	q2	OK	1.06096	0.256233	-2.04984	3.32406	0.000887185	0.00534799	yes
TCONS_00004164	XLOC_003695	F39B2.5	chrI:14775243-14776626	q1	q2	OK	22.4797	36.903	0.715115	-2.52913	0.0114347	0.0435562	yes
TCONS_00004166	XLOC_003696	sur-2	chrI:14777265-14787785	q1	q2	OK	12.0432	5.05353	-1.25286	3.60879	0.000307631	0.00220424	yes
TCONS_00004172	XLOC_003701	unc-54	chrI:14856169-14863439	q1	q2	OK	4.98623	1.24023	-2.00735	7.40098	1.35e-13	6.17e-12	yes
TCONS_00004176	XLOC_003702	frm-1	chrI:14876384-14900202	q1	q2	OK	32.2343	52.9808	0.716872	-2.82539	0.00472227	0.0214015	yes
TCONS_00004178	XLOC_003702	frm-1	chrI:14876384-14900202	q1	q2	OK	1.30533	0.442351	-1.56115	2.51448	0.0119209	0.0451372	yes
TCONS_00004185	XLOC_003707	fbxb-70	chrI:14955681-14957059	q1	q2	OK	2.85685	0.159282	-4.16477	4.60256	4.17e-06	5.04e-05	yes
TCONS_00004188	XLOC_003710	dog-1	chrI:15017461-15022969	q1	q2	OK	13.2852	6.71787	-0.983748	4.02173	5.78e-05	0.000519429	yes
TCONS_00004190	XLOC_003712	set-10	chrI:15027760-15030539	q1	q2	OK	23.4371	9.29403	-1.33442	5.1294	2.91e-07	4.54e-06	yes
TCONS_00004196	XLOC_003717	F31C3.6	chrI:15053782-15058753	q1	q2	OK	1.52949	0.21313	-2.84325	4.21293	2.52e-05	0.000250647	yes
TCONS_00004198	XLOC_003718	2L52.1	chrII:1866-4663	q1	q2	OK	21.6827	7.20247	-1.58998	5.93516	2.94e-09	6.55e-08	yes
TCONS_00004199	XLOC_003719	C01B12.9	chrII:5128-5483	q1	q2	OK	11.1392	3.45732	-1.68792	3.33225	0.000861463	0.00521545	yes
TCONS_00004201	XLOC_003721	best-3	chrII:12985-15858	q1	q2	OK	0.847342	0.134044	-2.66023	3.55819	0.000373419	0.00259213	yes
TCONS_00004202	XLOC_003722	gmeb-1	chrII:19537-21842	q1	q2	OK	9.11177	5.17281	-0.816781	2.63212	0.00848528	0.0345093	yes
TCONS_00004215	XLOC_003734	C50D2.5	chrII:98410-98893	q1	q2	OK	109.759	239.133	1.12348	-4.7526	2.01e-06	2.59e-05	yes
TCONS_00004318	XLOC_003833	fbxc-51	chrII:868837-871606	q1	q2	OK	108.03	19.3167	-2.48351	11.4139	0	0	yes
TCONS_00004325	XLOC_003839	T07D3.4	chrII:888458-890691	q1	q2	OK	3.31476	0.20677	-4.0028	5.54948	2.87e-08	5.35e-07	yes
TCONS_00004330	XLOC_003844	fbxc-31	chrII:912012-912992	q1	q2	OK	3.44248	1.41285	-1.28484	2.80533	0.0050265	0.0225426	yes
TCONS_00004331	XLOC_003845	fbxc-33	chrII:913691-915181	q1	q2	OK	5.86954	2.25557	-1.37976	3.82829	0.000129035	0.00103822	yes
TCONS_00004332	XLOC_003846	fbxc-29	chrII:916086-917415	q1	q2	OK	16.6935	1.51748	-3.45953	9.89717	0	0	yes
TCONS_00004333	XLOC_003847	fbxc-30	chrII:917630-919424	q1	q2	OK	1.88877	0.367207	-2.36278	3.98979	6.61e-05	0.000583346	yes
TCONS_00004334	XLOC_003848	fbxc-28	chrII:923894-925155	q1	q2	OK	48.1172	25.5894	-0.911007	3.91598	9e-05	0.00076421	yes
TCONS_00004335	XLOC_003849	fbxc-34	chrII:931190-932301	q1	q2	OK	10.6964	3.28062	-1.70509	4.97007	6.69e-07	9.63e-06	yes
TCONS_00004336	XLOC_003850	acs-15	chrII:933043-936933	q1	q2	OK	1.44816	0.391125	-1.88852	4.00076	6.31e-05	0.000561367	yes
TCONS_00004338	XLOC_003852	fbxc-36	chrII:941174-943115	q1	q2	OK	34.6271	16.616	-1.05933	4.08844	4.34e-05	0.000404132	yes
TCONS_00004341	XLOC_003855	sdz-4	chrII:958967-960108	q1	q2	OK	32.359	11.3518	-1.51125	5.82324	5.77e-09	1.21e-07	yes
TCONS_00004344	XLOC_003858	fbxc-14	chrII:974309-975518	q1	q2	OK	9.39166	1.9359	-2.27838	6.05476	1.41e-09	3.29e-08	yes
TCONS_00004345	XLOC_003859	fbxc-15	chrII:979429-980832	q1	q2	OK	0.900635	0.0496919	-4.17986	2.7797	0.00544098	0.0241016	yes
TCONS_00004348	XLOC_003862	fbxc-40	chrII:987498-988368	q1	q2	OK	23.4099	6.74859	-1.79446	6.13253	8.65e-10	2.12e-08	yes
TCONS_00004349	XLOC_003863	fbxc-39	chrII:988901-990984	q1	q2	OK	9.42993	4.31727	-1.12713	3.57972	0.000343962	0.00241687	yes
TCONS_00004350	XLOC_003864	fbxc-42	chrII:991706-993102	q1	q2	OK	3.00463	6.6839	1.1535	-3.10148	0.00192556	0.0102672	yes
TCONS_00004352	XLOC_003866	F45D11.5	chrII:1001995-1002444	q1	q2	OK	11.3192	0.381513	-4.89089	4.58262	4.59e-06	5.51e-05	yes
TCONS_00004354	XLOC_003868	math-34	chrII:1026976-1033604	q1	q2	OK	1.4293	0.221166	-2.6921	4.82254	1.42e-06	1.9e-05	yes
TCONS_00004356	XLOC_003869	str-148	chrII:1046511-1048203	q1	q2	OK	1.63377	0.270583	-2.59406	3.46356	0.000533069	0.00349744	yes
TCONS_00004359	XLOC_003872	K02E7.6	chrII:1057218-1058659	q1	q2	OK	17.1121	1.49693	-3.51494	9.83088	0	0	yes
TCONS_00004370	XLOC_003881	pod-2	chrII:1143942-1152382	q1	q2	OK	20.5642	4.219	-2.28516	10.1351	0	0	yes
TCONS_00004384	XLOC_003894	Y57G7A.2	chrII:1207171-1391574	q1	q2	OK	28.8294	131.405	2.18841	-2.57354	0.0100663	0.0392947	yes
TCONS_00004420	XLOC_003919	Y51H7C.3	chrII:1438516-1439610	q1	q2	OK	69.6381	114.593	0.718566	-2.83986	0.00451328	0.0206127	yes
TCONS_00004425	XLOC_003924	fgt-1	chrII:1504574-1509694	q1	q2	OK	31.2918	8.9174	-1.81109	7.26521	3.72e-13	1.57e-11	yes
TCONS_00004430	XLOC_003928	fbxb-43	chrII:1536265-1537282	q1	q2	OK	11.0567	2.47566	-2.15904	6.14356	8.07e-10	2e-08	yes
TCONS_00004431	XLOC_003929	fbxb-42	chrII:1537627-1538634	q1	q2	OK	15.8896	3.87134	-2.03718	6.41634	1.4e-10	3.89e-09	yes
TCONS_00004432	XLOC_003930	fbxb-44	chrII:1538897-1539889	q1	q2	OK	9.50976	3.31785	-1.51916	4.42345	9.71e-06	0.000107071	yes
TCONS_00004434	XLOC_003932	K05F6.4	chrII:1543506-1545356	q1	q2	OK	15.3914	7.50007	-1.03715	3.69447	0.000220342	0.00164389	yes
TCONS_00004435	XLOC_003933	K05F6.12	chrII:1545931-1546998	q1	q2	OK	3.45263	0.790835	-2.12625	4.34116	1.42e-05	0.000148876	yes
TCONS_00004437	XLOC_003935	fbxb-51	chrII:1550720-1551775	q1	q2	OK	10.3601	3.52972	-1.55342	4.70151	2.58e-06	3.23e-05	yes
TCONS_00004440	XLOC_003938	fbxb-49	chrII:1568673-1573307	q1	q2	OK	8.685	0.957715	-3.18086	7.49111	6.84e-14	3.27e-12	yes
TCONS_00004448	XLOC_003946	btb-12	chrII:1655222-1656154	q1	q2	OK	5.72989	2.56096	-1.16182	2.91095	0.00360336	0.0171879	yes
TCONS_00004454	XLOC_003952	fbxb-26	chrII:1682544-1683530	q1	q2	OK	24.054	2.98106	-3.01238	9.29807	0	0	yes
TCONS_00004455	XLOC_003953	fbxb-25	chrII:1684053-1684865	q1	q2	OK	3.7559	0.374836	-3.32483	4.55521	5.23e-06	6.2e-05	yes
TCONS_00004460	XLOC_003958	btb-6	chrII:1715334-1716439	q1	q2	OK	73.8789	49.0446	-0.59107	2.63168	0.00849647	0.0345296	yes
TCONS_00004461	XLOC_003959	btb-8	chrII:1722788-1724085	q1	q2	OK	40.1544	4.09874	-3.29231	11.3726	0	0	yes
TCONS_00004462	XLOC_003960	fbxb-11	chrII:1724665-1726883	q1	q2	OK	10.4301	3.57174	-1.54605	5.32146	1.03e-07	1.75e-06	yes
TCONS_00004463	XLOC_003961	btb-9	chrII:1728578-1729983	q1	q2	OK	1.56373	0.0641029	-4.60846	3.08418	0.00204116	0.0108009	yes
TCONS_00004471	XLOC_003969	F36H5.4	chrII:1761889-1762843	q1	q2	OK	13.8979	2.02473	-2.77906	7.58092	3.44e-14	1.74e-12	yes
TCONS_00004477	XLOC_003975	fbxb-13	chrII:1789186-1790195	q1	q2	OK	14.9319	6.37022	-1.22898	4.09286	4.26e-05	0.000398155	yes
TCONS_00004480	XLOC_003978	fbxc-19	chrII:1821550-1823007	q1	q2	OK	9.62261	0.457968	-4.39311	8.02183	1.11e-15	6.64e-14	yes
TCONS_00004481	XLOC_003979	math-41	chrII:1824645-1830030	q1	q2	OK	1.50291	0.411069	-1.87031	3.97264	7.11e-05	0.00062061	yes
TCONS_00004488	XLOC_003986	fbxb-95	chrII:1854398-1855332	q1	q2	OK	22.5125	4.59926	-2.29125	7.45008	9.33e-14	4.29e-12	yes
TCONS_00004489	XLOC_003987	fbxb-98	chrII:1862638-1863787	q1	q2	OK	6.10236	1.51191	-2.01299	5.15946	2.48e-07	3.93e-06	yes
TCONS_00004504	XLOC_004002	F52C6.2	chrII:1926474-1927267	q1	q2	OK	7.21776	17.7213	1.29586	-3.92165	8.79e-05	0.000750276	yes
TCONS_00004507	XLOC_004005	math-44	chrII:1987289-1990329	q1	q2	OK	0.2718	0.989752	1.86452	-2.78139	0.0054127	0.0239954	yes
TCONS_00004509	XLOC_004007	math-20	chrII:1996560-1998477	q1	q2	OK	0.83414	0.079659	-3.38838	3.08711	0.00202116	0.0107105	yes
TCONS_00004512	XLOC_004010	F59H6.3	chrII:2018025-2018865	q1	q2	OK	6.99544	36.7541	2.39342	-4.12977	3.63e-05	0.000348053	yes
TCONS_00004516	XLOC_004014	fbxb-35	chrII:2051693-2052707	q1	q2	OK	10.3759	0.788626	-3.71775	7.86115	3.77e-15	2.15e-13	yes
TCONS_00004517	XLOC_004015	fbxb-6	chrII:2064466-2065875	q1	q2	OK	6.73665	0.592417	-3.50735	7.56802	3.8e-14	1.89e-12	yes
TCONS_00004526	XLOC_004024	sdz-28	chrII:2114635-2144258	q1	q2	OK	99.5038	10.1912	-3.28743	12.2567	0	0	yes
TCONS_00004527	XLOC_004025	C40A11.4	chrII:2114635-2144258	q1	q2	OK	22.9918	2.67583	-3.10306	4.55583	5.22e-06	6.19e-05	yes
TCONS_00004528	XLOC_004026	C40A11.3	chrII:2114635-2144258	q1	q2	OK	12.5809	0.389435	-5.0137	3.90085	9.59e-05	0.000804869	yes
TCONS_00004529	XLOC_004027	C40A11.2	chrII:2146967-2148669	q1	q2	OK	19.6976	1.87454	-3.39341	8.11634	4.44e-16	2.8e-14	yes
TCONS_00004545	XLOC_004043	ZK1240.3	chrII:2320437-2321675	q1	q2	OK	1.41961	0.149314	-3.24907	3.24513	0.00117396	0.00677348	yes
TCONS_00004551	XLOC_004049	F43C11.6	chrII:2342441-2343870	q1	q2	OK	4.37427	1.52998	-1.51553	3.02842	0.0024584	0.0125572	yes
TCONS_00004564	XLOC_004062	fbxc-20	chrII:2419493-2420674	q1	q2	OK	1.90524	0.508263	-1.90633	3.3363	0.000849013	0.00515964	yes
TCONS_00004565	XLOC_004063	F42G2.2	chrII:2421074-2425338	q1	q2	OK	0.707145	0.0791724	-3.15894	3.06442	0.00218091	0.011394	yes
TCONS_00004869	XLOC_004354	C01F1.3	chrII:4298373-4298886	q1	q2	OK	17.0501	3.50733	-2.28133	5.35422	8.59e-08	1.48e-06	yes
TCONS_00004870	XLOC_004356	sco-1	chrII:4299659-4300720	q1	q2	OK	18.4726	49.8109	1.43107	-5.54101	3.01e-08	5.59e-07	yes
TCONS_00004871	XLOC_004357	C01F1.1	chrII:4301610-4305158	q1	q2	OK	34.8057	76.8685	1.14307	-5.06592	4.06e-07	6.12e-06	yes
TCONS_00004872	XLOC_004358	Y52E8A.2	chrII:4320856-4321537	q1	q2	OK	23.0234	46.0371	0.999694	-3.5891	0.00033182	0.0023471	yes
TCONS_00004875	XLOC_004361	mog-2	chrII:4324369-4325870	q1	q2	OK	74.1769	145.263	0.969623	-4.31915	1.57e-05	0.000163597	yes
TCONS_00004884	XLOC_004370	B0286.1	chrII:4378838-4386208	q1	q2	OK	5.31762	0.556609	-3.25605	4.83157	1.35e-06	1.82e-05	yes
TCONS_00004886	XLOC_004372	ZK430.5	chrII:4405863-4416553	q1	q2	OK	9.39674	1.64204	-2.51667	9.3497	0	0	yes
TCONS_00004897	XLOC_004381	vps-18	chrII:4461130-4467731	q1	q2	OK	12.6985	18.9438	0.577073	-2.50084	0.0123898	0.0464505	yes
TCONS_00004899	XLOC_004383	W06B4.1	chrII:4471400-4473333	q1	q2	OK	38.4052	58.8184	0.614965	-2.71569	0.00661368	0.0281686	yes
TCONS_00004909	XLOC_004393	dao-2	chrII:4562947-4563447	q1	q2	OK	188.92	18.8699	-3.32362	12.2024	0	0	yes
TCONS_00004913	XLOC_004396	vab-1	chrII:4572085-4590509	q1	q2	OK	47.9696	27.9536	-0.779089	3.76291	0.000167946	0.00130396	yes
TCONS_00004914	XLOC_004397	F35D11.4	chrII:4603430-4604063	q1	q2	OK	9.06254	18.7398	1.04812	-3.04529	0.00232459	0.0119888	yes
TCONS_00004919	XLOC_004401	lgc-27	chrII:4649174-4653163	q1	q2	OK	1.88203	0.438471	-2.10174	3.33336	0.00085804	0.00520107	yes
TCONS_00004921	XLOC_004402	hmg-11	chrII:4673082-4673598	q1	q2	OK	381.611	229.405	-0.734204	3.42158	0.000622587	0.00396469	yes
TCONS_00004924	XLOC_004405	T05A7.1	chrII:4678022-4679525	q1	q2	OK	13.8435	23.6965	0.775464	-2.65853	0.00784815	0.0324976	yes
TCONS_00004929	XLOC_004410	unc-85	chrII:4702065-4703059	q1	q2	OK	59.631	100.215	0.748964	-3.28319	0.00102638	0.00606924	yes
TCONS_00004930	XLOC_004411	tsn-1	chrII:4706840-4709771	q1	q2	OK	30.012	10.0266	-1.58171	6.89425	5.42e-12	1.9e-10	yes
TCONS_00004938	XLOC_004418	acs-11	chrII:4742134-4745134	q1	q2	OK	9.60573	16.8412	0.810027	-3.03978	0.00236754	0.0121765	yes
TCONS_00004939	XLOC_004419	F41C3.2	chrII:4749973-4751583	q1	q2	OK	2.33433	0.13681	-4.09277	5.22604	1.73e-07	2.84e-06	yes
TCONS_00004950	XLOC_004429	C33F10.4	chrII:4795759-4797142	q1	q2	OK	13.304	22.6337	0.766611	-2.81741	0.00484133	0.0218613	yes
TCONS_00004951	XLOC_004430	C33F10.14	chrII:4797369-4798076	q1	q2	OK	32.065	71.0983	1.14882	-4.50129	6.75e-06	7.74e-05	yes
TCONS_00004971	XLOC_004446	gst-7	chrII:4882113-4883286	q1	q2	OK	102.273	152.166	0.57323	-2.55099	0.0107419	0.0414541	yes
TCONS_00004989	XLOC_004464	shc-2	chrII:4985066-4988132	q1	q2	OK	15.8336	8.73139	-0.858701	3.00118	0.00268931	0.0135082	yes
TCONS_00004994	XLOC_004468	F59A6.5	chrII:4999517-5003635	q1	q2	OK	54.9426	79.0226	0.52434	-2.58424	0.00975952	0.0383787	yes
TCONS_00005000	XLOC_004473	F33G12.6	chrII:5049913-5053652	q1	q2	OK	9.98138	2.68574	-1.89392	6.29997	2.98e-10	8e-09	yes
TCONS_00005008	XLOC_004477	smc-5	chrII:5062128-5066962	q1	q2	OK	41.3108	59.4348	0.52479	-2.54397	0.01096	0.0421357	yes
TCONS_00005026	XLOC_004491	F58A6.1	chrII:5142918-5143941	q1	q2	OK	1.33946	0.0928929	-3.84994	2.95918	0.00308459	0.0151134	yes
TCONS_00005065	XLOC_004522	vhp-1	chrII:5338210-5339973	q1	q2	OK	7.59944	3.7233	-1.02931	3.20422	0.0013543	0.0076831	yes
TCONS_00005067	XLOC_004525	F09E5.7	chrII:5352091-5353200	q1	q2	OK	35.7666	63.4323	0.826607	-3.47306	0.000514561	0.00340079	yes
TCONS_00005075	XLOC_004533	prdx-2	chrII:5378824-5379476	q1	q2	OK	303.752	491.411	0.694035	-3.36177	0.000774458	0.00476616	yes
TCONS_00005077	XLOC_004535	mog-5	chrII:5399521-5405609	q1	q2	OK	37.4758	75.8099	1.01643	-4.93212	8.13e-07	1.15e-05	yes
TCONS_00005078	XLOC_004536	EEED8.4	chrII:5410465-5411092	q1	q2	OK	53.257	118.659	1.15578	-4.74063	2.13e-06	2.72e-05	yes
TCONS_00005079	XLOC_004537	EEED8.3	chrII:5414593-5415252	q1	q2	OK	193.024	405.211	1.06989	-5.04959	4.43e-07	6.6e-06	yes
TCONS_00005080	XLOC_004538	EEED8.2	chrII:5416718-5418342	q1	q2	OK	45.2912	5.98878	-2.9189	10.3992	0	0	yes
TCONS_00005081	XLOC_004539	EEED8.15	chrII:5419256-5420872	q1	q2	OK	83.6103	26.4937	-1.65803	7.29711	2.94e-13	1.26e-11	yes
TCONS_00005086	XLOC_004544	dhs-5	chrII:5453790-5455768	q1	q2	OK	8.54588	1.12149	-2.92981	7.25657	3.97e-13	1.67e-11	yes
TCONS_00005095	XLOC_004548	clr-1	chrII:5466456-5473368	q1	q2	OK	16.2921	5.66454	-1.52414	4.48585	7.26e-06	8.27e-05	yes
TCONS_00005099	XLOC_004552	F56D1.1	chrII:5478560-5480280	q1	q2	OK	24.6727	38.8277	0.654174	-2.7751	0.00551852	0.0243582	yes
TCONS_00005104	XLOC_004557	fzy-1	chrII:5501634-5503615	q1	q2	OK	107.49	200.832	0.901792	-4.40281	1.07e-05	0.000116741	yes
TCONS_00005106	XLOC_004559	ZK177.4	chrII:5506224-5508958	q1	q2	OK	25.2776	40.2592	0.671458	-2.98536	0.00283244	0.0141129	yes
TCONS_00005110	XLOC_004563	ZK177.1	chrII:5528131-5529252	q1	q2	OK	29.6465	67.1103	1.17867	-4.91039	9.09e-07	1.27e-05	yes
TCONS_00005143	XLOC_004594	C25H3.4	chrII:5691711-5693744	q1	q2	OK	15.4497	26.2248	0.763353	-3.12453	0.00178091	0.00963848	yes
TCONS_00005145	XLOC_004596	C25H3.14	chrII:5695375-5696239	q1	q2	OK	10.4262	23.7966	1.19055	-3.34766	0.000814963	0.00498523	yes
TCONS_00005151	XLOC_004602	C18A3.3	chrII:5716287-5717850	q1	q2	OK	52.8301	82.3171	0.639833	-2.84123	0.00449405	0.0205648	yes
TCONS_00005162	XLOC_004612	ifb-2	chrII:5750179-5753958	q1	q2	OK	2.21109	0.700432	-1.65844	3.58278	0.000339962	0.00239258	yes
TCONS_00005164	XLOC_004614	ifb-1	chrII:5768940-5771671	q1	q2	OK	6.55377	1.48274	-2.14406	6.28113	3.36e-10	8.88e-09	yes
TCONS_00005168	XLOC_004618	K05F1.6	chrII:5784257-5787286	q1	q2	OK	1.27877	0.555731	-1.20229	2.57902	0.00990824	0.0388406	yes
TCONS_00005169	XLOC_004619	K05F1.5	chrII:5789151-5794255	q1	q2	OK	25.4111	4.34083	-2.54942	9.31431	0	0	yes
TCONS_00005183	XLOC_004633	H41C03.1	chrII:5854529-5857046	q1	q2	OK	1.57772	0.153723	-3.35944	3.94001	8.15e-05	0.000701553	yes
TCONS_00005190	XLOC_004639	F55C12.1	chrII:5890472-5892204	q1	q2	OK	3.77395	1.07253	-1.81505	4.43944	9.02e-06	0.000100399	yes
TCONS_00005202	XLOC_004651	frh-1	chrII:5917398-5918106	q1	q2	OK	10.6216	20.9767	0.98179	-2.70166	0.00689945	0.0291966	yes
TCONS_00005203	XLOC_004652	vrk-1	chrII:5921948-5924435	q1	q2	OK	45.8202	75.3868	0.718329	-3.36316	0.00077057	0.00474787	yes
TCONS_00005205	XLOC_004654	egl-44	chrII:5937070-5940204	q1	q2	OK	7.08091	0.631729	-3.48656	7.47248	7.86e-14	3.68e-12	yes
TCONS_00005216	XLOC_004665	ins-2	chrII:5988511-5989156	q1	q2	OK	12.7297	3.77017	-1.75549	3.34937	0.000809959	0.00496278	yes
TCONS_00005227	XLOC_004676	R12C12.1	chrII:6052674-6054200	q1	q2	OK	1.44623	0.167038	-3.11405	3.99098	6.58e-05	0.000580873	yes
TCONS_00005233	XLOC_004682	rbbp-5	chrII:6097803-6099821	q1	q2	OK	36.8802	59.0297	0.678597	-3.00683	0.00263987	0.0133077	yes
TCONS_00005264	XLOC_004708	blos-4	chrII:6245722-6246137	q1	q2	OK	38.5618	94.5923	1.29455	-4.32746	1.51e-05	0.000157989	yes
TCONS_00005265	XLOC_004709	T24H7.3	chrII:6246334-6246945	q1	q2	OK	26.3537	44.687	0.761848	-2.62702	0.00861364	0.0349043	yes
TCONS_00005266	XLOC_004710	T24H7.2	chrII:6247284-6250586	q1	q2	OK	70.0298	101.961	0.541981	-2.63945	0.00830399	0.0339574	yes
TCONS_00005276	XLOC_004719	bpl-1	chrII:6277658-6279621	q1	q2	OK	3.87554	1.96712	-0.978316	2.83961	0.00451686	0.0206127	yes
TCONS_00005289	XLOC_004732	clec-88	chrII:6365744-6366545	q1	q2	OK	213.881	363.92	0.766816	-3.50167	0.00046235	0.00309971	yes
TCONS_00005292	XLOC_004734	lin-23	chrII:6371280-6373880	q1	q2	OK	25.7767	13.532	-0.929693	3.92241	8.77e-05	0.000749073	yes
TCONS_00005301	XLOC_004742	zig-10	chrII:6398676-6400770	q1	q2	OK	3.17864	1.03193	-1.62306	3.39787	0.000679122	0.00426877	yes
TCONS_00005316	XLOC_004757	cutl-16	chrII:6441396-6443566	q1	q2	OK	8.17713	1.64203	-2.31611	6.77411	1.25e-11	4.05e-10	yes
TCONS_00005324	XLOC_004764	rsp-5	chrII:6490136-6490748	q1	q2	OK	62.0521	102.378	0.722354	-2.91364	0.00357245	0.0170915	yes
TCONS_00005326	XLOC_004766	T28D9.1	chrII:6492373-6493406	q1	q2	OK	234.463	405.298	0.789622	-3.57446	0.000350952	0.00245394	yes
TCONS_00005331	XLOC_004771	C56E6.2	chrII:6524902-6525973	q1	q2	OK	19.6949	10.7416	-0.87462	2.94738	0.00320475	0.0155747	yes
TCONS_00005335	XLOC_004775	C56E6.9	chrII:6536352-6540126	q1	q2	OK	24.4043	16.4803	-0.566394	2.59321	0.00950838	0.0376561	yes
TCONS_00005336	XLOC_004776	tag-184	chrII:6546817-6554639	q1	q2	OK	22.492	13.606	-0.725167	3.3544	0.000795369	0.00488677	yes
TCONS_00005341	XLOC_004781	F18C5.9	chrII:6567101-6567838	q1	q2	OK	1.02999	0	-1.79769e+308	-1.79769e+308	0.0119384	0.0451825	yes
TCONS_00005375	XLOC_004811	dpy-2	chrII:6714257-6715756	q1	q2	OK	16.0872	1.6895	-3.25125	9.29519	0	0	yes
TCONS_00005380	XLOC_004816	T14B4.3	chrII:6734909-6735935	q1	q2	OK	27.0199	49.7263	0.879987	-3.53499	0.000407796	0.00279946	yes
TCONS_00005384	XLOC_004820	F41G3.6	chrII:6742879-6744053	q1	q2	OK	48.7045	88.3042	0.858426	-3.72204	0.000197619	0.00150347	yes
TCONS_00005391	XLOC_004827	ssup-72	chrII:6777033-6777790	q1	q2	OK	46.0277	82.9613	0.849936	-3.41725	0.000632562	0.00402362	yes
TCONS_00005393	XLOC_004829	T13C2.6	chrII:6783425-6787653	q1	q2	OK	33.2273	15.7662	-1.07553	4.0536	5.04e-05	0.00046202	yes
TCONS_00005395	XLOC_004830	T13C2.3	chrII:6790003-6791698	q1	q2	OK	2.42227	0.924672	-1.38935	3.12594	0.00177236	0.00960149	yes
TCONS_00005397	XLOC_004832	tab-1	chrII:6803714-6804718	q1	q2	OK	3.85947	0.529846	-2.86476	3.90225	9.53e-05	0.000801432	yes
TCONS_00005409	XLOC_004842	egl-27	chrII:6845331-6847269	q1	q2	OK	38.9092	26.3072	-0.564653	2.5403	0.0110759	0.0424646	yes
TCONS_00005420	XLOC_004851	asm-1	chrII:6910039-6912532	q1	q2	OK	20.6416	3.86341	-2.41761	8.91355	0	0	yes
TCONS_00005425	XLOC_004855	flcn-1	chrII:6944316-6946903	q1	q2	OK	29.2622	12.6708	-1.20753	4.39206	1.12e-05	0.000121242	yes
TCONS_00005435	XLOC_004864	unc-104	chrII:6995891-7010167	q1	q2	OK	1.46484	0.600164	-1.28732	2.8484	0.00439403	0.0201965	yes
TCONS_00005442	XLOC_004871	ZK1127.6	chrII:7042841-7044329	q1	q2	OK	11.4403	23.2241	1.0215	-3.84595	0.000120087	0.000980349	yes
TCONS_00005444	XLOC_004873	ZK1127.12	chrII:7052318-7053125	q1	q2	OK	8.16995	14.6778	0.84524	-2.62612	0.00863651	0.0349716	yes
TCONS_00005445	XLOC_004874	ZK1127.13	chrII:7053263-7053695	q1	q2	OK	75.5868	142.056	0.910253	-3.58361	0.000338874	0.00238793	yes
TCONS_00005446	XLOC_004875	ZK1127.4	chrII:7053907-7055055	q1	q2	OK	28.6094	50.2669	0.813121	-3.37159	0.000747349	0.00463763	yes
TCONS_00005447	XLOC_004876	ZK1127.3	chrII:7055254-7056006	q1	q2	OK	72.4144	138.518	0.935723	-4.03172	5.54e-05	0.000502685	yes
TCONS_00005449	XLOC_004878	nos-2	chrII:7065075-7069924	q1	q2	OK	55.4927	94.5862	0.769331	-3.11792	0.00182132	0.00981915	yes
TCONS_00005451	XLOC_004880	T02G5.7	chrII:7075584-7077022	q1	q2	OK	33.2049	60.978	0.876895	-3.77793	0.00015814	0.00123939	yes
TCONS_00005453	XLOC_004882	T02G5.4	chrII:7082059-7084041	q1	q2	OK	0.714803	0.164961	-2.11542	2.62168	0.00874968	0.0353019	yes
TCONS_00005458	XLOC_004887	F10E7.5	chrII:7111949-7112803	q1	q2	OK	110.975	192.204	0.792398	-3.6028	0.000314805	0.00224666	yes
TCONS_00005460	XLOC_004889	spon-1	chrII:7116594-7120464	q1	q2	OK	4.13811	1.18503	-1.80405	5.40916	6.33e-08	1.11e-06	yes
TCONS_00005463	XLOC_004892	F10E7.1	chrII:7126714-7128884	q1	q2	OK	6.58624	1.05754	-2.63875	7.23367	4.7e-13	1.95e-11	yes
TCONS_00005464	XLOC_004893	gld-3	chrII:7132600-7135095	q1	q2	OK	53.0313	82.5979	0.63926	-3.02535	0.00248343	0.0126445	yes
TCONS_00005472	XLOC_004901	maoc-1	chrII:7196296-7197350	q1	q2	OK	27.0832	2.8266	-3.26026	9.92247	0	0	yes
TCONS_00005473	XLOC_004902	mrpr-1	chrII:7200191-7200377	q1	q2	OK	3239.21	5716.37	0.819457	-3.92618	8.63e-05	0.000737985	yes
TCONS_00005495	XLOC_004923	insc-1	chrII:7359917-7363131	q1	q2	OK	1.77812	0.738934	-1.26683	2.99501	0.0027444	0.0137243	yes
TCONS_00005497	XLOC_004925	rpb-4	chrII:7374462-7375032	q1	q2	OK	140	296.069	1.08051	-4.74505	2.08e-06	2.67e-05	yes
TCONS_00005500	XLOC_004928	C07D10.5	chrII:7381519-7383268	q1	q2	OK	76.503	20.0401	-1.93263	8.42972	0	0	yes
TCONS_00005527	XLOC_004953	wrt-1	chrII:7531134-7533092	q1	q2	OK	2.28348	0.250848	-3.18635	5.10835	3.25e-07	5.03e-06	yes
TCONS_00005534	XLOC_004958	rol-8	chrII:7544085-7545211	q1	q2	OK	0.50308	0	-1.79769e+308	-1.79769e+308	0.00471633	0.0213832	yes
TCONS_00005542	XLOC_004963	F35D2.3	chrII:7570558-7571990	q1	q2	OK	21.1111	8.55226	-1.30363	4.37416	1.22e-05	0.000130248	yes
TCONS_00005548	XLOC_004968	npp-21	chrII:7599610-7607789	q1	q2	OK	46.1842	88.1739	0.932953	-3.43245	0.000598165	0.003831	yes
TCONS_00005562	XLOC_004979	rpa-1	chrII:7664541-7666883	q1	q2	OK	165.461	328.148	0.987857	-4.85632	1.2e-06	1.63e-05	yes
TCONS_00005569	XLOC_004986	B0495.2	chrII:7699259-7701877	q1	q2	OK	21.9379	39.4371	0.846127	-3.74732	0.000178733	0.00137381	yes
TCONS_00005575	XLOC_004992	cpna-2	chrII:7724849-7731005	q1	q2	OK	1.26141	0.484305	-1.38105	3.69275	0.000221845	0.00165179	yes
TCONS_00005581	XLOC_004998	skr-17	chrII:7783825-7784417	q1	q2	OK	23.7932	42.2472	0.828308	-2.92522	0.00344218	0.0165319	yes
TCONS_00005582	XLOC_004999	C06A8.3	chrII:7785210-7794245	q1	q2	OK	269.69	101.83	-1.40514	6.27389	3.52e-10	9.17e-09	yes
TCONS_00005604	XLOC_005020	T09A5.4	chrII:7845611-7849672	q1	q2	OK	3.60098	1.49257	-1.27059	2.79742	0.0051513	0.0229957	yes
TCONS_00005625	XLOC_005040	DH11.5	chrII:7976617-7987811	q1	q2	OK	1.19976	0.397147	-1.595	2.52477	0.0115775	0.0440251	yes
TCONS_00005635	XLOC_005049	apn-1	chrII:8047511-8048965	q1	q2	OK	28.5769	46.1017	0.689972	-2.91265	0.00358374	0.0171089	yes
TCONS_00005640	XLOC_005052	ufd-2	chrII:8062699-8065891	q1	q2	OK	39.075	13.5309	-1.52999	5.84232	5.15e-09	1.1e-07	yes
TCONS_00005670	XLOC_005081	col-76	chrII:8204290-8207313	q1	q2	OK	10.895	1.21033	-3.1702	8.9856	0	0	yes
TCONS_00005672	XLOC_005083	ifg-1	chrII:8218904-8221192	q1	q2	OK	88.9873	29.0579	-1.61467	7.49668	6.55e-14	3.14e-12	yes
TCONS_00005684	XLOC_005095	tdc-1	chrII:8270556-8272969	q1	q2	OK	22.1634	33.3106	0.587801	-2.56882	0.0102045	0.0397093	yes
TCONS_00005703	XLOC_005111	efl-3	chrII:8412647-8416453	q1	q2	OK	36.641	8.75338	-2.06555	8.653	0	0	yes
TCONS_00005704	XLOC_005112	F14E5.1	chrII:8417611-8419703	q1	q2	OK	0.992452	0.0530176	-4.22645	3.37042	0.000750538	0.00465483	yes
TCONS_00005708	XLOC_005116	evl-20	chrII:8444255-8445054	q1	q2	OK	14.354	26.4903	0.884008	-2.85837	0.00425817	0.0196731	yes
TCONS_00005713	XLOC_005121	F22B5.10	chrII:8467122-8467753	q1	q2	OK	92.4678	162.543	0.813796	-3.54139	0.000398031	0.00274253	yes
TCONS_00005714	XLOC_005122	M05D6.2	chrII:8468071-8469929	q1	q2	OK	33.4946	49.583	0.565916	-2.51316	0.0119654	0.0452351	yes
TCONS_00005715	XLOC_005123	M05D6.3	chrII:8475802-8477872	q1	q2	OK	17.4953	7.56416	-1.20972	4.3781	1.2e-05	0.000128283	yes
TCONS_00005716	XLOC_005124	gbh-2	chrII:8485886-8487458	q1	q2	OK	5.79613	1.15323	-2.32941	5.8414	5.18e-09	1.1e-07	yes
TCONS_00005718	XLOC_005126	rnh-2	chrII:8517101-8518150	q1	q2	OK	35.0114	68.1583	0.961065	-4.00899	6.1e-05	0.000545193	yes
TCONS_00005725	XLOC_005132	pqn-73	chrII:8540668-8545021	q1	q2	OK	2.43334	0.360853	-2.75345	5.90817	3.46e-09	7.61e-08	yes
TCONS_00005732	XLOC_005139	rpl-5	chrII:8569881-8570908	q1	q2	OK	220.683	146.18	-0.594235	2.88197	0.00395193	0.0185419	yes
TCONS_00005737	XLOC_005144	F28C6.1	chrII:8591121-8592742	q1	q2	OK	40.8068	9.65505	-2.07945	8.56986	0	0	yes
TCONS_00005744	XLOC_005149	suf-1	chrII:8603809-8606494	q1	q2	OK	38.5834	60.6617	0.652805	-3.06295	0.00219167	0.0114298	yes
TCONS_00005753	XLOC_005157	pyr-1	chrII:8651083-8658367	q1	q2	OK	83.2744	48.2197	-0.788251	3.86428	0.000111417	0.000920326	yes
TCONS_00005761	XLOC_005163	prx-5	chrII:8704774-8706671	q1	q2	OK	7.48501	0.59603	-3.65055	8.39609	0	0	yes
TCONS_00005766	XLOC_005167	trcs-2	chrII:8722445-8724980	q1	q2	OK	46.055	68.4105	0.570861	-2.72374	0.00645479	0.0276541	yes
TCONS_00005772	XLOC_005173	atf-2	chrII:8751932-8753685	q1	q2	OK	7.87927	1.72875	-2.18834	6.05111	1.44e-09	3.36e-08	yes
TCONS_00005776	XLOC_005176	let-19	chrII:8771021-8781378	q1	q2	OK	37.5015	15.5184	-1.27297	6.24016	4.37e-10	1.13e-08	yes
TCONS_00005814	XLOC_005208	ooc-5	chrII:8993110-8994323	q1	q2	OK	49.7428	79.7915	0.681748	-2.98576	0.0028287	0.0141006	yes
TCONS_00005815	XLOC_005209	F44G4.1	chrII:8994573-8996031	q1	q2	OK	51.5304	88.0075	0.772204	-3.48097	0.000499597	0.00331365	yes
TCONS_00005816	XLOC_005210	F44G4.2	chrII:8996310-8996837	q1	q2	OK	112.371	181.993	0.695619	-3.01162	0.00259861	0.0131412	yes
TCONS_00005817	XLOC_005211	tdp-1	chrII:8997771-8998245	q1	q2	OK	48.0414	81.0567	0.754654	-2.71064	0.00671545	0.0285517	yes
TCONS_00005836	XLOC_005230	T24H10.1	chrII:9099315-9100393	q1	q2	OK	54.9699	36.555	-0.588573	2.50697	0.0121772	0.0458225	yes
TCONS_00005860	XLOC_005249	ZK1067.3	chrII:9223214-9225029	q1	q2	OK	18.7443	29.5094	0.654724	-2.60992	0.00905642	0.0362516	yes
TCONS_00005861	XLOC_005250	gst-13	chrII:9231480-9232215	q1	q2	OK	3.88866	0.520298	-2.90186	4.0527	5.06e-05	0.000463037	yes
TCONS_00005862	XLOC_005251	T26C5.2	chrII:9233178-9235946	q1	q2	OK	0.91094	0.120476	-2.91861	3.71341	0.000204489	0.0015473	yes
TCONS_00005871	XLOC_005257	acs-7	chrII:9291958-9293919	q1	q2	OK	4.12141	0.256636	-4.00534	7.00165	2.53e-12	9.49e-11	yes
TCONS_00005872	XLOC_005258	wdfy-2	chrII:9319818-9321529	q1	q2	OK	24.2557	41.8527	0.786996	-3.28269	0.00102821	0.00607364	yes
TCONS_00005880	XLOC_005266	F42A8.3	chrII:9352940-9354113	q1	q2	OK	29.5115	48.6687	0.721716	-2.96623	0.00301474	0.014823	yes
TCONS_00005887	XLOC_005268	mel-11	chrII:9358474-9368595	q1	q2	OK	23.0187	7.67109	-1.5853	5.40689	6.41e-08	1.13e-06	yes
TCONS_00005893	XLOC_005274	C06C3.7	chrII:9385488-9386217	q1	q2	OK	3.4537	9.80978	1.50608	-3.14507	0.00166047	0.00910351	yes
TCONS_00005898	XLOC_005279	arrd-2	chrII:9407794-9408900	q1	q2	OK	35.2276	10.8038	-1.70517	6.53405	6.4e-11	1.87e-09	yes
TCONS_00005924	XLOC_005305	pme-2	chrII:9592986-9594834	q1	q2	OK	52.2931	97.0837	0.89261	-4.18359	2.87e-05	0.000281058	yes
TCONS_00005935	XLOC_005315	ZK1320.11	chrII:9667758-9668461	q1	q2	OK	12.1561	23.7301	0.965035	-3.11536	0.00183723	0.00988107	yes
TCONS_00005938	XLOC_005317	ZK1320.7	chrII:9671556-9673182	q1	q2	OK	16.8575	33.2649	0.980612	-3.83195	0.000127133	0.00102736	yes
TCONS_00005959	XLOC_005337	C05C10.2	chrII:9922188-9930448	q1	q2	OK	31.3069	46.8978	0.583039	-2.49305	0.0126649	0.0472756	yes
TCONS_00005960	XLOC_005337	C05C10.2	chrII:9922188-9930448	q1	q2	OK	10.3886	3.86338	-1.42707	2.6385	0.00832728	0.0340401	yes
TCONS_00005963	XLOC_005340	ufd-3	chrII:9940701-9943732	q1	q2	OK	35.3331	58.53	0.728157	-2.97904	0.00289149	0.0143432	yes
TCONS_00005967	XLOC_005342	egl-43	chrII:9955126-9962095	q1	q2	OK	1.21873	0.242103	-2.33169	2.71439	0.00663985	0.0282586	yes
TCONS_00005972	XLOC_005345	R53.6	chrII:9968621-9969517	q1	q2	OK	49.7666	85.6215	0.782795	-3.18622	0.00144146	0.00809129	yes
TCONS_00005979	XLOC_005352	F52H3.5	chrII:10030146-10030833	q1	q2	OK	13.474	0.384033	-5.1328	5.99631	2.02e-09	4.59e-08	yes
TCONS_00006005	XLOC_005373	pax-3	chrII:10146788-10152386	q1	q2	OK	8.57197	0.926054	-3.21046	6.87153	6.35e-12	2.19e-10	yes
TCONS_00006009	XLOC_005377	F33H1.3	chrII:10172865-10174221	q1	q2	OK	42.8969	66.3648	0.629545	-2.74276	0.00609261	0.0264076	yes
TCONS_00006014	XLOC_005382	R05H5.3	chrII:10197567-10198122	q1	q2	OK	445.477	1182.22	1.40808	-6.82877	8.56e-12	2.89e-10	yes
TCONS_00006021	XLOC_005389	F54B3.1	chrII:10251233-10267825	q1	q2	OK	13.589	5.32842	-1.35066	3.57964	0.000344062	0.00241687	yes
TCONS_00006022	XLOC_005389	F54B3.1	chrII:10251233-10267825	q1	q2	OK	17.1718	32.989	0.941945	-3.57437	0.00035107	0.00245394	yes
TCONS_00006025	XLOC_005392	mdt-22	chrII:10301186-10301807	q1	q2	OK	49.8483	96.6968	0.955925	-3.70931	0.000207828	0.00156832	yes
TCONS_00006045	XLOC_005411	gpd-1	chrII:10394076-10395202	q1	q2	OK	83.6755	129.764	0.633018	-2.94641	0.00321482	0.0156101	yes
TCONS_00006046	XLOC_005412	T09F3.4	chrII:10395677-10396678	q1	q2	OK	4.0759	9.93189	1.28495	-3.39152	0.000695049	0.00435511	yes
TCONS_00006049	XLOC_005415	E04D5.1	chrII:10416776-10417604	q1	q2	OK	39.8971	65.2571	0.70985	-2.71895	0.00654891	0.0279888	yes
TCONS_00006055	XLOC_005421	ZK673.2	chrII:10448216-10449813	q1	q2	OK	30.5115	70.8752	1.21593	-4.74791	2.06e-06	2.64e-05	yes
TCONS_00006057	XLOC_005423	ZK673.4	chrII:10452859-10455025	q1	q2	OK	6.13278	3.41173	-0.846038	2.62545	0.00865335	0.0349891	yes
TCONS_00006062	XLOC_005425	ZK673.5	chrII:10457725-10462608	q1	q2	OK	21.5173	41.9535	0.963292	-3.12454	0.00178082	0.00963848	yes
TCONS_00006079	XLOC_005442	rpb-6	chrII:10579320-10579734	q1	q2	OK	131.122	272.934	1.05764	-4.5606	5.1e-06	6.06e-05	yes
TCONS_00006082	XLOC_005445	mrps-22	chrII:10582570-10584017	q1	q2	OK	14.5939	25.4027	0.79962	-3.09269	0.00198349	0.0105259	yes
TCONS_00006084	XLOC_005447	crn-3	chrII:10587983-10592499	q1	q2	OK	35.3748	74.0805	1.06637	-5.05073	4.4e-07	6.57e-06	yes
TCONS_00006086	XLOC_005448	crn-5	chrII:10592702-10593440	q1	q2	OK	17.9176	35.6694	0.993313	-3.4974	0.000469814	0.00314034	yes
TCONS_00006091	XLOC_005452	cutl-9	chrII:10622245-10626375	q1	q2	OK	8.33703	1.68809	-2.30414	7.32463	2.4e-13	1.03e-11	yes
TCONS_00006092	XLOC_005453	M28.8	chrII:10628209-10633010	q1	q2	OK	0.550702	0.178175	-1.62798	2.6761	0.00744834	0.0310607	yes
TCONS_00006101	XLOC_005459	rsp-7	chrII:10659150-10662063	q1	q2	OK	69.2476	120.763	0.802348	-3.72217	0.000197515	0.00150347	yes
TCONS_00006112	XLOC_005469	mks-5	chrII:10720397-10729191	q1	q2	OK	0.456799	0.0360881	-3.66197	2.60708	0.00913183	0.0364491	yes
TCONS_00006130	XLOC_005485	Y19D2B.2	chrII:10923655-10924535	q1	q2	OK	11.3528	25.9214	1.1911	-3.60333	0.000314169	0.00224442	yes
TCONS_00006268	XLOC_005599	F54D5.7	chrII:11547460-11549121	q1	q2	OK	27.4523	16.568	-0.728529	2.93998	0.00328237	0.0158598	yes
TCONS_00006272	XLOC_005603	F54D5.4	chrII:11569752-11570878	q1	q2	OK	0.95934	0	-1.79769e+308	-1.79769e+308	0.00469663	0.0213026	yes
TCONS_00006276	XLOC_005607	D1043.1	chrII:11582783-11588323	q1	q2	OK	20.1914	32.757	0.698062	-3.14721	0.00164834	0.00904807	yes
TCONS_00006279	XLOC_005610	F07A11.4	chrII:11606201-11611240	q1	q2	OK	1.04748	0.382706	-1.45261	3.25642	0.00112825	0.00656054	yes
TCONS_00006280	XLOC_005611	F07A11.5	chrII:11612272-11614265	q1	q2	OK	7.66022	0.637894	-3.586	6.97856	2.98e-12	1.1e-10	yes
TCONS_00006289	XLOC_005617	rpn-12	chrII:11653062-11654029	q1	q2	OK	84.6532	155.612	0.878313	-3.95052	7.8e-05	0.000674033	yes
TCONS_00006292	XLOC_005620	C47D12.4	chrII:11681772-11682742	q1	q2	OK	17.1928	3.20337	-2.42414	7.2463	4.28e-13	1.79e-11	yes
TCONS_00006299	XLOC_005627	ldh-1	chrII:11725262-11726368	q1	q2	OK	31.4494	16.9079	-0.895334	3.52919	0.000416837	0.00284233	yes
TCONS_00006301	XLOC_005629	alh-8	chrII:11729015-11729618	q1	q2	OK	26.9571	12.7081	-1.08492	2.97246	0.00295421	0.0145896	yes
TCONS_00006307	XLOC_005635	F44E5.16	chrII:11756721-11756854	q1	q2	OK	491.823	1635.49	1.73351	-4.924	8.48e-07	1.19e-05	yes
TCONS_00006308	XLOC_005636	F44E5.5	chrII:11759641-11761688	q1	q2	OK	0.713191	0.168612	-2.08058	3.06826	0.00215312	0.0112814	yes
TCONS_00006309	XLOC_005637	F44E5.2	chrII:11766708-11768559	q1	q2	OK	1.79731	0.795515	-1.17588	2.59421	0.00948076	0.0375734	yes
TCONS_00006312	XLOC_005640	F43G6.4	chrII:11790699-11796900	q1	q2	OK	11.8752	3.50489	-1.76051	5.04586	4.51e-07	6.7e-06	yes
TCONS_00006313	XLOC_005641	hda-5	chrII:11798973-11802293	q1	q2	OK	0.634899	0.0976418	-2.70096	2.86423	0.00418029	0.0194372	yes
TCONS_00006318	XLOC_005645	F43G6.7	chrII:11810732-11811479	q1	q2	OK	28.8277	73.5928	1.35211	-3.90015	9.61e-05	0.000806597	yes
TCONS_00006322	XLOC_005649	T27D12.1	chrII:11843195-11845712	q1	q2	OK	8.37168	2.0108	-2.05775	6.25411	4e-10	1.03e-08	yes
TCONS_00006408	XLOC_005723	tag-280	chrII:12460591-12461348	q1	q2	OK	18.7388	36.6979	0.969668	-3.03603	0.00239713	0.0122835	yes
TCONS_00006409	XLOC_005724	F15A4.2	chrII:12462490-12463940	q1	q2	OK	16.856	5.90267	-1.51382	4.84422	1.27e-06	1.71e-05	yes
TCONS_00006414	XLOC_005729	fbxb-102	chrII:12482866-12484163	q1	q2	OK	5.19023	1.09918	-2.23937	5.10331	3.34e-07	5.14e-06	yes
TCONS_00006444	XLOC_005757	Y38E10A.28	chrII:12629667-12631929	q1	q2	OK	4.16996	1.69764	-1.2965	3.36313	0.000770636	0.00474787	yes
TCONS_00006454	XLOC_005766	Y46G5A.8	chrII:12756282-12757565	q1	q2	OK	24.5948	40.6193	0.723812	-2.60934	0.00907163	0.0362916	yes
TCONS_00006456	XLOC_005768	tiar-2	chrII:12768672-12773153	q1	q2	OK	22.7588	37.6075	0.724595	-3.01258	0.00259033	0.0131112	yes
TCONS_00006458	XLOC_005770	Y46G5A.34	chrII:12781149-12781572	q1	q2	OK	6.10842	15.7009	1.36197	-2.84944	0.00437968	0.0201429	yes
TCONS_00006460	XLOC_005771	spds-1	chrII:12806838-12810727	q1	q2	OK	12.422	1.59048	-2.96536	7.45254	9.15e-14	4.22e-12	yes
TCONS_00006465	XLOC_005776	bcmo-1	chrII:12830637-12832604	q1	q2	OK	1.47949	0.064093	-4.52879	4.21768	2.47e-05	0.000246075	yes
TCONS_00006482	XLOC_005791	dct-18	chrII:12931804-12933360	q1	q2	OK	27.5348	3.75964	-2.87259	8.39512	0	0	yes
TCONS_00006486	XLOC_005795	ptr-18	chrII:12965498-12977824	q1	q2	OK	1.61581	0.555202	-1.54117	3.71169	0.000205882	0.00155679	yes
TCONS_00006495	XLOC_005804	zyx-1	chrII:13067308-13070579	q1	q2	OK	1.90298	0.207611	-3.1963	2.88535	0.00390973	0.0183825	yes
TCONS_00006517	XLOC_005822	F15D4.2	chrII:13216025-13216632	q1	q2	OK	40.5452	78.3809	0.950971	-3.70268	0.000213331	0.00160012	yes
TCONS_00006519	XLOC_005824	F15D4.5	chrII:13245359-13247574	q1	q2	OK	2.31731	9.28668	2.00271	-5.87086	4.34e-09	9.37e-08	yes
TCONS_00006526	XLOC_005831	Y48C3A.12	chrII:13376352-13388630	q1	q2	OK	18.8632	30.3432	0.685801	-2.95904	0.00308596	0.0151134	yes
TCONS_00006528	XLOC_005833	pinn-4	chrII:13402909-13404483	q1	q2	OK	28.3292	63.2329	1.15839	-3.86013	0.000113328	0.000934035	yes
TCONS_00006529	XLOC_005834	efl-2	chrII:13406089-13409557	q1	q2	OK	7.77213	13.7879	0.827026	-2.64135	0.00825754	0.0338477	yes
TCONS_00006532	XLOC_005836	Y48E1C.1	chrII:13414958-13424286	q1	q2	OK	7.66004	14.5407	0.924676	-2.94293	0.00325126	0.0157367	yes
TCONS_00006535	XLOC_005837	Y48E1C.2	chrII:13424478-13428848	q1	q2	OK	8.45244	16.5627	0.970501	-3.36609	0.00076241	0.00471799	yes
TCONS_00006615	XLOC_005906	rpb-11	chrII:14060014-14060486	q1	q2	OK	92.0852	184.415	1.00192	-4.02175	5.78e-05	0.000519429	yes
TCONS_00006617	XLOC_005908	lem-2	chrII:14063379-14065783	q1	q2	OK	71.1707	105.26	0.564605	-2.68737	0.00720162	0.0302804	yes
TCONS_00006634	XLOC_005922	ace-3	chrII:14205606-14209810	q1	q2	OK	1.56029	0.385475	-2.0171	4.00672	6.16e-05	0.00054958	yes
TCONS_00006650	XLOC_005937	sdz-26	chrII:14381551-14383233	q1	q2	OK	21.4515	6.62755	-1.69453	6.15442	7.54e-10	1.88e-08	yes
TCONS_00006651	XLOC_005938	mes-2	chrII:14383899-14388223	q1	q2	OK	16.3803	24.9569	0.607476	-2.61925	0.0088124	0.0354782	yes
TCONS_00006653	XLOC_005940	nurf-1	chrII:14407199-14407682	q1	q2	OK	349.853	211.889	-0.723442	3.3762	0.000734947	0.00457592	yes
TCONS_00006665	XLOC_005952	K10H10.14	chrII:14496818-14497102	q1	q2	OK	5.52418	18.6839	1.75796	-3.46587	0.000528526	0.00347459	yes
TCONS_00006672	XLOC_005958	pot-2	chrII:14524119-14524971	q1	q2	OK	24.2491	51.5723	1.08867	-4.19148	2.77e-05	0.000273375	yes
TCONS_00006687	XLOC_005972	tps-2	chrII:14600833-14610337	q1	q2	OK	7.95031	1.25258	-2.66611	9.27209	0	0	yes
TCONS_00006690	XLOC_005975	mltn-9	chrII:14616060-14622073	q1	q2	OK	0.576096	0.0357617	-4.00982	3.05592	0.00224368	0.0116521	yes
TCONS_00006693	XLOC_005978	tag-297	chrII:14627554-14629924	q1	q2	OK	1.75502	0.489649	-1.84167	3.9139	9.08e-05	0.00076893	yes
TCONS_00006696	XLOC_005981	hhat-1	chrII:14675187-14684221	q1	q2	OK	1.4853	0.20214	-2.87733	3.83808	0.000123998	0.00100712	yes
TCONS_00006698	XLOC_005983	C09F9.2	chrII:14705440-14712525	q1	q2	OK	49.3974	3.90685	-3.66036	16.5102	0	0	yes
TCONS_00006726	XLOC_006010	Y53F4B.43	chrII:14988454-14991234	q1	q2	OK	9.0354	0.532886	-4.08369	4.09135	4.29e-05	0.00039976	yes
TCONS_00006734	XLOC_006018	Y53F4B.20	chrII:15084399-15089576	q1	q2	OK	0.889351	0.185576	-2.26074	3.56672	0.000361482	0.00251552	yes
TCONS_00006755	XLOC_006039	2RSSE.1	chrII:15254903-15278822	q1	q2	OK	21.3488	6.23827	-1.77494	5.6415	1.69e-08	3.28e-07	yes
TCONS_00006756	XLOC_006040	2RSSE.2	chrII:15254903-15278822	q1	q2	OK	11.0222	3.2462	-1.76359	3.07354	0.00211535	0.0111096	yes
TCONS_00006759	XLOC_006043	F23F1.4	chrII:25516-28279	q1	q2	OK	3.57462	1.28368	-1.4775	3.42542	0.000613839	0.00392015	yes
TCONS_00006760	XLOC_006044	F23F1.5	chrII:30115-31574	q1	q2	OK	38.0229	58.1313	0.612448	-2.59256	0.00952633	0.0376872	yes
TCONS_00006764	XLOC_006048	F23F1.10	chrII:41526-41978	q1	q2	OK	38.1694	78.458	1.03951	-3.29766	0.000974926	0.0058018	yes
TCONS_00006765	XLOC_006049	rpt-4	chrII:42362-43659	q1	q2	OK	92.9583	145.386	0.645235	-3.07615	0.00209693	0.0110492	yes
TCONS_00006774	XLOC_006058	K10B4.3	chrII:114467-121208	q1	q2	OK	6.87343	3.97106	-0.791506	2.89561	0.00378425	0.0179055	yes
TCONS_00006778	XLOC_006062	cwn-1	chrII:131688-133577	q1	q2	OK	17.7067	7.97137	-1.15139	4.02961	5.59e-05	0.000505584	yes
TCONS_00006907	XLOC_006179	R07C3.13	chrII:926537-927866	q1	q2	OK	0.629309	0	-1.79769e+308	-1.79769e+308	0.00256259	0.0129826	yes
TCONS_00006909	XLOC_006181	fbxc-32	chrII:946566-948188	q1	q2	OK	19.8664	32.9016	0.727831	-2.94488	0.00323082	0.0156717	yes
TCONS_00006911	XLOC_006183	fbxc-18	chrII:965676-966966	q1	q2	OK	31.9281	11.5294	-1.46951	5.80759	6.34e-09	1.33e-07	yes
TCONS_00006912	XLOC_006184	C32B5.15	chrII:970651-972957	q1	q2	OK	6.46731	0.74971	-3.10876	6.70018	2.08e-11	6.61e-10	yes
TCONS_00006915	XLOC_006187	fbxb-30	chrII:1000480-1001451	q1	q2	OK	6.33532	0.30434	-4.37966	6.27428	3.51e-10	9.17e-09	yes
TCONS_00006922	XLOC_006191	btb-11	chrII:1023753-1024786	q1	q2	OK	47.0413	3.49603	-3.75014	12.2557	0	0	yes
TCONS_00006923	XLOC_006192	fbxb-39	chrII:1039703-1040571	q1	q2	OK	2.8101	0.281234	-3.32078	4.12453	3.71e-05	0.000354722	yes
TCONS_00006924	XLOC_006193	fbxb-41	chrII:1041370-1042309	q1	q2	OK	34.0774	9.06786	-1.90998	7.00405	2.49e-12	9.37e-11	yes
TCONS_00006925	XLOC_006194	fbxb-45	chrII:1042975-1044032	q1	q2	OK	32.5861	8.48162	-1.94184	7.24308	4.39e-13	1.83e-11	yes
TCONS_00006926	XLOC_006195	fbxb-40	chrII:1048919-1049828	q1	q2	OK	16.4867	2.94954	-2.48274	7.24104	4.45e-13	1.85e-11	yes
TCONS_00006927	XLOC_006196	btb-10	chrII:1059719-1060755	q1	q2	OK	46.7049	9.74321	-2.2611	8.56191	0	0	yes
TCONS_00006935	XLOC_006204	lips-12	chrII:1112236-1114233	q1	q2	OK	1.33365	0.315356	-2.08033	2.64211	0.00823908	0.033804	yes
TCONS_00006984	XLOC_006247	Y51H7C.10	chrII:1420489-1423675	q1	q2	OK	2.57755	0.519016	-2.31215	3.24295	0.00118297	0.00681842	yes
TCONS_00006987	XLOC_006250	nol-6	chrII:1425888-1437504	q1	q2	OK	9.55854	5.69939	-0.745982	2.99741	0.0027228	0.0136396	yes
TCONS_00007001	XLOC_006264	fbxb-54	chrII:1555263-1556314	q1	q2	OK	30.8921	12.088	-1.35366	5.19039	2.1e-07	3.39e-06	yes
TCONS_00007003	XLOC_006266	fbxb-46	chrII:1568673-1573307	q1	q2	OK	13.7204	2.3227	-2.56245	6.1144	9.69e-10	2.36e-08	yes
TCONS_00007011	XLOC_006274	bath-33	chrII:1604673-1606150	q1	q2	OK	2.21814	0.210237	-3.39926	3.78735	0.00015226	0.00120089	yes
TCONS_00007025	XLOC_006288	fbxb-21	chrII:1647913-1648871	q1	q2	OK	2.35393	0.597774	-1.9774	3.40747	0.000655685	0.00414242	yes
TCONS_00007026	XLOC_006289	fbxb-20	chrII:1649205-1650175	q1	q2	OK	16.521	5.5962	-1.56178	5.09512	3.49e-07	5.36e-06	yes
TCONS_00007027	XLOC_006290	fbxb-16	chrII:1650824-1651586	q1	q2	OK	4.59146	1.68005	-1.45045	3.145	0.00166089	0.00910351	yes
TCONS_00007028	XLOC_006291	fbxb-15	chrII:1652520-1653480	q1	q2	OK	31.3336	16.6671	-0.910708	3.51516	0.000439485	0.00297859	yes
TCONS_00007036	XLOC_006299	fbxb-18	chrII:1686839-1687796	q1	q2	OK	13.6673	0.695263	-4.29702	8.61102	0	0	yes
TCONS_00007037	XLOC_006300	fbxb-19	chrII:1688240-1689178	q1	q2	OK	12.9821	1.07032	-3.60041	8.17552	2.22e-16	1.43e-14	yes
TCONS_00007038	XLOC_006301	fbxc-22	chrII:1689744-1691083	q1	q2	OK	7.51267	1.15795	-2.69775	6.91819	4.57e-12	1.63e-10	yes
TCONS_00007039	XLOC_006302	fbxc-21	chrII:1691562-1692911	q1	q2	OK	12.3181	2.36069	-2.3835	7.3239	2.41e-13	1.04e-11	yes
TCONS_00007040	XLOC_006303	fbxc-26	chrII:1693301-1694621	q1	q2	OK	10.2364	0.95536	-3.42152	8.51287	0	0	yes
TCONS_00007043	XLOC_006306	sdz-18	chrII:1705003-1706482	q1	q2	OK	8.22607	1.15313	-2.83464	6.4089	1.47e-10	4.06e-09	yes
TCONS_00007044	XLOC_006307	fbxb-48	chrII:1718180-1719089	q1	q2	OK	8.43759	1.56901	-2.42697	5.99191	2.07e-09	4.7e-08	yes
TCONS_00007045	XLOC_006308	fbxb-5	chrII:1721328-1722423	q1	q2	OK	4.16018	0.710479	-2.54978	5.18094	2.21e-07	3.54e-06	yes
TCONS_00007047	XLOC_006310	irld-9	chrII:1736871-1738950	q1	q2	OK	0.0575708	0.715996	3.63654	-3.16346	0.00155904	0.00863851	yes
TCONS_00007054	XLOC_006316	C08F1.11	chrII:1783545-1784448	q1	q2	OK	13.1004	3.3828	-1.95332	5.68996	1.27e-08	2.51e-07	yes
TCONS_00007055	XLOC_006317	C08F1.10	chrII:1785335-1786271	q1	q2	OK	82.4129	33.6005	-1.29439	5.61459	1.97e-08	3.78e-07	yes
TCONS_00007056	XLOC_006318	C08F1.6	chrII:1787288-1788111	q1	q2	OK	82.757	33.0436	-1.32451	5.61151	2.01e-08	3.84e-07	yes
TCONS_00007058	XLOC_006320	fbxb-10	chrII:1817286-1818406	q1	q2	OK	14.4498	2.38209	-2.60075	7.72234	1.13e-14	6.17e-13	yes
TCONS_00007060	XLOC_006322	linc-16	chrII:1820247-1820952	q1	q2	OK	14.4899	4.75849	-1.60647	4.37275	1.23e-05	0.000130716	yes
TCONS_00007064	XLOC_006326	fbxb-96	chrII:1849446-1850403	q1	q2	OK	17.6643	0.780128	-4.50098	9.51687	0	0	yes
TCONS_00007080	XLOC_006342	math-48	chrII:1944062-1947801	q1	q2	OK	1.11598	0.452885	-1.30109	2.90083	0.00372177	0.0176697	yes
TCONS_00007091	XLOC_006353	bath-5	chrII:2030843-2031943	q1	q2	OK	9.39119	17.7807	0.920929	-3.11483	0.0018405	0.00989393	yes
TCONS_00007100	XLOC_006362	fbxb-36	chrII:2060134-2063849	q1	q2	OK	6.77696	0.452502	-3.90464	8.23523	2.22e-16	1.43e-14	yes
TCONS_00007106	XLOC_006368	fbxb-37	chrII:2091747-2093854	q1	q2	OK	26.4657	8.00105	-1.72586	6.41645	1.39e-10	3.89e-09	yes
TCONS_00007111	XLOC_006373	math-37	chrII:2114635-2144258	q1	q2	OK	3.13632	0.084281	-5.21772	2.72106	0.00650732	0.0278429	yes
TCONS_00007114	XLOC_006376	C40A11.6	chrII:2144466-2145587	q1	q2	OK	14.8311	0.766145	-4.27487	7.57295	3.64e-14	1.83e-12	yes
TCONS_00007118	XLOC_006380	fbxb-38	chrII:2165494-2170217	q1	q2	OK	8.95503	1.69988	-2.39726	6.04157	1.53e-09	3.55e-08	yes
TCONS_00007125	XLOC_006387	Y59C2A.3	chrII:2215527-2219915	q1	q2	OK	20.627	9.57435	-1.10729	4.64686	3.37e-06	4.17e-05	yes
TCONS_00007136	XLOC_006398	fbxc-25	chrII:2294697-2296108	q1	q2	OK	18.3974	3.9606	-2.21571	7.54451	4.53e-14	2.24e-12	yes
TCONS_00007139	XLOC_006400	B0281.5	chrII:2299946-2300823	q1	q2	OK	140.241	38.3889	-1.86915	7.84743	4.22e-15	2.38e-13	yes
TCONS_00007166	XLOC_006426	ceh-86	chrII:2426491-2429930	q1	q2	OK	19.329	6.6157	-1.5468	6.27438	3.51e-10	9.17e-09	yes
TCONS_00007460	XLOC_006706	B0304.4	chrII:4522608-4523131	q1	q2	OK	13.8038	30.4405	1.14093	-3.2919	0.000995126	0.00590628	yes
TCONS_00007473	XLOC_006719	dyf-14	chrII:4627990-4634563	q1	q2	OK	1.59698	0.617486	-1.37086	4.03075	5.56e-05	0.000504332	yes
TCONS_00007483	XLOC_006729	F10G7.10	chrII:4713794-4726136	q1	q2	OK	11.9775	18.1013	0.595766	-2.76219	0.00574157	0.025154	yes
TCONS_00007485	XLOC_006730	F41C3.11	chrII:4731306-4733921	q1	q2	OK	1.06176	0.289171	-1.87647	2.70272	0.00687748	0.0291257	yes
TCONS_00007493	XLOC_006738	rig-6	chrII:4798270-4801028	q1	q2	OK	2.56147	0.584573	-2.13152	5.32508	1.01e-07	1.72e-06	yes
TCONS_00007501	XLOC_006745	lact-5	chrII:4819350-4820824	q1	q2	OK	14.5786	0.779308	-4.22552	9.3455	0	0	yes
TCONS_00007503	XLOC_006747	fbxb-88	chrII:4826516-4827783	q1	q2	OK	16.2122	4.58293	-1.82273	6.07908	1.21e-09	2.85e-08	yes
TCONS_00007514	XLOC_006758	sgt-1	chrII:4902590-4903788	q1	q2	OK	56.1107	37.0166	-0.600104	2.54406	0.0109572	0.0421357	yes
TCONS_00007518	XLOC_006762	aagr-2	chrII:4914602-4925238	q1	q2	OK	6.15936	0.31507	-4.28903	10.3516	0	0	yes
TCONS_00007523	XLOC_006767	mdt-4	chrII:4941764-4943936	q1	q2	OK	35.5051	55.2217	0.637207	-2.69256	0.00709052	0.0299258	yes
TCONS_00007527	XLOC_006771	pbs-3	chrII:4954666-4955381	q1	q2	OK	61.0192	92.4832	0.599927	-2.50867	0.0121188	0.0456488	yes
TCONS_00007538	XLOC_006780	F33G12.2	chrII:5029989-5031700	q1	q2	OK	19.3924	37.5196	0.952152	-3.6656	0.000246759	0.00181194	yes
TCONS_00007539	XLOC_006781	F33G12.3	chrII:5031983-5034020	q1	q2	OK	10.6196	20.0495	0.916834	-3.3639	0.000768505	0.00474167	yes
TCONS_00007542	XLOC_006783	lrr-1	chrII:5034286-5036418	q1	q2	OK	28.4828	60.5231	1.0874	-4.70928	2.49e-06	3.11e-05	yes
TCONS_00007547	XLOC_006788	ify-1	chrII:5054252-5055147	q1	q2	OK	139.949	228.457	0.707021	-3.32255	0.000891985	0.00536957	yes
TCONS_00007580	XLOC_006820	dsh-1	chrII:5214511-5225356	q1	q2	OK	13.6486	1.54274	-3.14518	6.26394	3.75e-10	9.76e-09	yes
TCONS_00007591	XLOC_006827	ptr-6	chrII:5242552-5246822	q1	q2	OK	1.08049	0.0895805	-3.59235	5.20696	1.92e-07	3.13e-06	yes
TCONS_00007594	XLOC_006830	pmt-1	chrII:5278411-5279831	q1	q2	OK	8.94286	0.609857	-3.87419	7.8768	3.33e-15	1.92e-13	yes
TCONS_00007601	XLOC_006836	F09E5.11	chrII:5357416-5358164	q1	q2	OK	40.963	67.1622	0.713329	-2.86645	0.004151	0.019346	yes
TCONS_00007620	XLOC_006852	EEED8.14	chrII:5412789-5413997	q1	q2	OK	13.5419	23.3825	0.788002	-2.92715	0.00342086	0.0164366	yes
TCONS_00007623	XLOC_006855	F07F6.4	chrII:5427431-5429550	q1	q2	OK	26.8388	16.7701	-0.678425	2.82716	0.00469633	0.0213026	yes
TCONS_00007642	XLOC_006874	ZK177.8	chrII:5509219-5511184	q1	q2	OK	19.1416	29.4699	0.622535	-2.61627	0.00888964	0.035712	yes
TCONS_00007658	XLOC_006890	cdc-14	chrII:5590363-5593356	q1	q2	OK	81.2514	54.1405	-0.585684	2.83967	0.00451596	0.0206127	yes
TCONS_00007673	XLOC_006905	C25H3.7	chrII:5666887-5668911	q1	q2	OK	22.9887	39.2716	0.772561	-2.96896	0.00298812	0.0147245	yes
TCONS_00007674	XLOC_006906	C25H3.17	chrII:5669101-5669662	q1	q2	OK	16.4968	37.1396	1.17077	-2.6738	0.00749972	0.0312283	yes
TCONS_00007677	XLOC_006909	C25H3.9	chrII:5690613-5691315	q1	q2	OK	81.0226	147.239	0.861762	-3.68305	0.000230461	0.00170798	yes
TCONS_00007700	XLOC_006930	dmd-5	chrII:5772170-5774148	q1	q2	OK	7.96165	0.983291	-3.01738	6.27712	3.45e-10	9.05e-09	yes
TCONS_00007709	XLOC_006939	ZK1248.11	chrII:5827710-5828565	q1	q2	OK	40.2592	86.6358	1.10564	-4.40238	1.07e-05	0.000116858	yes
TCONS_00007712	XLOC_006942	ZK1248.15	chrII:5836866-5838522	q1	q2	OK	12.8319	24.3695	0.925347	-3.60357	0.00031388	0.00224435	yes
TCONS_00007713	XLOC_006943	ZK1248.19	chrII:5838692-5839305	q1	q2	OK	14.8143	30.1141	1.02345	-3.27917	0.00104114	0.00614024	yes
TCONS_00007749	XLOC_006978	R12C12.5	chrII:6044264-6045111	q1	q2	OK	31.981	60.1338	0.910959	-3.60064	0.000317436	0.0022611	yes
TCONS_00007761	XLOC_006990	tpp-2	chrII:6092851-6097403	q1	q2	OK	41.2019	61.4666	0.577093	-2.82861	0.00467507	0.0212393	yes
TCONS_00007788	XLOC_007011	C30B5.4	chrII:6195824-6196906	q1	q2	OK	38.1335	131.523	1.78618	-7.58545	3.31e-14	1.69e-12	yes
TCONS_00007796	XLOC_007019	tat-4	chrII:6234555-6235466	q1	q2	OK	52.9239	84.892	0.681709	-2.87789	0.00400343	0.0187599	yes
TCONS_00007799	XLOC_007021	F13H8.11	chrII:6257866-6259924	q1	q2	OK	0.942794	0	-1.79769e+308	-1.79769e+308	0.00010652	0.000884369	yes
TCONS_00007804	XLOC_007026	upb-1	chrII:6288479-6290060	q1	q2	OK	18.419	3.76612	-2.29004	7.65372	1.95e-14	1.03e-12	yes
TCONS_00007818	XLOC_007040	C32D5.8	chrII:6343055-6343665	q1	q2	OK	20.0852	36.3579	0.856135	-2.62862	0.00857321	0.0347817	yes
TCONS_00007822	XLOC_007044	C32D5.12	chrII:6356490-6358969	q1	q2	OK	3.22033	0.574911	-2.4858	4.70964	2.48e-06	3.11e-05	yes
TCONS_00007835	XLOC_007057	T25D10.4	chrII:6407760-6410242	q1	q2	OK	14.0376	5.5719	-1.33305	3.96636	7.3e-05	0.000635212	yes
TCONS_00007851	XLOC_007073	snr-3	chrII:6489034-6489721	q1	q2	OK	261.167	527.943	1.01541	-4.64135	3.46e-06	4.27e-05	yes
TCONS_00007856	XLOC_007077	R05G9.3	chrII:6500611-6501486	q1	q2	OK	23.6261	43.8688	0.892816	-3.34466	0.000823846	0.00502582	yes
TCONS_00007857	XLOC_007078	R05G9R.1	chrII:6509674-6513951	q1	q2	OK	0.500408	0.0615255	-3.02385	3.45724	0.000545744	0.00356133	yes
TCONS_00007859	XLOC_007079	toe-2	chrII:6517378-6519629	q1	q2	OK	40.6199	66.7939	0.717529	-2.87332	0.0040618	0.0189856	yes
TCONS_00007867	XLOC_007087	F18C5.10	chrII:6559725-6561411	q1	q2	OK	33.1379	18.3417	-0.853357	3.275	0.00105664	0.00621853	yes
TCONS_00007879	XLOC_007096	icd-1	chrII:6587934-6588608	q1	q2	OK	647.639	987.376	0.60841	-2.99498	0.00274462	0.0137243	yes
TCONS_00007881	XLOC_007098	C56C10.9	chrII:6591097-6592317	q1	q2	OK	12.0711	20.376	0.755317	-2.69202	0.00710197	0.0299629	yes
TCONS_00007882	XLOC_007099	C56C10.10	chrII:6592553-6594218	q1	q2	OK	12.8774	7.08608	-0.861779	2.91271	0.00358306	0.0171089	yes
TCONS_00007884	XLOC_007101	C56C10.11	chrII:6598531-6601087	q1	q2	OK	10.7702	3.01931	-1.83475	6.62077	3.57e-11	1.1e-09	yes
TCONS_00007885	XLOC_007102	epg-5	chrII:6603408-6609324	q1	q2	OK	11.2233	3.38414	-1.72964	7.23006	4.83e-13	1.99e-11	yes
TCONS_00007891	XLOC_007107	T19D12.6	chrII:6637280-6643066	q1	q2	OK	1.00314	0.427586	-1.23024	2.59283	0.00951894	0.0376827	yes
TCONS_00007906	XLOC_007119	dpy-10	chrII:6710329-6711434	q1	q2	OK	24.9157	6.56474	-1.92424	6.8236	8.88e-12	2.98e-10	yes
TCONS_00007918	XLOC_007131	agr-1	chrII:6760801-6774921	q1	q2	OK	2.46412	0.362362	-2.76557	7.44486	9.7e-14	4.44e-12	yes
TCONS_00007951	XLOC_007159	pmp-2	chrII:6884072-6887662	q1	q2	OK	11.357	1.00176	-3.50298	10.3714	0	0	yes
TCONS_00007953	XLOC_007161	C44B7.12	chrII:6892103-6893591	q1	q2	OK	43.6623	78.7794	0.851432	-3.78004	0.000156804	0.00123238	yes
TCONS_00007955	XLOC_007163	C44B7.11	chrII:6894272-6897487	q1	q2	OK	8.93917	5.38043	-0.73242	2.83389	0.00459856	0.0209428	yes
TCONS_00007957	XLOC_007165	B0252.3	chrII:6902969-6904552	q1	q2	OK	2.87655	0.705476	-2.02767	3.71963	0.000199516	0.00151489	yes
TCONS_00007958	XLOC_007166	cyn-10	chrII:6912720-6913318	q1	q2	OK	74.2598	153.49	1.04749	-4.26471	2e-05	0.000205046	yes
TCONS_00007972	XLOC_007178	sod-1	chrII:6972833-6973441	q1	q2	OK	77.4397	118.049	0.608234	-2.4799	0.013142	0.048731	yes
TCONS_00007977	XLOC_007183	lst-6	chrII:7013170-7022467	q1	q2	OK	15.0067	8.26518	-0.860485	3.83736	0.000124364	0.00100863	yes
TCONS_00007978	XLOC_007184	tcer-1	chrII:7046367-7048236	q1	q2	OK	41.8605	69.979	0.741332	-3.44044	0.000580771	0.00374751	yes
TCONS_00007979	XLOC_007185	cth-2	chrII:7056273-7057901	q1	q2	OK	3.21025	1.43788	-1.15874	2.81697	0.00484788	0.021882	yes
TCONS_00007986	XLOC_007192	F10E7.9	chrII:7106448-7109968	q1	q2	OK	2.06179	0.484621	-2.08897	4.4941	6.99e-06	7.97e-05	yes
TCONS_00008012	XLOC_007215	prx-13	chrII:7250184-7251962	q1	q2	OK	4.08022	0.941071	-2.11627	4.52452	6.05e-06	7.05e-05	yes
TCONS_00008013	XLOC_007216	lsm-4	chrII:7252365-7253012	q1	q2	OK	103.778	233.626	1.1707	-4.78848	1.68e-06	2.21e-05	yes
TCONS_00008016	XLOC_007219	C30G12.6	chrII:7292233-7295974	q1	q2	OK	5.0977	8.76642	0.782142	-2.56947	0.0101856	0.0396509	yes
TCONS_00008017	XLOC_007219	C30G12.6	chrII:7292233-7295974	q1	q2	OK	1.7312	6.8981	1.99442	-3.9912	6.57e-05	0.000580794	yes
TCONS_00008018	XLOC_007220	puf-8	chrII:7296262-7298188	q1	q2	OK	14.7152	32.1963	1.12959	-4.60477	4.13e-06	4.99e-05	yes
TCONS_00008023	XLOC_007225	hsp-4	chrII:7350216-7352431	q1	q2	OK	145.287	98.7956	-0.556392	2.74186	0.00610926	0.0264538	yes
TCONS_00008053	XLOC_007254	wrt-10	chrII:7533447-7534398	q1	q2	OK	50.6569	2.94303	-4.10538	12.4385	0	0	yes
TCONS_00008070	XLOC_007269	pgam-5	chrII:7597635-7598695	q1	q2	OK	69.4176	157.659	1.18343	-5.32745	9.96e-08	1.7e-06	yes
TCONS_00008080	XLOC_007278	F18A1.7	chrII:7662758-7663704	q1	q2	OK	137.345	208.461	0.601972	-2.84641	0.00442158	0.0202939	yes
TCONS_00008085	XLOC_007281	F18A1.8	chrII:7689754-7690452	q1	q2	OK	19.7494	37.143	0.911278	-3.06215	0.0021975	0.0114442	yes
TCONS_00008086	XLOC_007282	nhx-2	chrII:7690768-7693845	q1	q2	OK	1.32532	0.521699	-1.34505	2.86623	0.00415399	0.0193518	yes
TCONS_00008092	XLOC_007288	cpna-5	chrII:7712084-7714611	q1	q2	OK	1.47011	0.58658	-1.32552	2.95252	0.00315193	0.0153795	yes
TCONS_00008098	XLOC_007294	B0228.6	chrII:7754093-7755104	q1	q2	OK	29.0548	7.22166	-2.00838	7.07235	1.52e-12	5.87e-11	yes
TCONS_00008099	XLOC_007295	B0228.7	chrII:7757175-7758326	q1	q2	OK	17.0202	8.50055	-1.00162	3.39931	0.000675561	0.00425117	yes
TCONS_00008106	XLOC_007302	C06A8.2	chrII:7779343-7781157	q1	q2	OK	31.9806	53.139	0.732573	-3.21162	0.00131988	0.00751071	yes
TCONS_00008122	XLOC_007315	T09A5.5	chrII:7852882-7853703	q1	q2	OK	27.4723	47.3443	0.785214	-2.76878	0.00562672	0.0247576	yes
TCONS_00008124	XLOC_007317	T09A5.7	chrII:7855242-7855654	q1	q2	OK	50.0725	109.823	1.13309	-3.91628	8.99e-05	0.00076421	yes
TCONS_00008125	XLOC_007318	cec-3	chrII:7856026-7857417	q1	q2	OK	61.8273	90.9717	0.557174	-2.51307	0.0119685	0.0452351	yes
TCONS_00008127	XLOC_007320	T01H3.3	chrII:7871132-7873824	q1	q2	OK	37.2784	61.4019	0.719944	-3.30704	0.000942881	0.00564477	yes
TCONS_00008137	XLOC_007329	tag-341	chrII:7913235-7916208	q1	q2	OK	2.06196	0.411733	-2.32423	4.47845	7.52e-06	8.52e-05	yes
TCONS_00008138	XLOC_007330	ZK669.2	chrII:7936664-7938532	q1	q2	OK	1.06185	0.111594	-3.25025	2.60251	0.00925447	0.0368436	yes
TCONS_00008150	XLOC_007342	nrf-6	chrII:8029000-8032651	q1	q2	OK	3.87559	1.66092	-1.22243	3.83133	0.000127451	0.00102919	yes
TCONS_00008151	XLOC_007343	sap-49	chrII:8034426-8035715	q1	q2	OK	42.7969	77.8737	0.863628	-3.82596	0.000130261	0.00104508	yes
TCONS_00008152	XLOC_007344	arp-6	chrII:8035858-8037294	q1	q2	OK	33.8355	73.5988	1.12115	-4.90355	9.41e-07	1.3e-05	yes
TCONS_00008154	XLOC_007346	ubh-4	chrII:8038327-8039379	q1	q2	OK	62.4442	110.347	0.821406	-3.69456	0.000220264	0.00164389	yes
TCONS_00008155	XLOC_007347	T05H10.3	chrII:8049097-8050466	q1	q2	OK	10.6894	2.71984	-1.97458	4.3131	1.61e-05	0.000167989	yes
TCONS_00008157	XLOC_007349	K02C4.3	chrII:8081169-8086795	q1	q2	OK	36.6882	53.8958	0.554858	-2.69804	0.0069749	0.0294601	yes
TCONS_00008158	XLOC_007350	ltd-1	chrII:8088737-8092637	q1	q2	OK	5.25041	1.16347	-2.174	6.44468	1.16e-10	3.28e-09	yes
TCONS_00008167	XLOC_007359	F10B5.8	chrII:8141233-8143245	q1	q2	OK	13.7724	25.3646	0.881036	-3.61376	0.000301783	0.00216896	yes
TCONS_00008170	XLOC_007362	emb-27	chrII:8159876-8162117	q1	q2	OK	33.3026	58.1942	0.805242	-3.68872	0.000225388	0.00167483	yes
TCONS_00008184	XLOC_007375	M110.3	chrII:8214746-8216376	q1	q2	OK	31.7977	50.5932	0.670023	-2.5061	0.012207	0.0459191	yes
TCONS_00008192	XLOC_007383	nst-1	chrII:8281231-8283138	q1	q2	OK	107.818	156.586	0.538366	-2.63683	0.00836855	0.0341713	yes
TCONS_00008198	XLOC_007389	hel-1	chrII:8325415-8329540	q1	q2	OK	397.079	609.809	0.618932	-2.97132	0.00296527	0.0146313	yes
TCONS_00008213	XLOC_007401	acp-2	chrII:8429999-8431862	q1	q2	OK	10.8549	2.42977	-2.15945	6.56292	5.28e-11	1.56e-09	yes
TCONS_00008216	XLOC_007404	cut-3	chrII:8445218-8446779	q1	q2	OK	3.05015	1.21001	-1.33386	3.11651	0.00183008	0.00985687	yes
TCONS_00008222	XLOC_007410	lact-4	chrII:8477976-8480422	q1	q2	OK	85.854	25.1502	-1.77132	8.03428	8.88e-16	5.37e-14	yes
TCONS_00008234	XLOC_007413	T13H5.4	chrII:8523569-8525343	q1	q2	OK	68.7383	122.859	0.837812	-3.98621	6.71e-05	0.000590801	yes
TCONS_00008240	XLOC_007419	iff-2	chrII:8559756-8560904	q1	q2	OK	91.2039	47.6755	-0.935846	3.74446	0.000180781	0.0013886	yes
TCONS_00008246	XLOC_007425	F54C9.11	chrII:8583053-8584999	q1	q2	OK	3.28185	0.814214	-2.01103	4.22027	2.44e-05	0.000243921	yes
TCONS_00008248	XLOC_007427	cpf-1	chrII:8600476-8602359	q1	q2	OK	40.5945	60.9663	0.586726	-2.60242	0.00925678	0.0368436	yes
TCONS_00008253	XLOC_007431	T22C8.4	chrII:8622504-8624204	q1	q2	OK	8.53562	3.58996	-1.24953	3.65465	0.000257533	0.00187994	yes
TCONS_00008274	XLOC_007443	rab-21	chrII:8714100-8714958	q1	q2	OK	21.2613	41.7105	0.972184	-3.49916	0.000466726	0.00312156	yes
TCONS_00008275	XLOC_007444	cyn-11	chrII:8715142-8716230	q1	q2	OK	63.6275	123.919	0.961678	-3.99568	6.45e-05	0.00057128	yes
TCONS_00008285	XLOC_007454	pah-1	chrII:8762661-8765016	q1	q2	OK	2.26188	0.353755	-2.6767	4.72824	2.26e-06	2.88e-05	yes
TCONS_00008298	XLOC_007466	F46C5.6	chrII:8840209-8844426	q1	q2	OK	0.864066	0.262791	-1.71723	3.45874	0.000542709	0.00354697	yes
TCONS_00008299	XLOC_007467	oac-46	chrII:8849160-8852036	q1	q2	OK	1.9486	0.360813	-2.43312	5.02358	5.07e-07	7.44e-06	yes
TCONS_00008306	XLOC_007474	T07D4.5	chrII:8883750-8884269	q1	q2	OK	64.9861	128.987	0.989021	-3.91239	9.14e-05	0.000773146	yes
TCONS_00008326	XLOC_007491	C18E9.4	chrII:8964280-8964827	q1	q2	OK	131.523	287.492	1.12821	-4.56867	4.91e-06	5.84e-05	yes
TCONS_00008328	XLOC_007492	szy-20	chrII:8967134-8969231	q1	q2	OK	21.3928	9.46039	-1.17715	4.4333	9.28e-06	0.000102688	yes
TCONS_00008342	XLOC_007504	dep-1	chrII:9006108-9007930	q1	q2	OK	7.36532	2.76738	-1.41223	4.24204	2.21e-05	0.000223817	yes
TCONS_00008348	XLOC_007510	gcs-1	chrII:9035869-9038239	q1	q2	OK	18.1828	28.3667	0.641627	-2.74337	0.00608122	0.0263834	yes
TCONS_00008349	XLOC_007511	F37B12.3	chrII:9040090-9041345	q1	q2	OK	47.1183	75.493	0.680055	-2.80128	0.00509006	0.0227873	yes
TCONS_00008351	XLOC_007512	T24B8.7	chrII:9042714-9053603	q1	q2	OK	32.3825	8.95812	-1.85395	6.08395	1.17e-09	2.79e-08	yes
TCONS_00008353	XLOC_007514	T24B8.3	chrII:9059857-9061041	q1	q2	OK	862.158	491.396	-0.811065	3.8362	0.000124955	0.00101268	yes
TCONS_00008363	XLOC_007523	clh-5	chrII:9094933-9098535	q1	q2	OK	23.4809	14.3313	-0.712322	3.11389	0.00184641	0.00991615	yes
TCONS_00008365	XLOC_007525	dnj-23	chrII:9107557-9108486	q1	q2	OK	67.4437	140.376	1.05754	-4.63986	3.49e-06	4.29e-05	yes
TCONS_00008372	XLOC_007532	T23G7.3	chrII:9166007-9167739	q1	q2	OK	98.9293	161.745	0.709253	-3.34869	0.000811955	0.00496955	yes
TCONS_00008376	XLOC_007535	sym-2	chrII:9178821-9188271	q1	q2	OK	6.11417	0.449489	-3.7658	8.58198	0	0	yes
TCONS_00008378	XLOC_007537	abu-14	chrII:9225351-9227097	q1	q2	OK	0.941415	0.220764	-2.09233	2.6554	0.00792144	0.0327767	yes
TCONS_00008383	XLOC_007542	aqp-2	chrII:9259549-9261913	q1	q2	OK	132.171	61.8938	-1.09454	5.04702	4.49e-07	6.67e-06	yes
TCONS_00008385	XLOC_007544	C01G6.4	chrII:9271665-9272964	q1	q2	OK	22.2047	11.0026	-1.01302	3.07193	0.00212681	0.0111645	yes
TCONS_00008388	XLOC_007547	C01G6.9	chrII:9294044-9295693	q1	q2	OK	0.782632	0.123578	-2.66292	2.63486	0.00841719	0.0343198	yes
TCONS_00008389	XLOC_007548	cam-1	chrII:9296348-9298913	q1	q2	OK	69.2798	42.6199	-0.700908	3.38453	0.00071299	0.00445908	yes
TCONS_00008456	XLOC_007609	T15H9.2	chrII:9615943-9617064	q1	q2	OK	12.5063	22.0081	0.815377	-2.77553	0.00551124	0.0243357	yes
TCONS_00008457	XLOC_007610	dnj-20	chrII:9618580-9619111	q1	q2	OK	28.7529	8.57621	-1.7453	3.57433	0.000351129	0.00245394	yes
TCONS_00008463	XLOC_007616	ZK1307.1	chrII:9654744-9655350	q1	q2	OK	10.1098	2.45501	-2.04196	4.38774	1.15e-05	0.000123515	yes
TCONS_00008466	XLOC_007619	cyp-13A10	chrII:9660855-9662781	q1	q2	OK	0.987333	0.297475	-1.73077	2.86541	0.00416476	0.0193939	yes
TCONS_00008468	XLOC_007621	ZK1320.9	chrII:9684180-9686652	q1	q2	OK	9.66919	15.7455	0.703473	-2.6045	0.00920078	0.0366719	yes
TCONS_00008469	XLOC_007622	nlp-11	chrII:9689785-9691827	q1	q2	OK	4.22914	1.16198	-1.86378	2.64982	0.00805352	0.0331881	yes
TCONS_00008479	XLOC_007632	cutl-2	chrII:9721779-9724467	q1	q2	OK	14.4629	1.74986	-3.04705	8.74143	0	0	yes
TCONS_00008485	XLOC_007638	aqp-10	chrII:9768532-9769782	q1	q2	OK	49.3051	18.1588	-1.44107	5.72841	1.01e-08	2.05e-07	yes
TCONS_00008499	XLOC_007651	eyg-1	chrII:9826453-9827867	q1	q2	OK	1.92536	0.28718	-2.7451	3.69177	0.000222701	0.00165706	yes
TCONS_00008501	XLOC_007653	arrd-4	chrII:9837132-9838243	q1	q2	OK	19.0167	0.962552	-4.30425	10.3276	0	0	yes
TCONS_00008502	XLOC_007654	rnh-1.2	chrII:9839709-9841962	q1	q2	OK	7.75351	14.306	0.883704	-3.06106	0.00220558	0.0114809	yes
TCONS_00008519	XLOC_007670	C08H9.2	chrII:9886982-9890882	q1	q2	OK	146.916	50.636	-1.53676	7.22562	4.99e-13	2.04e-11	yes
TCONS_00008528	XLOC_007678	R53.2	chrII:9963103-9967022	q1	q2	OK	25.0003	41.2028	0.720798	-2.68035	0.00735461	0.0307616	yes
TCONS_00008529	XLOC_007679	R53.4	chrII:9967416-9967988	q1	q2	OK	312.599	540.354	0.789593	-3.76281	0.000168012	0.00130396	yes
TCONS_00008531	XLOC_007681	R53.5	chrII:9969633-9970426	q1	q2	OK	22.4546	45.3184	1.01309	-3.73167	0.000190216	0.00145308	yes
TCONS_00008539	XLOC_007689	F52H3.6	chrII:10026590-10027804	q1	q2	OK	0.474	0	-1.79769e+308	-1.79769e+308	0.00439495	0.0201965	yes
TCONS_00008541	XLOC_007691	let-268	chrII:10033388-10038058	q1	q2	OK	16.5891	3.41876	-2.27869	8.59302	0	0	yes
TCONS_00008544	XLOC_007694	die-1	chrII:10062045-10067855	q1	q2	OK	70.7316	31.4167	-1.17082	5.46951	4.51e-08	8.1e-07	yes
TCONS_00008552	XLOC_007702	pas-7	chrII:10098947-10099794	q1	q2	OK	52.8338	87.1911	0.72272	-3.07734	0.00208857	0.0110103	yes
TCONS_00008567	XLOC_007716	R05H5.4	chrII:10198272-10199709	q1	q2	OK	2.35821	1.05726	-1.15736	2.62671	0.00862142	0.0349232	yes
TCONS_00008568	XLOC_007717	R05H5.5	chrII:10199891-10200756	q1	q2	OK	28.7967	53.269	0.88739	-3.44804	0.000564679	0.00365423	yes
TCONS_00008569	XLOC_007718	tts-2	chrII:10201065-10202171	q1	q2	OK	1.35606	0.392448	-1.78885	2.51443	0.0119224	0.0451372	yes
TCONS_00008572	XLOC_007721	mec-15	chrII:10237012-10239628	q1	q2	OK	31.348	53.4193	0.768986	-3.29485	0.00098474	0.00585396	yes
TCONS_00008578	XLOC_007727	nep-26	chrII:10284003-10288853	q1	q2	OK	0.429743	0.126713	-1.76191	2.49674	0.0125339	0.0468963	yes
TCONS_00008583	XLOC_007730	vha-9	chrII:10303141-10303653	q1	q2	OK	109.677	181.034	0.722998	-2.9311	0.00337769	0.0162711	yes
TCONS_00008592	XLOC_007737	pro-2	chrII:10339785-10345051	q1	q2	OK	29.2965	49.4149	0.754216	-3.43387	0.000595037	0.00381753	yes
TCONS_00008593	XLOC_007738	stip-1	chrII:10349595-10349945	q1	q2	OK	6.04244	21.0389	1.79985	-2.54642	0.0108835	0.0418994	yes
TCONS_00008598	XLOC_007741	ceh-58	chrII:10367851-10369522	q1	q2	OK	13.332	7.20905	-0.887015	2.96983	0.00297963	0.0146956	yes
TCONS_00008605	XLOC_007748	ZK666.1	chrII:10470873-10471287	q1	q2	OK	5.64687	11.8927	1.07455	-2.54722	0.0108584	0.0418171	yes
TCONS_00008623	XLOC_007766	R166.6	chrII:10542364-10544155	q1	q2	OK	12.9519	6.51781	-0.990704	3.66754	0.000244891	0.00179956	yes
TCONS_00008625	XLOC_007767	mnk-1	chrII:10544296-10553562	q1	q2	OK	22.0449	12.7907	-0.785356	2.5371	0.0111774	0.0427804	yes
TCONS_00008635	XLOC_007777	C14A4.6	chrII:10593591-10594697	q1	q2	OK	2.17897	0.357223	-2.60875	2.54222	0.0110152	0.0422753	yes
TCONS_00008639	XLOC_007781	taf-13	chrII:10605039-10605543	q1	q2	OK	54.0382	140.532	1.37884	-5.12348	3e-07	4.67e-06	yes
TCONS_00008641	XLOC_007783	nphp-1	chrII:10648878-10652170	q1	q2	OK	0.625545	0.194004	-1.68903	2.63643	0.00837831	0.0341987	yes
TCONS_00008643	XLOC_007785	M28.5	chrII:10658088-10658555	q1	q2	OK	397.155	803.354	1.01633	-4.83274	1.35e-06	1.81e-05	yes
TCONS_00008645	XLOC_007787	D2089.3	chrII:10662248-10664827	q1	q2	OK	8.28875	14.5971	0.816453	-2.60217	0.00926366	0.0368436	yes
TCONS_00008648	XLOC_007790	gbh-1	chrII:10690466-10693728	q1	q2	OK	18.2412	9.7025	-0.910775	3.42928	0.000605178	0.00387148	yes
TCONS_00008668	XLOC_007798	npp-19	chrII:10796834-10798417	q1	q2	OK	25.6536	50.3912	0.97401	-3.50883	0.000450088	0.00303755	yes
TCONS_00008672	XLOC_007800	R06F6.8	chrII:10813188-10819890	q1	q2	OK	10.4429	5.20726	-1.00393	3.43881	0.000584274	0.00376143	yes
TCONS_00008677	XLOC_007805	M106.7	chrII:10855671-10857117	q1	q2	OK	36.4252	79.6743	1.12918	-3.9563	7.61e-05	0.000659454	yes
TCONS_00008679	XLOC_007807	cyn-4	chrII:10870768-10872546	q1	q2	OK	38.1776	71.9622	0.914515	-4.14904	3.34e-05	0.00032223	yes
TCONS_00008828	XLOC_007926	mdt-8	chrII:11527200-11533750	q1	q2	OK	3.99054	21.1179	2.40381	-2.94144	0.0032669	0.0157919	yes
TCONS_00008830	XLOC_007928	Y62F5A.12	chrII:11533966-11534413	q1	q2	OK	39.0379	67.1624	0.782777	-2.74869	0.00598334	0.0259991	yes
TCONS_00008832	XLOC_007930	F54D5.12	chrII:11538911-11540566	q1	q2	OK	18.3484	30.6677	0.741069	-3.04793	0.00230426	0.0119004	yes
TCONS_00008833	XLOC_007931	F54D5.11	chrII:11540761-11542426	q1	q2	OK	52.3095	84.9951	0.700306	-3.03804	0.00238123	0.0122164	yes
TCONS_00008841	XLOC_007939	F07A11.2	chrII:11592485-11595316	q1	q2	OK	13.1286	6.23286	-1.07474	3.37575	0.000736148	0.00457829	yes
TCONS_00008842	XLOC_007939	F07A11.2	chrII:11592485-11595316	q1	q2	OK	9.95419	0.924666	-3.4283	5.83293	5.45e-09	1.15e-07	yes
TCONS_00008844	XLOC_007941	npp-5	chrII:11596858-11599739	q1	q2	OK	39.9391	64.2968	0.686945	-3.26235	0.00110493	0.00645179	yes
TCONS_00008850	XLOC_007947	rad-23	chrII:11651604-11652664	q1	q2	OK	115.281	181.785	0.657077	-3.12429	0.00178235	0.00964158	yes
TCONS_00008852	XLOC_007949	trr-1	chrII:11661735-11675792	q1	q2	OK	0	11.1098	1.79769e+308	1.79769e+308	4.68e-16	2.94e-14	yes
TCONS_00008853	XLOC_007949	trr-1	chrII:11661735-11675792	q1	q2	OK	35.3497	13.9726	-1.3391	4.69528	2.66e-06	3.32e-05	yes
TCONS_00008854	XLOC_007949	trr-1	chrII:11661735-11675792	q1	q2	OK	26.4339	6.36037	-2.05521	5.57489	2.48e-08	4.68e-07	yes
TCONS_00008869	XLOC_007963	F44E5.1	chrII:11774210-11774496	q1	q2	OK	344.568	545.923	0.66391	-2.77754	0.00547726	0.0242143	yes
TCONS_00008878	XLOC_007972	Y6D1A.2	chrII:11818264-11819684	q1	q2	OK	1.39012	0.190274	-2.86906	2.83088	0.00464198	0.0211147	yes
TCONS_00008882	XLOC_007974	pes-5	chrII:11827979-11829957	q1	q2	OK	9.44228	30.3688	1.68538	-4.92538	8.42e-07	1.18e-05	yes
TCONS_00008893	XLOC_007984	vab-23	chrII:11898030-11898940	q1	q2	OK	18.6059	10.0845	-0.88362	2.78302	0.00538555	0.0239129	yes
TCONS_00008894	XLOC_007985	ZK930.1	chrII:11908825-11910315	q1	q2	OK	24.1138	9.79592	-1.29961	5.07248	3.93e-07	5.96e-06	yes
TCONS_00008963	XLOC_008036	F57G9.3	chrII:12409327-12410125	q1	q2	OK	20.9929	5.73345	-1.87242	5.92675	3.09e-09	6.85e-08	yes
TCONS_00008964	XLOC_008037	Y57A10C.1	chrII:12411611-12412382	q1	q2	OK	16.8652	2.10448	-3.00252	7.68255	1.55e-14	8.27e-13	yes
TCONS_00008965	XLOC_008038	Y57A10C.11	chrII:12414002-12414841	q1	q2	OK	8.88009	1.17433	-2.91874	6.37356	1.85e-10	5.07e-09	yes
TCONS_00008968	XLOC_008041	daf-22	chrII:12423543-12425626	q1	q2	OK	12.7316	1.62957	-2.96585	8.49618	0	0	yes
TCONS_00008980	XLOC_008053	F15A4.10	chrII:12484586-12485063	q1	q2	OK	28.8816	57.1884	0.985571	-2.64842	0.00808683	0.0332886	yes
TCONS_00008996	XLOC_008068	Y38E10A.3	chrII:12573971-12574703	q1	q2	OK	21.8834	37.9381	0.793806	-2.95988	0.00307758	0.0150922	yes
TCONS_00008999	XLOC_008071	ceh-100	chrII:12582310-12603615	q1	q2	OK	9.23402	2.47553	-1.89922	3.52748	0.000419536	0.00285376	yes
TCONS_00009000	XLOC_008071	ceh-100	chrII:12582310-12603615	q1	q2	OK	18.9107	37.8478	1.00101	-3.98674	6.7e-05	0.000589965	yes
TCONS_00009013	XLOC_008084	pisy-1	chrII:12737214-12738256	q1	q2	OK	22.1976	47.912	1.10998	-4.03279	5.51e-05	0.00050123	yes
TCONS_00009016	XLOC_008087	Y46G5A.7	chrII:12755148-12756087	q1	q2	OK	39.8051	19.2578	-1.04751	4.1134	3.9e-05	0.000369574	yes
TCONS_00009020	XLOC_008091	cpt-1	chrII:12788525-12796271	q1	q2	OK	125.389	75.4031	-0.733721	3.62188	0.000292474	0.00211019	yes
TCONS_00009021	XLOC_008092	Y46G5A.18	chrII:12802055-12805147	q1	q2	OK	28.144	16.4827	-0.771878	3.04838	0.00230081	0.0118881	yes
TCONS_00009022	XLOC_008093	acl-7	chrII:12811850-12816389	q1	q2	OK	0.784984	0.141593	-2.47091	3.49583	0.000472593	0.00315702	yes
TCONS_00009033	XLOC_008103	F58G1.2	chrII:12915520-12918580	q1	q2	OK	8.00384	13.0912	0.709838	-2.51336	0.0119586	0.0452283	yes
TCONS_00009063	XLOC_008129	rict-1	chrII:13098439-13116731	q1	q2	OK	10.4837	17.2592	0.719219	-2.78756	0.00531064	0.0236273	yes
TCONS_00009067	XLOC_008133	moe-3	chrII:13160599-13165585	q1	q2	OK	4.11153	1.11319	-1.88497	4.38742	1.15e-05	0.000123515	yes
TCONS_00009073	XLOC_008138	rmo-1	chrII:13237456-13237836	q1	q2	OK	27.2865	58.2036	1.09292	-2.97191	0.0029595	0.0146093	yes
TCONS_00009078	XLOC_008143	ztf-22	chrII:13280068-13285712	q1	q2	OK	6.87181	2.81172	-1.28924	3.81941	0.000133773	0.00107018	yes
TCONS_00009080	XLOC_008145	sam-10	chrII:13322466-13325611	q1	q2	OK	35.0953	18.4131	-0.93055	3.43949	0.000582807	0.00375415	yes
TCONS_00009089	XLOC_008154	F45H10.2	chrII:13491913-13492972	q1	q2	OK	137.138	315.076	1.20007	-4.69705	2.64e-06	3.3e-05	yes
TCONS_00009091	XLOC_008156	drr-1	chrII:13495045-13495722	q1	q2	OK	10.0074	1.272	-2.9759	5.47512	4.37e-08	7.89e-07	yes
TCONS_00009155	XLOC_008214	Y39G8B.1	chrII:13970836-13972869	q1	q2	OK	36.8688	21.3557	-0.787779	3.16638	0.00154351	0.00856608	yes
TCONS_00009171	XLOC_008230	daf-5	chrII:14033762-14037640	q1	q2	OK	11.2212	4.85332	-1.20918	4.36908	1.25e-05	0.000132676	yes
TCONS_00009184	XLOC_008239	K09E4.3	chrII:14123975-14125526	q1	q2	OK	9.40498	16.322	0.79532	-2.51684	0.0118413	0.0448909	yes
TCONS_00009188	XLOC_008241	cacn-1	chrII:14133508-14142051	q1	q2	OK	39.9362	78.3167	0.971623	-4.51098	6.45e-06	7.46e-05	yes
TCONS_00009205	XLOC_008256	ctl-2	chrII:14299580-14301944	q1	q2	OK	19.7444	2.34871	-3.0715	10.2338	0	0	yes
TCONS_00009206	XLOC_008257	ctl-1	chrII:14303544-14306177	q1	q2	OK	1.50598	0.194109	-2.95577	4.26012	2.04e-05	0.000208531	yes
TCONS_00009214	XLOC_008263	agl-1	chrII:14350800-14357454	q1	q2	OK	17.945	7.6774	-1.2249	5.50886	3.61e-08	6.62e-07	yes
TCONS_00009217	XLOC_008265	kbp-3	chrII:14389221-14389989	q1	q2	OK	140.216	256.225	0.869755	-3.75511	0.000173266	0.00133891	yes
TCONS_00009219	XLOC_008267	plx-2	chrII:14417948-14424805	q1	q2	OK	3.79889	0.423463	-3.16527	9.67146	0	0	yes
TCONS_00009221	XLOC_008269	K04B12.2	chrII:14434944-14436644	q1	q2	OK	42.5049	13.3105	-1.67506	6.75395	1.44e-11	4.62e-10	yes
TCONS_00009225	XLOC_008272	usp-14	chrII:14485761-14488607	q1	q2	OK	85.3797	133.966	0.649898	-3.12974	0.00174963	0.00951525	yes
TCONS_00009226	XLOC_008273	cysl-2	chrII:14492875-14494344	q1	q2	OK	17.5016	10.0802	-0.795972	2.85568	0.00429446	0.0198244	yes
TCONS_00009231	XLOC_008278	btb-19	chrII:14521006-14522046	q1	q2	OK	8.19061	14.1014	0.783794	-2.55018	0.0107667	0.0415355	yes
TCONS_00009233	XLOC_008280	F57C2.5	chrII:14526256-14528133	q1	q2	OK	38.5048	63.6318	0.72471	-3.1639	0.00155672	0.0086299	yes
TCONS_00009236	XLOC_008283	mog-4	chrII:14552598-14561521	q1	q2	OK	26.5307	44.395	0.742731	-3.46194	0.000536305	0.00351333	yes
TCONS_00009246	XLOC_008293	C38C6.8	chrII:14634580-14636762	q1	q2	OK	4360.81	10081.7	1.20906	-5.84733	5e-09	1.07e-07	yes
TCONS_00009250	XLOC_008296	unc-52	chrII:14661570-14666777	q1	q2	OK	5.1875	0.663794	-2.96623	8.99418	0	0	yes
TCONS_00009251	XLOC_008297	ZC101.1	chrII:14675187-14684221	q1	q2	OK	1.02562	0.331987	-1.6273	3.13115	0.00174125	0.00947428	yes
TCONS_00009252	XLOC_008298	K02B7.3	chrII:14694300-14694802	q1	q2	OK	42.9825	22.2706	-0.94861	2.89266	0.00381989	0.0180359	yes
TCONS_00009268	XLOC_008308	nhr-61	chrII:14816168-14818447	q1	q2	OK	14.9983	7.39253	-1.02066	3.31683	0.000910462	0.00547355	yes
TCONS_00009276	XLOC_008314	Y53F4B.3	chrII:14968624-14969269	q1	q2	OK	61.2947	113.937	0.894399	-3.67534	0.000237533	0.00175457	yes
TCONS_00009285	XLOC_008323	Y53F4B.18	chrII:15064614-15071590	q1	q2	OK	27.6185	14.946	-0.885872	3.67062	0.000241966	0.00178026	yes
TCONS_00009289	XLOC_008327	Y53F4B.62	chrII:15129330-15130502	q1	q2	OK	5.14079	0.938856	-2.45301	5.3501	8.79e-08	1.5e-06	yes
TCONS_00009349	XLOC_008387	cec-8	chrIII:56859-463717	q1	q2	OK	67.7324	15.9162	-2.08935	3.63861	0.00027411	0.00199055	yes
TCONS_00009355	XLOC_008393	unc-45	chrIII:491546-502061	q1	q2	OK	20.5436	31.7228	0.626832	-2.84383	0.0044575	0.0204336	yes
TCONS_00009359	XLOC_008397	B0353.1	chrIII:560143-572134	q1	q2	OK	5.99389	1.97064	-1.60483	3.27233	0.00106666	0.00626434	yes
TCONS_00009360	XLOC_008398	Y55B1AL.1	chrIII:573980-576241	q1	q2	OK	5.15795	1.48483	-1.7965	3.67797	0.000235101	0.00173891	yes
TCONS_00009377	XLOC_008413	cyn-6	chrIII:773409-774061	q1	q2	OK	101.509	35.4558	-1.51752	6.29494	3.08e-10	8.2e-09	yes
TCONS_00009378	XLOC_008414	F42G9.1	chrIII:783833-785621	q1	q2	OK	105.955	169.51	0.677914	-3.28969	0.00100299	0.00594665	yes
TCONS_00009382	XLOC_008418	B0412.3	chrIII:795133-809355	q1	q2	OK	16.4606	24.1835	0.555004	-2.49704	0.0125234	0.0468725	yes
TCONS_00009389	XLOC_008424	zip-2	chrIII:834452-835601	q1	q2	OK	30.8734	9.69479	-1.67108	6.16645	6.98e-10	1.75e-08	yes
TCONS_00009395	XLOC_008429	exos-4.2	chrIII:860191-861154	q1	q2	OK	39.7204	62.1405	0.645653	-2.62585	0.0086432	0.0349857	yes
TCONS_00009398	XLOC_008432	ucr-2.3	chrIII:879853-881385	q1	q2	OK	45.3737	89.1494	0.97437	-4.39871	1.09e-05	0.000118619	yes
TCONS_00009399	XLOC_008433	F23H11.2	chrIII:895774-900060	q1	q2	OK	6.72807	4.01393	-0.745178	2.72984	0.00633643	0.0272585	yes
TCONS_00009400	XLOC_008434	bra-2	chrIII:911266-912008	q1	q2	OK	68.5321	113.5	0.727846	-3.1155	0.00183635	0.00988107	yes
TCONS_00009409	XLOC_008443	trp-2	chrIII:991869-1001884	q1	q2	OK	0.917168	0.16841	-2.44521	3.03178	0.00243118	0.0124409	yes
TCONS_00009410	XLOC_008443	trp-2	chrIII:991869-1001884	q1	q2	OK	0.851743	0.116883	-2.86536	3.07567	0.00210027	0.0110511	yes
TCONS_00009417	XLOC_008449	kbp-4	chrIII:1080909-1081248	q1	q2	OK	119.891	246.909	1.04225	-4.07688	4.56e-05	0.000422627	yes
TCONS_00009421	XLOC_008452	Y71D11A.3	chrIII:1116514-1142840	q1	q2	OK	5.52542	0.259554	-4.41198	5.88774	3.92e-09	8.53e-08	yes
TCONS_00009425	XLOC_008455	cdh-12	chrIII:1152033-1180901	q1	q2	OK	1.60547	0.648267	-1.30834	4.42876	9.48e-06	0.00010477	yes
TCONS_00009430	XLOC_008460	orc-3	chrIII:1208131-1213591	q1	q2	OK	23.3699	39.321	0.75065	-3.28525	0.00101891	0.00602825	yes
TCONS_00009468	XLOC_008493	Y82E9BR.1	chrIII:1458527-1466443	q1	q2	OK	12.4834	4.57285	-1.44885	5.16481	2.41e-07	3.83e-06	yes
TCONS_00009470	XLOC_008495	M01G5.1	chrIII:1496397-1508531	q1	q2	OK	11.5526	25.2681	1.1291	-4.79428	1.63e-06	2.16e-05	yes
TCONS_00009538	XLOC_008555	srz-56	chrIII:2240760-2243833	q1	q2	OK	0	1.48308	1.79769e+308	1.79769e+308	2.03e-07	3.29e-06	yes
TCONS_00009539	XLOC_008556	T20H9.6	chrIII:2246457-2249394	q1	q2	OK	0.0136949	1.41117	6.68711	-3.7388	0.000184904	0.00141637	yes
TCONS_00009542	XLOC_008559	Y54F10BM.6	chrIII:2263237-2264043	q1	q2	OK	8.72781	2.46598	-1.82346	4.43747	9.1e-06	0.000100918	yes
TCONS_00009551	XLOC_008568	phf-5	chrIII:2343569-2346571	q1	q2	OK	72.0988	128.811	0.837207	-3.11418	0.00184454	0.00991088	yes
TCONS_00009552	XLOC_008569	gip-1	chrIII:2347584-2359703	q1	q2	OK	18.8885	29.3968	0.638149	-2.46907	0.0135465	0.0499492	yes
TCONS_00009603	XLOC_008612	Y71H2AM.5	chrIII:2786195-2786671	q1	q2	OK	341.698	548.606	0.683051	-3.16662	0.00154224	0.00856608	yes
TCONS_00009614	XLOC_008623	F56F11.4	chrIII:2858701-2865378	q1	q2	OK	31.6185	61.0858	0.950067	-4.10318	4.08e-05	0.000383033	yes
TCONS_00009621	XLOC_008630	cdh-1	chrIII:2910961-2935549	q1	q2	OK	4.06288	0.852427	-2.25285	8.42981	0	0	yes
TCONS_00009626	XLOC_008635	Y55D5A.1	chrIII:2986076-2987977	q1	q2	OK	9.14867	1.56397	-2.54835	4.78497	1.71e-06	2.25e-05	yes
TCONS_00009644	XLOC_008649	Y53G8B.1	chrIII:3129336-3131168	q1	q2	OK	3.74222	0.433255	-3.1106	4.09617	4.2e-05	0.000393172	yes
TCONS_00009650	XLOC_008655	R148.5	chrIII:3166275-3170575	q1	q2	OK	20.3018	3.34466	-2.60168	9.17939	0	0	yes
TCONS_00009652	XLOC_008657	R148.3	chrIII:3175371-3180100	q1	q2	OK	30.7092	21.0084	-0.547707	2.57026	0.0101622	0.039586	yes
TCONS_00009706	XLOC_008705	gsr-1	chrIII:3651317-3652858	q1	q2	OK	99.9002	180.491	0.853365	-4.133	3.58e-05	0.000343784	yes
TCONS_00009709	XLOC_008708	linc-147	chrIII:3672029-3674227	q1	q2	OK	0.556274	0.0552018	-3.33301	3.32757	0.00087606	0.00528949	yes
TCONS_00009711	XLOC_008710	C14B1.2	chrIII:3702308-3703052	q1	q2	OK	33.3545	55.4089	0.732238	-2.79736	0.00515223	0.0229957	yes
TCONS_00009714	XLOC_008713	dph-1	chrIII:3706868-3709106	q1	q2	OK	30.5031	48.729	0.675824	-2.87665	0.00401921	0.0188102	yes
TCONS_00009716	XLOC_008715	nrde-1	chrIII:3713528-3718576	q1	q2	OK	12.6982	21.5523	0.763221	-3.20925	0.00133082	0.00756525	yes
TCONS_00009736	XLOC_008731	rpl-3	chrIII:3867843-3869451	q1	q2	OK	144.57	63.7346	-1.18162	5.54078	3.01e-08	5.59e-07	yes
TCONS_00009742	XLOC_008733	ccdc-47	chrIII:3916975-3918506	q1	q2	OK	134.174	218.746	0.705152	-3.4515	0.00055747	0.00361805	yes
TCONS_00009744	XLOC_008735	nit-1	chrIII:3922431-3923767	q1	q2	OK	8.77954	0.919968	-3.25449	7.07301	1.52e-12	5.86e-11	yes
TCONS_00009751	XLOC_008742	pxd-1	chrIII:4006154-4009593	q1	q2	OK	23.6856	6.21056	-1.93122	7.37268	1.67e-13	7.47e-12	yes
TCONS_00009756	XLOC_008747	tftc-5	chrIII:4022147-4025541	q1	q2	OK	25.9879	41.6367	0.680014	-2.87354	0.00405897	0.0189804	yes
TCONS_00009775	XLOC_008757	glod-4	chrIII:4153574-4154560	q1	q2	OK	25.0269	53.6412	1.09986	-4.34261	1.41e-05	0.00014817	yes
TCONS_00009777	XLOC_008759	C16C10.4	chrIII:4171313-4172039	q1	q2	OK	164.806	328.722	0.996098	-4.54458	5.5e-06	6.48e-05	yes
TCONS_00009781	XLOC_008763	xbp-1	chrIII:4193956-4194924	q1	q2	OK	36.0375	22.4204	-0.684688	2.68514	0.00724995	0.0304036	yes
TCONS_00009788	XLOC_008769	R10E4.1	chrIII:4270243-4272226	q1	q2	OK	59.088	30.8623	-0.937019	4.11269	3.91e-05	0.000370392	yes
TCONS_00009804	XLOC_008782	mnp-1	chrIII:4356655-4364565	q1	q2	OK	52.1601	18.5164	-1.49415	6.93618	4.03e-12	1.46e-10	yes
TCONS_00009810	XLOC_008788	B0284.1	chrIII:4376956-4378805	q1	q2	OK	0.703837	1.69059	1.26422	-2.51381	0.0119435	0.0451862	yes
TCONS_00009820	XLOC_008798	rnp-4	chrIII:4406289-4407075	q1	q2	OK	204.24	364.27	0.83474	-3.79358	0.000148493	0.00117284	yes
TCONS_00009821	XLOC_008799	prdx-3	chrIII:4407415-4408320	q1	q2	OK	48.4909	86.0517	0.82749	-3.43561	0.000591228	0.00380182	yes
TCONS_00009822	XLOC_008800	R07E5.1	chrIII:4408536-4412086	q1	q2	OK	11.9316	21.3032	0.836278	-3.50193	0.000461897	0.00309853	yes
TCONS_00009826	XLOC_008803	cku-80	chrIII:4419827-4423228	q1	q2	OK	19.6457	34.6955	0.820533	-3.6014	0.000316505	0.00225735	yes
TCONS_00009838	XLOC_008810	F56F3.7	chrIII:4458078-4458275	q1	q2	OK	36.2793	11.5788	-1.64766	2.95064	0.00317121	0.0154429	yes
TCONS_00009851	XLOC_008820	cdh-4	chrIII:4530490-4536629	q1	q2	OK	89.3297	37.1734	-1.26487	6.20896	5.33e-10	1.35e-08	yes
TCONS_00009852	XLOC_008822	M88.7	chrIII:4542849-4545750	q1	q2	OK	27.6725	47.4268	0.777248	-2.67707	0.00742697	0.0309831	yes
TCONS_00009858	XLOC_008827	pan-1	chrIII:4564260-4565847	q1	q2	OK	20.2414	7.48988	-1.4343	4.84794	1.25e-06	1.69e-05	yes
TCONS_00009859	XLOC_008828	idhg-1	chrIII:4568991-4571103	q1	q2	OK	81.351	129.632	0.672189	-3.17078	0.00152029	0.00847421	yes
TCONS_00009861	XLOC_008829	F35G12.4	chrIII:4578849-4581533	q1	q2	OK	16.2094	44.3417	1.45183	-5.05686	4.26e-07	6.4e-06	yes
TCONS_00009866	XLOC_008833	F35G12.11	chrIII:4593200-4593633	q1	q2	OK	124.469	217.91	0.807951	-3.30071	0.000964388	0.00574827	yes
TCONS_00009886	XLOC_008852	T04A8.8	chrIII:4693969-4695048	q1	q2	OK	90.8347	142.576	0.650415	-3.03829	0.00237922	0.0122164	yes
TCONS_00009888	XLOC_008854	dnj-18	chrIII:4698090-4699261	q1	q2	OK	15.6117	27.3751	0.810234	-2.86269	0.00420066	0.019488	yes
TCONS_00009893	XLOC_008859	acy-1	chrIII:4722176-4730529	q1	q2	OK	0.788815	0.28207	-1.48363	3.31374	0.000920559	0.00551808	yes
TCONS_00009895	XLOC_008861	F17C8.9	chrIII:4734490-4735905	q1	q2	OK	2.14157	0.394019	-2.44233	3.41598	0.000635539	0.00403797	yes
TCONS_00009902	XLOC_008868	B0393.3	chrIII:4757269-4759509	q1	q2	OK	89.4579	132.769	0.569639	-2.77831	0.00546418	0.0241756	yes
TCONS_00009905	XLOC_008871	B0393.5	chrIII:4765797-4776056	q1	q2	OK	2.89086	0.709452	-2.02672	5.97762	2.26e-09	5.09e-08	yes
TCONS_00009910	XLOC_008876	C38D4.4	chrIII:4793070-4795245	q1	q2	OK	16.129	24.5291	0.604843	-2.48244	0.0130487	0.0484654	yes
TCONS_00009911	XLOC_008877	tag-325	chrIII:4796878-4802541	q1	q2	OK	32.2663	19.4055	-0.733563	3.3473	0.000816043	0.00498638	yes
TCONS_00009924	XLOC_008888	ced-4	chrIII:4852288-4854921	q1	q2	OK	31.2666	20.2632	-0.62576	2.64659	0.00813088	0.0334452	yes
TCONS_00009940	XLOC_008903	cee-1	chrIII:4912667-4913943	q1	q2	OK	37.4533	56.4812	0.592677	-2.54951	0.0107875	0.0415983	yes
TCONS_00009941	XLOC_008904	eri-9	chrIII:4932587-4934882	q1	q2	OK	9.24963	15.9633	0.787289	-2.50481	0.0122518	0.0460412	yes
TCONS_00009946	XLOC_008908	ntl-9	chrIII:4944502-4946263	q1	q2	OK	34.6294	20.5388	-0.753643	2.97253	0.00295357	0.0145896	yes
TCONS_00009958	XLOC_008918	mdt-11	chrIII:5021189-5021853	q1	q2	OK	45.0215	74.6612	0.729746	-2.88659	0.00389437	0.0183267	yes
TCONS_00009963	XLOC_008922	pcf-11	chrIII:5025371-5026994	q1	q2	OK	19.0728	8.26039	-1.20723	4.11933	3.8e-05	0.000361106	yes
TCONS_00009975	XLOC_008934	tag-174	chrIII:5081696-5082819	q1	q2	OK	189.452	335.524	0.824583	-3.64578	0.000266584	0.00193968	yes
TCONS_00009978	XLOC_008937	dpy-17	chrIII:5107293-5108404	q1	q2	OK	215.749	22.768	-3.24427	14.7513	0	0	yes
TCONS_00009983	XLOC_008942	emb-1	chrIII:5173406-5173721	q1	q2	OK	81.0494	181.063	1.15962	-3.9513	7.77e-05	0.000672364	yes
TCONS_00009984	XLOC_008943	cid-1	chrIII:5173952-5180014	q1	q2	OK	29.9553	48.4676	0.694208	-3.3473	0.000816021	0.00498638	yes
TCONS_00009990	XLOC_008949	ZC155.8	chrIII:5211180-5211479	q1	q2	OK	9387.39	17608.4	0.907467	-4.02915	5.6e-05	0.000505901	yes
TCONS_00009992	XLOC_008951	nex-1	chrIII:5225584-5226606	q1	q2	OK	23.31	46.6381	1.00056	-4.00039	6.32e-05	0.000561367	yes
TCONS_00009998	XLOC_008957	gop-2	chrIII:5258993-5260355	q1	q2	OK	31.3968	47.772	0.605547	-2.54144	0.0110398	0.0423554	yes
TCONS_00010006	XLOC_008965	T15B12.1	chrIII:5294616-5297789	q1	q2	OK	1.75231	0.296559	-2.56286	2.63216	0.00848447	0.0345093	yes
TCONS_00010009	XLOC_008968	mog-3	chrIII:5308562-5311038	q1	q2	OK	50.716	75.1375	0.567092	-2.59084	0.00957426	0.0378366	yes
TCONS_00010022	XLOC_008981	F48E8.2	chrIII:5464358-5467506	q1	q2	OK	15.5423	26.2919	0.758415	-3.02728	0.00246767	0.0125873	yes
TCONS_00010029	XLOC_008986	R02F2.2	chrIII:5487602-5498839	q1	q2	OK	3.07477	0.847348	-1.85945	5.65231	1.58e-08	3.1e-07	yes
TCONS_00010035	XLOC_008992	dex-1	chrIII:5527715-5534852	q1	q2	OK	12.3875	4.57644	-1.43659	5.82461	5.72e-09	1.2e-07	yes
TCONS_00010036	XLOC_008993	D1044.1	chrIII:5544263-5546186	q1	q2	OK	6.74299	0.447502	-3.91342	7.29605	2.96e-13	1.26e-11	yes
TCONS_00010044	XLOC_009001	F56D2.3	chrIII:5584645-5586744	q1	q2	OK	1.98232	0.228143	-3.11918	4.42261	9.75e-06	0.000107375	yes
TCONS_00010079	XLOC_009026	wrm-1	chrIII:5722836-5726704	q1	q2	OK	29.5881	19.889	-0.573045	2.5825	0.00980873	0.038518	yes
TCONS_00010087	XLOC_009034	ida-1	chrIII:5755548-5765539	q1	q2	OK	1.33983	0.446393	-1.58566	3.45038	0.0005598	0.00363106	yes
TCONS_00010089	XLOC_009036	cutl-23	chrIII:5770139-5774538	q1	q2	OK	0.578493	0.137442	-2.07348	3.06664	0.0021648	0.0113267	yes
TCONS_00010091	XLOC_009038	ceh-10	chrIII:5791233-5802997	q1	q2	OK	3.35446	0.39657	-3.08043	2.50926	0.0120986	0.0455879	yes
TCONS_00010092	XLOC_009039	him-10	chrIII:5803219-5804949	q1	q2	OK	55.952	94.4032	0.754647	-3.52156	0.00042901	0.00291289	yes
TCONS_00010106	XLOC_009053	F01F1.2	chrIII:5878513-5879171	q1	q2	OK	47.3377	79.3002	0.744336	-2.8672	0.00414117	0.0193135	yes
TCONS_00010112	XLOC_009059	C28H8.1	chrIII:5926040-5926750	q1	q2	OK	130.95	291.984	1.15688	-5.03162	4.86e-07	7.15e-06	yes
TCONS_00010118	XLOC_009065	dct-6	chrIII:5966365-5971255	q1	q2	OK	5.06056	0.669284	-2.91861	8.28619	2.22e-16	1.43e-14	yes
TCONS_00010129	XLOC_009074	eftu-2	chrIII:5993224-6056091	q1	q2	OK	82.2732	187.618	1.1893	-3.16666	0.00154201	0.00856608	yes
TCONS_00010136	XLOC_009080	F40H6.6	chrIII:6065469-6066166	q1	q2	OK	1.64517	6.51913	1.98644	-3.46619	0.000527882	0.00347328	yes
TCONS_00010145	XLOC_009089	nfm-1	chrIII:6159826-6163153	q1	q2	OK	4.71552	2.52362	-0.901923	2.84507	0.00444016	0.0203708	yes
TCONS_00010150	XLOC_009094	rpn-2	chrIII:6199133-6201994	q1	q2	OK	68.8287	100.911	0.552004	-2.70625	0.0068047	0.0288503	yes
TCONS_00010157	XLOC_009100	T12A2.1	chrIII:6251759-6271162	q1	q2	OK	1.12329	0.377098	-1.57472	2.51035	0.0120611	0.0454979	yes
TCONS_00010167	XLOC_009108	C56G2.4	chrIII:6331696-6335664	q1	q2	OK	2.06436	0.717878	-1.52388	3.4443	0.000572533	0.00369649	yes
TCONS_00010180	XLOC_009121	C16A3.2	chrIII:6389779-6390596	q1	q2	OK	9.27445	18.3223	0.98227	-3.06854	0.00215107	0.011276	yes
TCONS_00010186	XLOC_009125	tag-170	chrIII:6432128-6432926	q1	q2	OK	86.9002	147.926	0.767448	-3.37344	0.000742363	0.00461181	yes
TCONS_00010190	XLOC_009129	jhdm-1	chrIII:6454649-6456522	q1	q2	OK	41.7276	70.6432	0.759548	-3.45539	0.000549504	0.00357466	yes
TCONS_00010193	XLOC_009132	nduf-2.2	chrIII:6465171-6467091	q1	q2	OK	18.8275	30.3245	0.687644	-2.82262	0.00476337	0.0215615	yes
TCONS_00010194	XLOC_009133	T26A5.2	chrIII:6468471-6471239	q1	q2	OK	6.88022	10.986	0.675139	-2.4903	0.0127636	0.0475804	yes
TCONS_00010196	XLOC_009135	zip-8	chrIII:6478926-6480293	q1	q2	OK	179.567	24.6995	-2.86197	7.3399	2.14e-13	9.37e-12	yes
TCONS_00010198	XLOC_009137	F23F12.8	chrIII:6483164-6488822	q1	q2	OK	0.829954	0.32737	-1.34211	2.86027	0.00423287	0.019613	yes
TCONS_00010199	XLOC_009138	rpt-3	chrIII:6489745-6491125	q1	q2	OK	74.899	115.015	0.618803	-2.9099	0.00361546	0.0172382	yes
TCONS_00010224	XLOC_009163	F37A4.3	chrIII:6718726-6720383	q1	q2	OK	1.30925	0.133295	-3.29605	2.93145	0.00337382	0.0162595	yes
TCONS_00010225	XLOC_009164	F37A4.2	chrIII:6722500-6723169	q1	q2	OK	50.5677	99.0728	0.970273	-3.9326	8.4e-05	0.000720213	yes
TCONS_00010232	XLOC_009170	dig-1	chrIII:6749082-6794600	q1	q2	OK	1.80974	0.252075	-2.84386	11.5362	0	0	yes
TCONS_00010237	XLOC_009174	lim-8	chrIII:6807524-6815723	q1	q2	OK	1.75398	0.265615	-2.72323	5.63041	1.8e-08	3.48e-07	yes
TCONS_00010241	XLOC_009176	ten-1	chrIII:6843929-6846560	q1	q2	OK	34.3436	12.5696	-1.4501	6.4837	8.95e-11	2.59e-09	yes
TCONS_00010248	XLOC_009186	med-2	chrIII:6884448-6884973	q1	q2	OK	1.08147	3.91378	1.85556	-2.9838	0.00284691	0.0141724	yes
TCONS_00010253	XLOC_009189	K04C2.2	chrIII:6889720-6894881	q1	q2	OK	22.9109	12.8262	-0.836944	3.72862	0.00019253	0.00146975	yes
TCONS_00010254	XLOC_009190	T07E3.4	chrIII:6898253-6900350	q1	q2	OK	11.1234	5.37342	-1.04969	3.42386	0.000617393	0.0039361	yes
TCONS_00010257	XLOC_009193	inf-1	chrIII:6931127-6931530	q1	q2	OK	87.2555	38.1145	-1.19491	4.22535	2.39e-05	0.000238917	yes
TCONS_00010262	XLOC_009198	let-711	chrIII:6946709-6958136	q1	q2	OK	84.79	49.8513	-0.766262	3.70751	0.000209309	0.00157737	yes
TCONS_00010263	XLOC_009199	F57B9.1	chrIII:6962321-6963149	q1	q2	OK	14.051	5.52607	-1.34635	3.97966	6.9e-05	0.000605886	yes
TCONS_00010285	XLOC_009221	odd-1	chrIII:7108259-7109248	q1	q2	OK	2.26278	0.154484	-3.87257	3.49395	0.000475925	0.0031717	yes
TCONS_00010296	XLOC_009230	acs-4	chrIII:7167775-7170291	q1	q2	OK	56.3876	30.3845	-0.892043	4.10684	4.01e-05	0.000378288	yes
TCONS_00010300	XLOC_009234	F37C12.3	chrIII:7180699-7181717	q1	q2	OK	79.2756	139.533	0.815657	-3.32291	0.000890839	0.00536712	yes
TCONS_00010302	XLOC_009236	F37C12.1	chrIII:7184285-7187733	q1	q2	OK	59.7325	135.08	1.17722	-5.28644	1.25e-07	2.1e-06	yes
TCONS_00010309	XLOC_009240	dpy-31	chrIII:7202599-7207367	q1	q2	OK	2.65518	0.395889	-2.74564	5.15824	2.49e-07	3.95e-06	yes
TCONS_00010314	XLOC_009245	R151.2	chrIII:7213177-7214652	q1	q2	OK	83.3607	156.38	0.907614	-4.19652	2.71e-05	0.00026807	yes
TCONS_00010323	XLOC_009254	B0361.2	chrIII:7305943-7308202	q1	q2	OK	25.609	56.721	1.14723	-3.42267	0.000620082	0.00395099	yes
TCONS_00010327	XLOC_009258	kap-1	chrIII:7338936-7343509	q1	q2	OK	4.50667	0.860964	-2.38804	6.4603	1.04e-10	2.96e-09	yes
TCONS_00010336	XLOC_009265	tbp-1	chrIII:7383973-7385717	q1	q2	OK	49.1428	81.8243	0.735549	-3.24245	0.00118508	0.00682009	yes
TCONS_00010337	XLOC_009266	T20B12.1	chrIII:7386163-7390877	q1	q2	OK	12.5715	20.4381	0.701102	-2.92789	0.0034127	0.0164045	yes
TCONS_00010339	XLOC_009268	alh-12	chrIII:7454023-7455558	q1	q2	OK	12.8223	1.24651	-3.36269	9.22275	0	0	yes
TCONS_00010349	XLOC_009278	C07H6.2	chrIII:7520942-7521266	q1	q2	OK	66.1356	136.208	1.04231	-3.82871	0.000128817	0.00103753	yes
TCONS_00010350	XLOC_009279	lig-4	chrIII:7521403-7524646	q1	q2	OK	5.1112	8.39795	0.716376	-2.58285	0.00979891	0.038493	yes
TCONS_00010358	XLOC_009285	ceh-13	chrIII:7555594-7557664	q1	q2	OK	38.7706	12.1782	-1.67067	5.80484	6.44e-09	1.35e-07	yes
TCONS_00010373	XLOC_009291	Y80D4G.1	chrIII:7600493-7601866	q1	q2	OK	4.55724	24.2348	2.41085	-6.2033	5.53e-10	1.39e-08	yes
TCONS_00010374	XLOC_009292	T04A6.5	chrIII:7604009-7604198	q1	q2	OK	57.9037	295.813	2.35296	-4.30822	1.65e-05	0.000171412	yes
TCONS_00010378	XLOC_009296	fbn-1	chrIII:7625320-7636321	q1	q2	OK	37.7612	1.70697	-4.4674	19.3657	0	0	yes
TCONS_00010389	XLOC_009307	pcp-1	chrIII:7758850-7761135	q1	q2	OK	0.612724	0.0569743	-3.42685	3.05925	0.00221895	0.0115344	yes
TCONS_00010403	XLOC_009318	snr-5	chrIII:7862004-7862419	q1	q2	OK	283.867	741.026	1.38431	-5.89584	3.73e-09	8.14e-08	yes
TCONS_00010406	XLOC_009321	fahd-1	chrIII:7893705-7894442	q1	q2	OK	8.56358	19.3763	1.17801	-3.61546	0.000299811	0.00215617	yes
TCONS_00010413	XLOC_009328	npp-15	chrIII:7928984-7932758	q1	q2	OK	30.0549	47.8877	0.672054	-3.20453	0.00135284	0.00767867	yes
TCONS_00010417	XLOC_009332	C29E4.12	chrIII:7941088-7941469	q1	q2	OK	79.3123	147.021	0.890405	-3.36669	0.000760774	0.00471048	yes
TCONS_00010429	XLOC_009344	F44B9.2	chrIII:8022397-8025062	q1	q2	OK	1.11893	0.314615	-1.83046	3.07581	0.00209929	0.0110511	yes
TCONS_00010431	XLOC_009346	K12H4.5	chrIII:8044420-8044714	q1	q2	OK	121.596	255.125	1.0691	-4.19616	2.71e-05	0.000268259	yes
TCONS_00010432	XLOC_009347	K12H4.4	chrIII:8044968-8045718	q1	q2	OK	95.7352	145.213	0.601052	-2.60234	0.009259	0.0368436	yes
TCONS_00010434	XLOC_009349	K12H4.2	chrIII:8047646-8048314	q1	q2	OK	18.4663	37.6742	1.02868	-3.54118	0.000398342	0.00274299	yes
TCONS_00010436	XLOC_009351	ceh-26	chrIII:8067272-8070959	q1	q2	OK	3.53787	0.361598	-3.29042	6.57094	5e-11	1.49e-09	yes
TCONS_00010437	XLOC_009352	apc-2	chrIII:8080585-8083542	q1	q2	OK	20.8725	36.8786	0.82118	-3.6287	0.000284856	0.00206055	yes
TCONS_00010438	XLOC_009353	grp-1	chrIII:8085684-8087993	q1	q2	OK	52.7688	81.8505	0.633306	-2.86427	0.00417971	0.0194372	yes
TCONS_00010440	XLOC_009355	idi-1	chrIII:8091645-8092855	q1	q2	OK	25.0217	40.0808	0.679733	-2.56865	0.0102097	0.0397156	yes
TCONS_00010447	XLOC_009361	C14B9.10	chrIII:8130798-8132205	q1	q2	OK	320.189	618.799	0.950546	-3.48944	0.000484026	0.00321806	yes
TCONS_00010448	XLOC_009362	C14B9.2	chrIII:8133608-8136338	q1	q2	OK	50.2922	19.9779	-1.33193	6.04744	1.47e-09	3.43e-08	yes
TCONS_00010449	XLOC_009363	hsp-12.2	chrIII:8138054-8139424	q1	q2	OK	6.24592	1.21338	-2.36388	3.02355	0.00249829	0.0127086	yes
TCONS_00010450	XLOC_009364	mrpl-18	chrIII:8144951-8145789	q1	q2	OK	42.9781	71.2803	0.729902	-2.80661	0.00500665	0.0224626	yes
TCONS_00010469	XLOC_009383	C30A5.3	chrIII:8225033-8225951	q1	q2	OK	56.6465	92.4045	0.705976	-2.95523	0.0031244	0.0152681	yes
TCONS_00010472	XLOC_009386	henn-1	chrIII:8232586-8234257	q1	q2	OK	14.1555	35.0217	1.30689	-5.10558	3.3e-07	5.1e-06	yes
TCONS_00010478	XLOC_009392	knl-1	chrIII:8250564-8253872	q1	q2	OK	72.2979	114.4	0.662055	-3.26339	0.00110087	0.0064415	yes
TCONS_00010479	XLOC_009393	F09G8.5	chrIII:8254903-8257514	q1	q2	OK	0.106504	0.585136	2.45787	-2.5843	0.00975776	0.0383787	yes
TCONS_00010488	XLOC_009398	mig-10	chrIII:8300141-8305500	q1	q2	OK	27.4941	10.209	-1.42928	6.02614	1.68e-09	3.89e-08	yes
TCONS_00010489	XLOC_009403	F10E9.5	chrIII:8307586-8308338	q1	q2	OK	35.8637	84.745	1.2406	-4.86263	1.16e-06	1.58e-05	yes
TCONS_00010490	XLOC_009404	F10E9.4	chrIII:8308478-8309603	q1	q2	OK	40.3249	89.7082	1.15357	-4.81665	1.46e-06	1.95e-05	yes
TCONS_00010501	XLOC_009412	rfp-1	chrIII:8358554-8362016	q1	q2	OK	23.233	50.4952	1.11997	-3.34412	0.000825446	0.00503009	yes
TCONS_00010503	XLOC_009414	R05D3.2	chrIII:8372197-8374703	q1	q2	OK	31.6411	18.9057	-0.742979	3.32911	0.000871242	0.00526325	yes
TCONS_00010511	XLOC_009421	ZK353.9	chrIII:8409423-8411779	q1	q2	OK	29.9626	58.7791	0.972139	-3.71578	0.00020258	0.00153494	yes
TCONS_00010514	XLOC_009424	cec-1	chrIII:8426265-8428191	q1	q2	OK	40.888	10.0911	-2.01859	7.53973	4.71e-14	2.32e-12	yes
TCONS_00010524	XLOC_009432	F42H10.2	chrIII:8490567-8490971	q1	q2	OK	37.8937	77.2644	1.02785	-3.49437	0.000475176	0.0031686	yes
TCONS_00010544	XLOC_009449	C06E1.1	chrIII:8605763-8606346	q1	q2	OK	104.533	33.4889	-1.64221	6.46498	1.01e-10	2.89e-09	yes
TCONS_00010546	XLOC_009451	ceh-16	chrIII:8622807-8625920	q1	q2	OK	5.39223	0.872081	-2.62835	4.2452	2.18e-05	0.000221088	yes
TCONS_00010573	XLOC_009478	zfp-1	chrIII:8792765-8794226	q1	q2	OK	1.48129	0.184846	-3.00246	2.63726	0.00835777	0.0341398	yes
TCONS_00010576	XLOC_009481	pat-2	chrIII:8818820-8824897	q1	q2	OK	9.62562	2.57732	-1.90101	7.36365	1.79e-13	7.94e-12	yes
TCONS_00010589	XLOC_009490	unc-32	chrIII:8905548-8911135	q1	q2	OK	8.00742	0.728752	-3.45784	3.33115	0.000864872	0.00523042	yes
TCONS_00010590	XLOC_009490	unc-32	chrIII:8905548-8911135	q1	q2	OK	9.21022	1.4001	-2.71771	3.21914	0.00128574	0.00733881	yes
TCONS_00010593	XLOC_009491	tpk-1	chrIII:8912070-8913358	q1	q2	OK	2.49667	5.52412	1.14574	-2.641	0.00826624	0.0338477	yes
TCONS_00010600	XLOC_009498	ZK643.2	chrIII:8956495-8957497	q1	q2	OK	57.1618	108.064	0.918762	-3.81312	0.000137223	0.00109387	yes
TCONS_00010605	XLOC_009502	R08D7.5	chrIII:8974108-8974849	q1	q2	OK	22.1364	43.1197	0.961923	-3.18945	0.00142546	0.00801759	yes
TCONS_00010606	XLOC_009503	R08D7.7	chrIII:8992147-8994597	q1	q2	OK	2.20448	0.227674	-3.2754	5.23857	1.62e-07	2.67e-06	yes
TCONS_00010612	XLOC_009508	cls-2	chrIII:9054973-9058548	q1	q2	OK	21.0611	8.98433	-1.2291	4.3735	1.22e-05	0.000130437	yes
TCONS_00010621	XLOC_009517	ZK512.1	chrIII:9115061-9117110	q1	q2	OK	8.40127	3.41279	-1.29966	3.39802	0.000678743	0.00426877	yes
TCONS_00010623	XLOC_009519	ced-11	chrIII:9119387-9124975	q1	q2	OK	13.4606	2.85482	-2.23726	9.18883	0	0	yes
TCONS_00010628	XLOC_009524	ZK512.4	chrIII:9145272-9145819	q1	q2	OK	58.1858	131.832	1.17996	-3.61657	0.000298534	0.00214975	yes
TCONS_00010635	XLOC_009531	saeg-2	chrIII:9240342-9242117	q1	q2	OK	6.81236	1.31477	-2.37334	5.55309	2.81e-08	5.26e-07	yes
TCONS_00010637	XLOC_009533	T02C1.1	chrIII:9247564-9248490	q1	q2	OK	27.7122	2.52637	-3.45538	7.97663	1.55e-15	9.24e-14	yes
TCONS_00010646	XLOC_009540	K01B6.3	chrIII:9300195-9303630	q1	q2	OK	0.866646	0.108693	-2.99518	3.01123	0.00260192	0.013152	yes
TCONS_00010664	XLOC_009556	crn-6	chrIII:9367188-9370200	q1	q2	OK	17.373	0.877049	-4.30805	7.34988	1.98e-13	8.76e-12	yes
TCONS_00010667	XLOC_009558	rgr-1	chrIII:9393394-9404275	q1	q2	OK	15.6797	28.3131	0.85257	-2.9071	0.00364796	0.0173784	yes
TCONS_00010668	XLOC_009558	rgr-1	chrIII:9393394-9404275	q1	q2	OK	17.2752	2.26856	-2.92886	6.37017	1.89e-10	5.17e-09	yes
TCONS_00010684	XLOC_009566	spk-1	chrIII:9457899-9462176	q1	q2	OK	35.1925	20.1271	-0.806129	3.75149	0.000175787	0.00135583	yes
TCONS_00010686	XLOC_009568	baf-1	chrIII:9467384-9467709	q1	q2	OK	342.615	571.274	0.737595	-3.20009	0.00137387	0.00777828	yes
TCONS_00010687	XLOC_009569	tag-342	chrIII:9468072-9469739	q1	q2	OK	37.2653	72.2741	0.955645	-4.11383	3.89e-05	0.000369198	yes
TCONS_00010688	XLOC_009570	nlp-36	chrIII:9488648-9489001	q1	q2	OK	43.7733	123.53	1.49673	-4.61718	3.89e-06	4.74e-05	yes
TCONS_00010700	XLOC_009582	unc-16	chrIII:9552773-9556031	q1	q2	OK	10.1847	4.07723	-1.32074	4.58363	4.57e-06	5.49e-05	yes
TCONS_00010701	XLOC_009583	ZK1098.11	chrIII:9556515-9557290	q1	q2	OK	23.1377	64.8286	1.48638	-4.40675	1.05e-05	0.000114861	yes
TCONS_00010730	XLOC_009604	cdk-1	chrIII:9747388-9748583	q1	q2	OK	138.49	232.053	0.744672	-3.5945	0.000325017	0.00230921	yes
TCONS_00010737	XLOC_009608	cbp-1	chrIII:9766611-9773850	q1	q2	OK	19.578	6.53488	-1.583	3.12102	0.00180226	0.00972107	yes
TCONS_00010738	XLOC_009608	cbp-1	chrIII:9766611-9773850	q1	q2	OK	11.6999	3.36453	-1.79802	2.58353	0.00977944	0.0384435	yes
TCONS_00010746	XLOC_009615	mcm-6	chrIII:9796809-9798407	q1	q2	OK	112.736	255.676	1.18137	-5.7782	7.55e-09	1.56e-07	yes
TCONS_00010747	XLOC_009616	ZK632.2	chrIII:9799023-9802198	q1	q2	OK	27.0554	66.6736	1.3012	-5.91874	3.24e-09	7.18e-08	yes
TCONS_00010751	XLOC_009620	ZK632.14	chrIII:9813359-9814139	q1	q2	OK	16.1221	27.261	0.757793	-2.56506	0.0103158	0.0400729	yes
TCONS_00010753	XLOC_009622	arl-5	chrIII:9823165-9823887	q1	q2	OK	20.1127	38.7549	0.946271	-3.24052	0.00119314	0.00685932	yes
TCONS_00010776	XLOC_009643	ttr-2	chrIII:9927680-9928867	q1	q2	OK	5.41154	1.31813	-2.03754	3.27391	0.0010607	0.0062326	yes
TCONS_00010778	XLOC_009645	K03H1.5	chrIII:9932327-9939461	q1	q2	OK	0.442575	0.0562456	-2.97611	3.99879	6.37e-05	0.000564723	yes
TCONS_00010781	XLOC_009647	K03H1.7	chrIII:9947343-9947661	q1	q2	OK	91.1292	196.403	1.10783	-3.95879	7.53e-05	0.00065314	yes
TCONS_00010783	XLOC_009648	alx-1	chrIII:9957269-9962869	q1	q2	OK	6.85886	1.64473	-2.06012	2.77663	0.00549252	0.0242722	yes
TCONS_00010785	XLOC_009648	alx-1	chrIII:9957269-9962869	q1	q2	OK	16.4984	32.1398	0.962032	-3.1215	0.00179933	0.00971294	yes
TCONS_00010794	XLOC_009656	C05B5.4	chrIII:9993795-9996018	q1	q2	OK	7.73077	2.41019	-1.68147	4.57043	4.87e-06	5.8e-05	yes
TCONS_00010825	XLOC_009684	mua-3	chrIII:10160605-10183169	q1	q2	OK	3.5906	0.54505	-2.71976	9.17496	0	0	yes
TCONS_00010826	XLOC_009684	mua-3	chrIII:10160605-10183169	q1	q2	OK	0.769417	0.169815	-2.1798	2.89345	0.00381036	0.0180069	yes
TCONS_00010831	XLOC_009689	chc-1	chrIII:10203780-10209315	q1	q2	OK	58.8175	41.043	-0.51911	2.535	0.0112448	0.0429942	yes
TCONS_00010833	XLOC_009691	best-18	chrIII:10213875-10214655	q1	q2	OK	3.12222	0.173432	-4.17013	2.76802	0.00563973	0.0247758	yes
TCONS_00010842	XLOC_009696	cnk-1	chrIII:10271212-10277894	q1	q2	OK	15.4126	9.65678	-0.674497	2.73544	0.00622975	0.0268817	yes
TCONS_00010846	XLOC_009699	vglu-2	chrIII:10295102-10298253	q1	q2	OK	1.94636	0.517211	-1.91196	4.0387	5.37e-05	0.00048957	yes
TCONS_00010853	XLOC_009706	tbx-8	chrIII:10347489-10349507	q1	q2	OK	8.91768	2.50386	-1.83252	5.09134	3.56e-07	5.46e-06	yes
TCONS_00010854	XLOC_009707	T07C4.3	chrIII:10352127-10354659	q1	q2	OK	27.4273	48.9535	0.835799	-3.71343	0.000204467	0.0015473	yes
TCONS_00010857	XLOC_009709	C38H2.2	chrIII:10381691-10384666	q1	q2	OK	4.23888	0.544825	-2.95982	5.82828	5.6e-09	1.18e-07	yes
TCONS_00010859	XLOC_009711	M03C11.3	chrIII:10408170-10414606	q1	q2	OK	33.845	53.483	0.660138	-3.0935	0.00197808	0.0105071	yes
TCONS_00010862	XLOC_009714	enu-3	chrIII:10436674-10437461	q1	q2	OK	5.01003	2.01241	-1.31589	2.79904	0.0051254	0.0229034	yes
TCONS_00010864	XLOC_009716	atx-2	chrIII:10461674-10467220	q1	q2	OK	50.4071	18.7526	-1.42654	6.58969	4.41e-11	1.33e-09	yes
TCONS_00010866	XLOC_009718	D2045.9	chrIII:10475890-10479347	q1	q2	OK	18.643	5.56487	-1.74421	6.56482	5.21e-11	1.55e-09	yes
TCONS_00010869	XLOC_009721	F43D9.1	chrIII:10488030-10499877	q1	q2	OK	5.92355	0.575778	-3.36288	10.168	0	0	yes
TCONS_00010871	XLOC_009723	urm-1	chrIII:10505381-10505734	q1	q2	OK	28.4173	56.8442	1.00024	-3.03673	0.0023916	0.0122608	yes
TCONS_00010891	XLOC_009731	hpd-1	chrIII:10535449-10537405	q1	q2	OK	8.55749	0.698306	-3.61526	8.02632	1.11e-15	6.64e-14	yes
TCONS_00010907	XLOC_009746	cnt-2	chrIII:10637079-10698692	q1	q2	OK	52.1057	23.175	-1.16887	3.58642	0.00033525	0.00236687	yes
TCONS_00011097	XLOC_009910	zyg-8	chrIII:12061638-12071897	q1	q2	OK	6.47229	3.97608	-0.70293	2.4881	0.0128427	0.0478367	yes
TCONS_00011098	XLOC_009911	Y75B8A.4	chrIII:12107683-12113339	q1	q2	OK	4.07198	0.479813	-3.08519	7.62611	2.42e-14	1.26e-12	yes
TCONS_00011107	XLOC_009919	Y75B8A.19	chrIII:12226566-12232017	q1	q2	OK	8.99453	4.92304	-0.869499	3.1926	0.00140999	0.00794259	yes
TCONS_00011137	XLOC_009945	Y111B2A.2	chrIII:12495986-12496292	q1	q2	OK	261.938	568.084	1.11688	-4.6944	2.67e-06	3.33e-05	yes
TCONS_00011138	XLOC_009946	Y111B2A.3	chrIII:12496442-12498921	q1	q2	OK	13.929	23.3764	0.746963	-3.13443	0.00172189	0.00939605	yes
TCONS_00011147	XLOC_009953	Y111B2A.24	chrIII:12699397-12710459	q1	q2	OK	25.1109	38.2388	0.606724	-2.64491	0.00817133	0.0335869	yes
TCONS_00011151	XLOC_009955	ssl-1	chrIII:12732394-12743828	q1	q2	OK	34.6495	16.8399	-1.04095	4.7599	1.94e-06	2.5e-05	yes
TCONS_00011261	XLOC_010056	set-16	chrIII:13643937-13656236	q1	q2	OK	47.7273	15.7368	-1.60067	7.80963	5.77e-15	3.21e-13	yes
TCONS_00011264	XLOC_010059	aqp-11	chrIII:13673188-13674588	q1	q2	OK	13.2578	4.3837	-1.59662	4.84616	1.26e-06	1.7e-05	yes
TCONS_00011289	XLOC_010077	nhr-80	chrIII:12188-14753	q1	q2	OK	0.833821	0.0512918	-4.02294	2.76174	0.00574938	0.0251685	yes
TCONS_00011292	XLOC_010079	H10E21.5	chrIII:20754-23945	q1	q2	OK	1.53288	0.260596	-2.55635	4.00369	6.24e-05	0.000555356	yes
TCONS_00011345	XLOC_010129	F30H5.3	chrIII:505500-511915	q1	q2	OK	2.28952	0.389263	-2.55623	7.22945	4.85e-13	1.99e-11	yes
TCONS_00011351	XLOC_010135	Y55B1AL.2	chrIII:577040-577558	q1	q2	OK	81.3431	198.494	1.287	-4.12404	3.72e-05	0.000355	yes
TCONS_00011364	XLOC_010147	T19C3.5	chrIII:624686-627738	q1	q2	OK	6.33198	0.270709	-4.54784	7.872	3.55e-15	2.04e-13	yes
TCONS_00011367	XLOC_010150	sbds-1	chrIII:636709-638406	q1	q2	OK	22.8427	38.6574	0.759012	-2.87412	0.00405157	0.0189537	yes
TCONS_00011373	XLOC_010156	C24A1.3	chrIII:686231-715522	q1	q2	OK	1.32839	0.157851	-3.07305	4.48176	7.4e-06	8.41e-05	yes
TCONS_00011388	XLOC_010168	ceeh-1	chrIII:828652-832264	q1	q2	OK	3.02103	0.367525	-3.03912	5.22335	1.76e-07	2.88e-06	yes
TCONS_00011391	XLOC_010171	moma-1	chrIII:851435-852386	q1	q2	OK	57.0022	96.5103	0.759666	-3.14871	0.00163992	0.00901513	yes
TCONS_00011392	XLOC_010172	rnp-5	chrIII:852929-853898	q1	q2	OK	93.9688	174.717	0.894767	-4.13769	3.51e-05	0.000337121	yes
TCONS_00011399	XLOC_010179	sucl-2	chrIII:900269-901388	q1	q2	OK	47.2973	74.0559	0.646856	-2.81301	0.00490797	0.022073	yes
TCONS_00011401	XLOC_010181	F23H11.5	chrIII:910106-910570	q1	q2	OK	303.99	571.222	0.910027	-3.99213	6.55e-05	0.000578982	yes
TCONS_00011423	XLOC_010201	BE0003N10.3	chrIII:1046558-1060000	q1	q2	OK	2.27801	0.49859	-2.19185	5.93145	3e-09	6.67e-08	yes
TCONS_00011427	XLOC_010205	F58B6.1	chrIII:1112320-1115905	q1	q2	OK	0.576829	0	-1.79769e+308	-1.79769e+308	0.00317744	0.0154598	yes
TCONS_00011432	XLOC_010210	dss-1	chrIII:1194659-1196268	q1	q2	OK	274.056	560.621	1.03256	-4.28995	1.79e-05	0.000185104	yes
TCONS_00011434	XLOC_010212	pes-4	chrIII:1216678-1222064	q1	q2	OK	9.24938	2.52793	-1.8714	5.6855	1.3e-08	2.58e-07	yes
TCONS_00011474	XLOC_010248	Y82E9BR.22	chrIII:1406550-1409230	q1	q2	OK	55.7424	123.692	1.1499	-3.31582	0.000913757	0.00548745	yes
TCONS_00011475	XLOC_010249	Y82E9BR.14	chrIII:1409520-1412857	q1	q2	OK	10.7035	6.08616	-0.81448	2.56327	0.0103691	0.0402381	yes
TCONS_00011479	XLOC_010253	Y82E9BR.17	chrIII:1447597-1450246	q1	q2	OK	88.2479	7.90892	-3.48001	9.02296	0	0	yes
TCONS_00011480	XLOC_010254	Y82E9BR.18	chrIII:1468055-1483469	q1	q2	OK	11.3365	23.3678	1.04354	-4.43826	9.07e-06	0.000100648	yes
TCONS_00011482	XLOC_010256	ave-1	chrIII:1495513-1495917	q1	q2	OK	12.7192	27.8368	1.12999	-2.85864	0.00425463	0.019673	yes
TCONS_00011570	XLOC_010335	srd-67	chrIII:2244154-2245817	q1	q2	OK	0	0.527455	1.79769e+308	1.79769e+308	0.00110155	0.00644212	yes
TCONS_00011577	XLOC_010341	Y54F10BM.9	chrIII:2295457-2304904	q1	q2	OK	12.4675	6.90204	-0.853074	3.58937	0.000331482	0.0023462	yes
TCONS_00011634	XLOC_010392	Y55D5A.3	chrIII:2970668-2975777	q1	q2	OK	0.729672	0.0779732	-3.2262	2.58732	0.00967246	0.0381034	yes
TCONS_00011638	XLOC_010396	cutl-25	chrIII:3042717-3047117	q1	q2	OK	14.9662	2.70206	-2.46957	7.70739	1.29e-14	6.92e-13	yes
TCONS_00011646	XLOC_010403	mec-12	chrIII:3131724-3137742	q1	q2	OK	0.812902	0.22757	-1.83677	2.55485	0.0106233	0.04111	yes
TCONS_00011707	XLOC_010461	C46F11.4	chrIII:3657793-3664280	q1	q2	OK	18.3109	34.6055	0.918298	-4.05312	5.05e-05	0.000462593	yes
TCONS_00011708	XLOC_010462	C46F11.6	chrIII:3667705-3670309	q1	q2	OK	8.32627	2.46736	-1.7547	3.08933	0.0020061	0.0106358	yes
TCONS_00011710	XLOC_010464	cyn-9	chrIII:3697877-3699615	q1	q2	OK	18.0732	29.9593	0.729153	-2.76043	0.00577259	0.0252602	yes
TCONS_00011715	XLOC_010468	C14B1.12	chrIII:3724258-3724956	q1	q2	OK	18.7586	42.1111	1.16664	-3.87061	0.000108562	0.00089873	yes
TCONS_00011716	XLOC_010469	C14B1.9	chrIII:3725136-3726480	q1	q2	OK	29.1232	47.3979	0.702654	-2.9757	0.00292323	0.0144685	yes
TCONS_00011718	XLOC_010471	evl-18	chrIII:3730082-3735021	q1	q2	OK	33.9254	53.5388	0.658217	-2.94448	0.00323494	0.0156781	yes
TCONS_00011721	XLOC_010474	C44F1.1	chrIII:3760570-3765529	q1	q2	OK	1.38237	0.184991	-2.90161	4.93038	8.21e-07	1.16e-05	yes
TCONS_00011723	XLOC_010476	acy-3	chrIII:3775152-3786794	q1	q2	OK	1.34914	0.400512	-1.75212	4.41461	1.01e-05	0.000111313	yes
TCONS_00011730	XLOC_010482	dpy-27	chrIII:3813890-3819659	q1	q2	OK	73.1925	33.2895	-1.13663	5.59963	2.15e-08	4.1e-07	yes
TCONS_00011734	XLOC_010486	cyp-25A3	chrIII:3837580-3839459	q1	q2	OK	2.97553	0.663978	-2.16394	4.85481	1.21e-06	1.64e-05	yes
TCONS_00011735	XLOC_010487	C36A4.4	chrIII:3841473-3843592	q1	q2	OK	21.8358	33.0185	0.596582	-2.49941	0.0124399	0.0466224	yes
TCONS_00011739	XLOC_010490	tir-1	chrIII:3870163-3890990	q1	q2	OK	15.544	7.90355	-0.975783	3.50369	0.000458863	0.00308559	yes
TCONS_00011753	XLOC_010499	msi-1	chrIII:3965675-3972695	q1	q2	OK	4.9436	2.49795	-0.984819	2.5544	0.010637	0.0411488	yes
TCONS_00011759	XLOC_010505	tbb-2	chrIII:4016044-4017601	q1	q2	OK	719.712	1294.53	0.846932	-3.94851	7.86e-05	0.000678674	yes
TCONS_00011762	XLOC_010508	rcq-5	chrIII:4052909-4057951	q1	q2	OK	16.3085	26.0505	0.675685	-2.92947	0.00339538	0.0163493	yes
TCONS_00011769	XLOC_010515	rnr-2	chrIII:4093488-4094862	q1	q2	OK	392.259	832.532	1.0857	-5.29431	1.19e-07	2.01e-06	yes
TCONS_00011770	XLOC_010516	C03C10.4	chrIII:4097101-4098102	q1	q2	OK	50.1558	87.5696	0.804013	-3.39147	0.000695196	0.00435511	yes
TCONS_00011784	XLOC_010527	ccdc-55	chrIII:4167024-4168739	q1	q2	OK	49.1223	103.795	1.07929	-4.87038	1.11e-06	1.52e-05	yes
TCONS_00011787	XLOC_010530	C16C10.2	chrIII:4177639-4178632	q1	q2	OK	36.94	69.0658	0.902789	-3.71069	0.000206696	0.00156169	yes
TCONS_00011796	XLOC_010539	mrpl-21	chrIII:4242762-4243534	q1	q2	OK	22.4961	41.8883	0.896874	-3.09976	0.00193676	0.010322	yes
TCONS_00011797	XLOC_010540	zhit-2	chrIII:4243746-4244358	q1	q2	OK	14.1838	27.8272	0.97225	-3.16635	0.00154367	0.00856608	yes
TCONS_00011800	XLOC_010543	T08A11.2	chrIII:4264054-4269239	q1	q2	OK	61.5303	90.8128	0.561598	-2.77212	0.0055692	0.0245528	yes
TCONS_00011804	XLOC_010546	mcm-5	chrIII:4288356-4291221	q1	q2	OK	150.736	287.475	0.93141	-4.57499	4.76e-06	5.69e-05	yes
TCONS_00011806	XLOC_010548	R10E4.11	chrIII:4297458-4299917	q1	q2	OK	23.1771	11.702	-0.985944	3.01223	0.00259338	0.0131207	yes
TCONS_00011810	XLOC_010552	gly-6	chrIII:4324771-4325615	q1	q2	OK	2.7183	0.158854	-4.09693	2.60225	0.00926152	0.0368436	yes
TCONS_00011820	XLOC_010560	R07E5.17	chrIII:4402577-4404383	q1	q2	OK	0.958371	0.14213	-2.75338	2.96675	0.00300969	0.0148047	yes
TCONS_00011824	XLOC_010562	R07E5.11	chrIII:4414811-4415198	q1	q2	OK	16.657	32.6126	0.969298	-2.74083	0.00612848	0.0265062	yes
TCONS_00011831	XLOC_010567	C28A5.1	chrIII:4429695-4434316	q1	q2	OK	4.41334	7.08566	0.68303	-2.631	0.00851332	0.0345856	yes
TCONS_00011832	XLOC_010568	C28A5.2	chrIII:4434835-4439515	q1	q2	OK	3.21809	5.80954	0.85222	-3.1273	0.00176422	0.00957598	yes
TCONS_00011833	XLOC_010569	ceh-43	chrIII:4446813-4449912	q1	q2	OK	84.7972	47.9144	-0.823556	3.60875	0.000307679	0.00220424	yes
TCONS_00011838	XLOC_010573	ndg-4	chrIII:4462938-4467344	q1	q2	OK	1.4442	0.379809	-1.92693	3.87062	0.000108559	0.00089873	yes
TCONS_00011842	XLOC_010577	atf-7	chrIII:4492754-4494049	q1	q2	OK	66.8424	31.6715	-1.07758	4.6409	3.47e-06	4.27e-05	yes
TCONS_00011846	XLOC_010581	ugt-62	chrIII:4537341-4540589	q1	q2	OK	0.503694	0.0666203	-2.91851	2.6729	0.00751977	0.0313002	yes
TCONS_00011854	XLOC_010588	apc-11	chrIII:4593889-4594390	q1	q2	OK	82.7862	186.822	1.1742	-4.77026	1.84e-06	2.4e-05	yes
TCONS_00011855	XLOC_010589	asb-1	chrIII:4594630-4595789	q1	q2	OK	77.191	121.564	0.655208	-2.98389	0.0028461	0.0141724	yes
TCONS_00011856	XLOC_010590	sel-2	chrIII:4596410-4612303	q1	q2	OK	30.6816	17.9233	-0.775539	3.7775	0.000158413	0.00124053	yes
TCONS_00011872	XLOC_010606	sel-13	chrIII:4699437-4700189	q1	q2	OK	43.7877	95.3836	1.12321	-4.65654	3.22e-06	3.99e-05	yes
TCONS_00011877	XLOC_010611	ras-2	chrIII:4737683-4740030	q1	q2	OK	4.2844	0.466267	-3.19986	4.32067	1.56e-05	0.000162626	yes
TCONS_00011882	XLOC_010616	rps-0	chrIII:4753014-4754011	q1	q2	OK	243.997	161.651	-0.593984	2.88858	0.00386987	0.0182257	yes
TCONS_00011901	XLOC_010633	clec-157	chrIII:4843456-4844374	q1	q2	OK	1.35392	0	-1.79769e+308	-1.79769e+308	0.000569988	0.0036836	yes
TCONS_00011906	XLOC_010638	C35D10.12	chrIII:4872530-4874715	q1	q2	OK	1.826	0.741956	-1.29928	2.52613	0.0115327	0.0438849	yes
TCONS_00011908	XLOC_010640	C35D10.13	chrIII:4877680-4878274	q1	q2	OK	152.783	290.642	0.927759	-4.08474	4.41e-05	0.000410275	yes
TCONS_00011915	XLOC_010647	kbp-2	chrIII:4903247-4903670	q1	q2	OK	70.5588	119.765	0.763311	-2.93847	0.00329836	0.0159302	yes
TCONS_00011917	XLOC_010649	F26F4.12	chrIII:4909015-4910002	q1	q2	OK	24.628	39.9355	0.697373	-2.61662	0.00888045	0.0356878	yes
TCONS_00011920	XLOC_010652	rpb-8	chrIII:4917329-4917969	q1	q2	OK	120.635	230.532	0.934322	-4.04373	5.26e-05	0.000479955	yes
TCONS_00011928	XLOC_010660	C27F2.9	chrIII:4961916-4963002	q1	q2	OK	29.3172	45.3622	0.629744	-2.48423	0.0129832	0.0482701	yes
TCONS_00011939	XLOC_010668	C27F2.8	chrIII:4991526-4998098	q1	q2	OK	63.443	36.7755	-0.786713	3.88481	0.000102411	0.000854778	yes
TCONS_00011940	XLOC_010669	R144.10	chrIII:5001435-5002275	q1	q2	OK	25.0846	58.4447	1.22027	-4.52149	6.14e-06	7.15e-05	yes
TCONS_00011945	XLOC_010674	larp-1	chrIII:5010069-5016489	q1	q2	OK	61.3051	28.4268	-1.10875	5.18551	2.15e-07	3.47e-06	yes
TCONS_00011946	XLOC_010675	R144.15	chrIII:5030913-5036309	q1	q2	OK	10022.3	19064.4	0.927663	-4.06877	4.73e-05	0.000436896	yes
TCONS_00011960	XLOC_010685	tbx-2	chrIII:5131297-5136137	q1	q2	OK	7.53314	2.12591	-1.82517	5.23442	1.66e-07	2.72e-06	yes
TCONS_00011961	XLOC_010686	Y54H5A.2	chrIII:5137412-5149539	q1	q2	OK	17.4313	33.4031	0.938305	-3.68613	0.000227687	0.00168966	yes
TCONS_00011962	XLOC_010687	tag-262	chrIII:5152001-5153088	q1	q2	OK	62.9631	133.594	1.08528	-4.86963	1.12e-06	1.53e-05	yes
TCONS_00011964	XLOC_010689	T10F2.5	chrIII:5158871-5159565	q1	q2	OK	27.4484	52.9217	0.947141	-3.19568	0.00139501	0.00787404	yes
TCONS_00011966	XLOC_010691	T10F2.2	chrIII:5163920-5165252	q1	q2	OK	9.48865	22.3137	1.23365	-4.21732	2.47e-05	0.000246256	yes
TCONS_00011968	XLOC_010693	emb-8	chrIII:5196928-5199621	q1	q2	OK	21.4825	10.5987	-1.01927	4.19499	2.73e-05	0.000269408	yes
TCONS_00011971	XLOC_010696	ZC155.4	chrIII:5212145-5214965	q1	q2	OK	47.5287	87.5014	0.880508	-3.92825	8.56e-05	0.000732797	yes
TCONS_00011975	XLOC_010699	cnd-1	chrIII:5240695-5242005	q1	q2	OK	5.63242	1.86948	-1.59112	3.29106	0.000998105	0.00592082	yes
TCONS_00011986	XLOC_010709	glrx-21	chrIII:5345364-5345785	q1	q2	OK	41.5193	82.8726	0.997112	-3.21749	0.00129317	0.00737372	yes
TCONS_00011988	XLOC_010710	Y32H12A.2	chrIII:5346263-5349321	q1	q2	OK	15.2265	38.3171	1.33141	-4.49811	6.86e-06	7.84e-05	yes
TCONS_00011990	XLOC_010712	dhs-9	chrIII:5364540-5368001	q1	q2	OK	25.2465	10.2276	-1.30362	4.79607	1.62e-06	2.14e-05	yes
TCONS_00011991	XLOC_010713	Y32H12A.4	chrIII:5369143-5371232	q1	q2	OK	41.1214	64.6831	0.6535	-2.54017	0.0110798	0.0424652	yes
TCONS_00011993	XLOC_010715	Y32H12A.6	chrIII:5381000-5381951	q1	q2	OK	4.14277	7.8824	0.928039	-2.58623	0.0097031	0.0381972	yes
TCONS_00011995	XLOC_010717	Y32H12A.8	chrIII:5385798-5404943	q1	q2	OK	15.514	10.5902	-0.550843	2.68231	0.00731148	0.0306271	yes
TCONS_00011998	XLOC_010720	dnj-24	chrIII:5416095-5419526	q1	q2	OK	7.46522	0.616025	-3.59912	6.13413	8.56e-10	2.1e-08	yes
TCONS_00012015	XLOC_010735	D1044.6	chrIII:5536162-5540721	q1	q2	OK	22.9504	15.6201	-0.555122	2.4743	0.0133497	0.0493699	yes
TCONS_00012016	XLOC_010736	F09F7.6	chrIII:5551281-5552075	q1	q2	OK	55.0355	119.386	1.11719	-3.66156	0.000250686	0.00183837	yes
TCONS_00012021	XLOC_010741	F56D2.6	chrIII:5589409-5591665	q1	q2	OK	51.6741	80.7094	0.643296	-3.0759	0.00209866	0.0110511	yes
TCONS_00012028	XLOC_010746	C05D2.8	chrIII:5607531-5610302	q1	q2	OK	1.07858	0.304945	-1.82251	2.79606	0.00517305	0.0230795	yes
TCONS_00012031	XLOC_010749	F54E7.9	chrIII:5676713-5677843	q1	q2	OK	29.0032	55.9322	0.947468	-3.41847	0.000629746	0.004008	yes
TCONS_00012032	XLOC_010750	ska-3	chrIII:5678016-5678943	q1	q2	OK	38.403	61.0321	0.668347	-2.74655	0.00602251	0.026149	yes
TCONS_00012033	XLOC_010751	rcn-1	chrIII:5682592-5683984	q1	q2	OK	4.64573	0.846478	-2.45636	4.121	3.77e-05	0.000358798	yes
TCONS_00012037	XLOC_010755	swp-1	chrIII:5702297-5704490	q1	q2	OK	13.1344	20.1425	0.616887	-2.52849	0.0114554	0.0436201	yes
TCONS_00012038	XLOC_010756	rpl-23	chrIII:5705558-5706077	q1	q2	OK	350.396	536.489	0.61456	-2.91861	0.00351593	0.0168572	yes
TCONS_00012047	XLOC_010763	Y37B11A.3	chrIII:5782419-5790269	q1	q2	OK	0.761042	3.83131	2.33179	-4.613	3.97e-06	4.82e-05	yes
TCONS_00012050	XLOC_010766	mdt-15	chrIII:5830177-5833293	q1	q2	OK	15.2231	2.47954	-2.61812	6.30966	2.8e-10	7.53e-09	yes
TCONS_00012051	XLOC_010766	mdt-15	chrIII:5830177-5833293	q1	q2	OK	19.6709	5.86635	-1.74553	5.59194	2.25e-08	4.27e-07	yes
TCONS_00012054	XLOC_010769	ddx-23	chrIII:5848899-5853219	q1	q2	OK	34.1002	80.3142	1.23587	-5.7519	8.82e-09	1.81e-07	yes
TCONS_00012059	XLOC_010774	F01F1.11	chrIII:5869719-5871800	q1	q2	OK	48.1114	89.2769	0.891907	-4.02096	5.8e-05	0.00052052	yes
TCONS_00012060	XLOC_010775	aldo-2	chrIII:5874728-5876276	q1	q2	OK	173.398	316.097	0.866279	-4.00431	6.22e-05	0.000554784	yes
TCONS_00012066	XLOC_010780	pxl-1	chrIII:5889760-5894183	q1	q2	OK	9.53547	1.79732	-2.40746	5.83884	5.26e-09	1.12e-07	yes
TCONS_00012094	XLOC_010803	wht-1	chrIII:6084706-6087404	q1	q2	OK	6.57936	0.470898	-3.80446	8.74288	0	0	yes
TCONS_00012095	XLOC_010804	C05D10.4	chrIII:6088854-6090893	q1	q2	OK	3.18016	1.08746	-1.54813	3.66103	0.000251204	0.00183975	yes
TCONS_00012106	XLOC_010813	F42A10.5	chrIII:6171749-6172719	q1	q2	OK	45.8533	82.9667	0.855507	-3.62995	0.000283472	0.0020532	yes
TCONS_00012120	XLOC_010827	T12A2.7	chrIII:6244777-6245767	q1	q2	OK	56.545	93.7308	0.729124	-3.1064	0.00189379	0.0101365	yes
TCONS_00012130	XLOC_010837	gadr-3	chrIII:6282392-6285893	q1	q2	OK	8.77464	2.06176	-2.08946	6.99991	2.56e-12	9.57e-11	yes
TCONS_00012142	XLOC_010849	rps-13	chrIII:6374078-6374928	q1	q2	OK	165.146	98.0636	-0.751954	3.24068	0.00119246	0.00685895	yes
TCONS_00012150	XLOC_010857	C05D11.8	chrIII:6422405-6427252	q1	q2	OK	11.7953	7.05472	-0.741554	2.98084	0.00287455	0.0142729	yes
TCONS_00012153	XLOC_010860	mel-32	chrIII:6440209-6441809	q1	q2	OK	100.45	239.526	1.2537	-6.08671	1.15e-09	2.75e-08	yes
TCONS_00012155	XLOC_010862	let-721	chrIII:6444824-6446854	q1	q2	OK	58.4401	87.5474	0.583106	-2.77608	0.00550184	0.0243038	yes
TCONS_00012156	XLOC_010863	T26A5.6	chrIII:6448277-6450633	q1	q2	OK	20.0228	32.756	0.710111	-2.97635	0.00291705	0.0144444	yes
TCONS_00012158	XLOC_010865	T26A5.8	chrIII:6462284-6462795	q1	q2	OK	36.5043	91.2888	1.32237	-4.75862	1.95e-06	2.52e-05	yes
TCONS_00012159	XLOC_010866	dlc-1	chrIII:6463162-6463712	q1	q2	OK	369.666	897.196	1.2792	-5.6752	1.39e-08	2.73e-07	yes
TCONS_00012165	XLOC_010872	C09E7.4	chrIII:6534488-6536936	q1	q2	OK	22.229	10.7339	-1.05027	4.36011	1.3e-05	0.000137712	yes
TCONS_00012167	XLOC_010874	C09E7.9	chrIII:6541584-6544561	q1	q2	OK	1.79444	3.45884	0.946758	-2.8474	0.0044078	0.020239	yes
TCONS_00012170	XLOC_010877	C09E7.8	chrIII:6553646-6558377	q1	q2	OK	2.97111	6.19809	1.06082	-3.779	0.00015746	0.00123517	yes
TCONS_00012173	XLOC_010880	F27B3.6	chrIII:6577839-6578531	q1	q2	OK	11.5533	33.0838	1.51782	-4.91332	8.95e-07	1.25e-05	yes
TCONS_00012182	XLOC_010889	isw-1	chrIII:6704162-6709947	q1	q2	OK	87.3753	127.131	0.541015	-2.64536	0.00816047	0.0335546	yes
TCONS_00012183	XLOC_010890	bath-41	chrIII:6720593-6722202	q1	q2	OK	49.5717	82.0895	0.72768	-3.29774	0.000974672	0.0058018	yes
TCONS_00012245	XLOC_010941	ubc-18	chrIII:7067806-7068480	q1	q2	OK	179.159	341.694	0.931465	-4.21846	2.46e-05	0.000245454	yes
TCONS_00012254	XLOC_010950	cpg-2	chrIII:7102173-7103924	q1	q2	OK	45.6636	71.8599	0.654141	-3.00589	0.00264804	0.0133363	yes
TCONS_00012257	XLOC_010953	B0280.9	chrIII:7120947-7122829	q1	q2	OK	29.5486	44.6298	0.59492	-2.5424	0.0110094	0.0422676	yes
TCONS_00012268	XLOC_010962	K04G7.11	chrIII:7161253-7162053	q1	q2	OK	127.408	250.165	0.973431	-4.52696	5.98e-06	6.98e-05	yes
TCONS_00012277	XLOC_010971	pfd-5	chrIII:7198219-7198821	q1	q2	OK	146.551	259.769	0.825821	-3.66347	0.000248822	0.00182589	yes
TCONS_00012287	XLOC_010980	adr-2	chrIII:7231110-7232820	q1	q2	OK	49.3771	90.875	0.880041	-4.06711	4.76e-05	0.000439647	yes
TCONS_00012291	XLOC_010984	B0361.6	chrIII:7275636-7277207	q1	q2	OK	31.9826	59.8315	0.903617	-3.86047	0.000113167	0.000933399	yes
TCONS_00012293	XLOC_010986	ykt-6	chrIII:7286454-7287534	q1	q2	OK	34.0176	60.2737	0.825247	-3.1727	0.00151026	0.00842676	yes
TCONS_00012301	XLOC_010992	F56C9.8	chrIII:7316414-7319402	q1	q2	OK	3.22417	0.493745	-2.70709	3.28299	0.00102711	0.00607033	yes
TCONS_00012303	XLOC_010994	F56C9.10	chrIII:7330160-7335053	q1	q2	OK	19.2259	8.72448	-1.13991	2.95706	0.00310583	0.0151907	yes
TCONS_00012305	XLOC_010995	F08F8.7	chrIII:7345894-7347078	q1	q2	OK	20.4993	36.4582	0.830669	-3.01861	0.00253937	0.0128883	yes
TCONS_00012310	XLOC_010999	F08F8.4	chrIII:7357767-7359000	q1	q2	OK	32.4061	55.1106	0.766063	-3.17825	0.00148167	0.00828787	yes
TCONS_00012313	XLOC_011002	mml-1	chrIII:7370366-7374660	q1	q2	OK	17.5147	5.66457	-1.62853	6.3334	2.4e-10	6.49e-09	yes
TCONS_00012316	XLOC_011004	hmg-4	chrIII:7379215-7381530	q1	q2	OK	104.929	211.747	1.01292	-4.97227	6.62e-07	9.53e-06	yes
TCONS_00012324	XLOC_011012	mup-4	chrIII:7480008-7488997	q1	q2	OK	3.16441	0.451114	-2.81037	8.96341	0	0	yes
TCONS_00012333	XLOC_011021	lin-39	chrIII:7529050-7534635	q1	q2	OK	5.21708	2.33665	-1.1588	2.7793	0.00544756	0.0241117	yes
TCONS_00012338	XLOC_011026	rpl-9	chrIII:7572077-7572748	q1	q2	OK	109.563	59.027	-0.892309	3.79367	0.000148438	0.00117284	yes
TCONS_00012356	XLOC_011044	lin-13	chrIII:7700559-7709407	q1	q2	OK	62.5642	34.2652	-0.868592	4.24079	2.23e-05	0.000224868	yes
TCONS_00012362	XLOC_011050	cdh-3	chrIII:7741329-7754383	q1	q2	OK	4.74104	1.9078	-1.3133	5.52681	3.26e-08	6.04e-07	yes
TCONS_00012369	XLOC_011057	bath-15	chrIII:7774814-7775949	q1	q2	OK	6.67082	11.5938	0.797419	-2.51951	0.011752	0.0445824	yes
TCONS_00012380	XLOC_011068	tag-307	chrIII:7855772-7857175	q1	q2	OK	28.2608	49.6796	0.81385	-3.36487	0.000765807	0.00472854	yes
TCONS_00012381	XLOC_011069	coq-5	chrIII:7857356-7858389	q1	q2	OK	23.8645	38.3169	0.683113	-2.66003	0.00781346	0.0323659	yes
TCONS_00012386	XLOC_011074	ZK688.9	chrIII:7881174-7882924	q1	q2	OK	23.145	47.3349	1.03221	-4.03025	5.57e-05	0.000504611	yes
TCONS_00012390	XLOC_011078	pcp-5	chrIII:7904937-7907299	q1	q2	OK	36.4499	9.80119	-1.89489	7.81621	5.55e-15	3.1e-13	yes
TCONS_00012391	XLOC_011079	ZK688.7	chrIII:7910786-7911555	q1	q2	OK	30.2528	15.3191	-0.981734	3.06798	0.00215511	0.0112866	yes
TCONS_00012394	XLOC_011082	tag-250	chrIII:7918212-7924850	q1	q2	OK	3.86783	1.41682	-1.44887	3.852	0.000117156	0.000960627	yes
TCONS_00012402	XLOC_011089	eef-1B.1	chrIII:7972398-7973205	q1	q2	OK	357.787	539.388	0.592224	-2.90795	0.00363804	0.0173385	yes
TCONS_00012407	XLOC_011094	lin-36	chrIII:8017056-8020805	q1	q2	OK	45.8736	20.1011	-1.19039	5.48669	4.1e-08	7.45e-07	yes
TCONS_00012410	XLOC_011097	F44B9.8	chrIII:8028249-8029584	q1	q2	OK	49.6621	79.7667	0.683643	-3.04883	0.00229734	0.0118756	yes
TCONS_00012417	XLOC_011103	dcr-1	chrIII:8072043-8080208	q1	q2	OK	31.092	45.8087	0.559077	-2.74496	0.00605174	0.0262657	yes
TCONS_00012422	XLOC_011108	gei-8	chrIII:8111550-8120739	q1	q2	OK	22.9324	10.5689	-1.11756	5.26305	1.42e-07	2.35e-06	yes
TCONS_00012429	XLOC_011115	bath-42	chrIII:8161800-8163261	q1	q2	OK	90.7958	155.046	0.771996	-3.68322	0.000230304	0.00170795	yes
TCONS_00012442	XLOC_011127	pbs-6	chrIII:8243151-8244021	q1	q2	OK	65.8161	97.8725	0.572462	-2.50547	0.0122289	0.0459861	yes
TCONS_00012462	XLOC_011140	F10E9.7	chrIII:8305767-8306215	q1	q2	OK	51.2328	96.6679	0.915971	-3.40569	0.000659969	0.00416008	yes
TCONS_00012464	XLOC_011142	F10E9.11	chrIII:8318673-8319066	q1	q2	OK	130.321	327.167	1.32796	-5.48986	4.02e-08	7.33e-07	yes
TCONS_00012466	XLOC_011144	iglr-2	chrIII:8326834-8330838	q1	q2	OK	58.296	85.448	0.551651	-2.67176	0.00754553	0.0313957	yes
TCONS_00012467	XLOC_011145	mrps-18A	chrIII:8331056-8331824	q1	q2	OK	32.8111	58.7847	0.841257	-3.15311	0.0016154	0.00889346	yes
TCONS_00012475	XLOC_011153	unc-116	chrIII:8351982-8355023	q1	q2	OK	47.973	14.236	-1.75268	7.92333	2.22e-15	1.3e-13	yes
TCONS_00012477	XLOC_011155	R05D3.9	chrIII:8362411-8368619	q1	q2	OK	6.67793	1.24913	-2.41847	6.87323	6.28e-12	2.18e-10	yes
TCONS_00012483	XLOC_011161	lap-1	chrIII:8399225-8401837	q1	q2	OK	42.5054	63.5874	0.581096	-2.63327	0.00845679	0.0344185	yes
TCONS_00012490	XLOC_011167	C30C11.4	chrIII:8444186-8446815	q1	q2	OK	132.997	93.0369	-0.515518	2.54318	0.0109848	0.0421875	yes
TCONS_00012503	XLOC_011180	ess-2	chrIII:8488378-8490260	q1	q2	OK	9.38943	23.4604	1.32112	-3.54082	0.000398888	0.00274337	yes
TCONS_00012531	XLOC_011199	C06E1.9	chrIII:8606518-8609692	q1	q2	OK	12.3289	19.2818	0.645197	-2.61283	0.00897954	0.0360084	yes
TCONS_00012538	XLOC_011206	F22B7.9	chrIII:8652707-8653813	q1	q2	OK	14.354	2.17019	-2.72556	6.96214	3.35e-12	1.23e-10	yes
TCONS_00012540	XLOC_011208	dpy-19	chrIII:8659886-8667394	q1	q2	OK	7.0438	4.08286	-0.786775	2.74102	0.0061249	0.0265019	yes
TCONS_00012566	XLOC_011232	F54F2.7	chrIII:8806282-8807265	q1	q2	OK	14.1819	26.7436	0.915149	-2.81849	0.00482508	0.0218056	yes
TCONS_00012570	XLOC_011236	F44E2.10	chrIII:8829609-8831028	q1	q2	OK	16.7981	33.5626	0.998558	-3.75592	0.000172705	0.00133574	yes
TCONS_00012571	XLOC_011237	F44E2.4	chrIII:8832709-8838294	q1	q2	OK	4.25725	0.50643	-3.07149	9.00809	0	0	yes
TCONS_00012578	XLOC_011243	ZK637.14	chrIII:8887677-8889872	q1	q2	OK	21.2421	41.4191	0.96337	-2.57453	0.0100378	0.0392519	yes
TCONS_00012579	XLOC_011244	lin-9	chrIII:8900514-8904045	q1	q2	OK	20.5467	11.5709	-0.828405	2.92917	0.00339872	0.0163583	yes
TCONS_00012588	XLOC_011250	ZK643.5	chrIII:8952881-8956107	q1	q2	OK	57.3529	95.2428	0.731744	-3.41639	0.000634581	0.00403417	yes
TCONS_00012595	XLOC_011254	R08D7.1	chrIII:8966052-8967638	q1	q2	OK	25.633	57.7958	1.17296	-5.0223	5.11e-07	7.46e-06	yes
TCONS_00012597	XLOC_011256	pde-2	chrIII:8975580-8981671	q1	q2	OK	19.1866	8.21206	-1.22428	4.6353	3.56e-06	4.38e-05	yes
TCONS_00012600	XLOC_011258	F59B2.2	chrIII:8994910-8996703	q1	q2	OK	12.4465	7.21689	-0.786288	2.80395	0.00504804	0.022612	yes
TCONS_00012605	XLOC_011263	F59B2.8	chrIII:9007896-9010044	q1	q2	OK	4.70469	1.08519	-2.11615	5.25362	1.49e-07	2.47e-06	yes
TCONS_00012606	XLOC_011264	F59B2.9	chrIII:9010666-9012238	q1	q2	OK	2.56359	0.413658	-2.63166	4.77188	1.83e-06	2.38e-05	yes
TCONS_00012611	XLOC_011269	nac-2	chrIII:9038747-9041372	q1	q2	OK	6.68044	1.36495	-2.29109	6.59412	4.28e-11	1.3e-09	yes
TCONS_00012616	XLOC_011273	lin-12	chrIII:9060324-9071311	q1	q2	OK	22.9446	4.15431	-2.46547	10.7887	0	0	yes
TCONS_00012623	XLOC_011280	cya-1	chrIII:9107176-9109125	q1	q2	OK	74.5694	34.4951	-1.11219	5.12392	2.99e-07	4.66e-06	yes
TCONS_00012630	XLOC_011287	ZK512.2	chrIII:9141833-9143832	q1	q2	OK	27.8064	46.3445	0.736981	-3.21239	0.00131634	0.00749819	yes
TCONS_00012634	XLOC_011291	ina-1	chrIII:9168282-9172659	q1	q2	OK	34.9731	17.9569	-0.961704	4.53838	5.67e-06	6.65e-05	yes
TCONS_00012636	XLOC_011293	cls-3	chrIII:9185998-9192673	q1	q2	OK	18.7115	9.4209	-0.989991	4.28441	1.83e-05	0.000189082	yes
TCONS_00012639	XLOC_011296	ZC84.1	chrIII:9199866-9206086	q1	q2	OK	0.442551	0.045069	-3.29564	4.12442	3.72e-05	0.000354723	yes
TCONS_00012641	XLOC_011298	rnr-1	chrIII:9225441-9228169	q1	q2	OK	158.551	256.53	0.694179	-3.3759	0.000735758	0.00457829	yes
TCONS_00012643	XLOC_011300	T23G5.3	chrIII:9229155-9231131	q1	q2	OK	1.37782	0.285683	-2.2699	2.70039	0.00692585	0.0292972	yes
TCONS_00012644	XLOC_011301	T23G5.2	chrIII:9234944-9236236	q1	q2	OK	58.0335	113.829	0.971909	-4.17185	3.02e-05	0.000294655	yes
TCONS_00012660	XLOC_011316	emb-9	chrIII:9337079-9344314	q1	q2	OK	13.1191	3.55091	-1.88541	7.67987	1.6e-14	8.47e-13	yes
TCONS_00012666	XLOC_011318	K04H4.2	chrIII:9348101-9355261	q1	q2	OK	2.46527	0.100579	-4.61534	4.10374	4.07e-05	0.000382434	yes
TCONS_00012670	XLOC_011322	C38C10.2	chrIII:9387748-9389948	q1	q2	OK	95.1444	148.36	0.640912	-3.10714	0.00188905	0.0101168	yes
TCONS_00012673	XLOC_011325	T26G10.1	chrIII:9404518-9406556	q1	q2	OK	31.094	59.1075	0.926705	-4.07855	4.53e-05	0.00042066	yes
TCONS_00012678	XLOC_011330	F54C8.4	chrIII:9441673-9442593	q1	q2	OK	79.0963	124.432	0.653675	-2.95091	0.00316837	0.0154372	yes
TCONS_00012690	XLOC_011336	B0464.6	chrIII:9463036-9465386	q1	q2	OK	47.6	69.992	0.556229	-2.61993	0.00879472	0.0354453	yes
TCONS_00012694	XLOC_011340	F55H2.7	chrIII:9513493-9516163	q1	q2	OK	21.3014	38.335	0.84771	-3.42862	0.000606665	0.00387877	yes
TCONS_00012701	XLOC_011347	C48B4.7	chrIII:9558719-9559342	q1	q2	OK	28.6248	52.5429	0.876227	-3.10305	0.00191536	0.0102275	yes
TCONS_00012719	XLOC_011363	tbg-1	chrIII:9626592-9629070	q1	q2	OK	30.9636	50.3473	0.701343	-3.03934	0.00237096	0.0121869	yes
TCONS_00012720	XLOC_011364	rpac-19	chrIII:9629265-9629795	q1	q2	OK	62.3417	109.361	0.810833	-3.18488	0.00144816	0.0081248	yes
TCONS_00012721	XLOC_011365	ubc-7	chrIII:9630390-9631079	q1	q2	OK	207.735	416.238	1.00267	-4.66713	3.05e-06	3.79e-05	yes
TCONS_00012722	XLOC_011366	gei-13	chrIII:9632771-9637013	q1	q2	OK	3.9799	0.51298	-2.95576	7.11422	1.13e-12	4.49e-11	yes
TCONS_00012726	XLOC_011370	ugt-60	chrIII:9676383-9678919	q1	q2	OK	2.27122	0.128515	-4.14346	5.18841	2.12e-07	3.43e-06	yes
TCONS_00012732	XLOC_011376	C07A9.2	chrIII:9694720-9695260	q1	q2	OK	91.0368	203.976	1.16388	-4.88029	1.06e-06	1.45e-05	yes
TCONS_00012744	XLOC_011386	iff-1	chrIII:9745822-9746072	q1	q2	OK	194.648	380.796	0.968152	-3.45886	0.000542475	0.00354697	yes
TCONS_00012757	XLOC_011398	cnx-1	chrIII:9814551-9817044	q1	q2	OK	139.164	86.0195	-0.694053	3.40957	0.000650647	0.00412059	yes
TCONS_00012761	XLOC_011402	ZK632.9	chrIII:9825093-9825330	q1	q2	OK	338.614	641.325	0.921414	-3.47591	0.000509123	0.00336883	yes
TCONS_00012762	XLOC_011403	ZK632.10	chrIII:9826560-9827064	q1	q2	OK	165.288	292.015	0.821062	-3.1318	0.00173741	0.009458	yes
TCONS_00012768	XLOC_011408	dhhc-4	chrIII:9863552-9867687	q1	q2	OK	7.27056	2.7948	-1.37932	2.70874	0.00675384	0.0286782	yes
TCONS_00012793	XLOC_011422	K03H1.13	chrIII:9947818-9950191	q1	q2	OK	6.4784	12.0308	0.893026	-3.04748	0.00230765	0.0119069	yes
TCONS_00012795	XLOC_011424	mog-1	chrIII:9952099-9956124	q1	q2	OK	44.7138	65.4732	0.550184	-2.68199	0.00731849	0.030645	yes
TCONS_00012817	XLOC_011446	hal-2	chrIII:10087313-10088493	q1	q2	OK	17.4902	29.5592	0.757061	-2.85527	0.00430003	0.0198337	yes
TCONS_00012845	XLOC_011470	div-1	chrIII:10245107-10248455	q1	q2	OK	51.8336	78.0907	0.591264	-2.78155	0.00541001	0.023993	yes
TCONS_00012855	XLOC_011480	T07A5.5	chrIII:10318357-10318465	q1	q2	OK	12108.3	35038.2	1.53294	-4.57044	4.87e-06	5.8e-05	yes
TCONS_00012869	XLOC_011490	M03C11.1	chrIII:10393367-10395964	q1	q2	OK	2.10642	0.569706	-1.8865	3.5284	0.000418084	0.00284909	yes
TCONS_00012871	XLOC_011492	hat-1	chrIII:10405740-10407147	q1	q2	OK	77.7383	143.591	0.88527	-4.18165	2.89e-05	0.000283223	yes
TCONS_00012873	XLOC_011494	prp-3	chrIII:10424124-10427886	q1	q2	OK	44.21	83.2162	0.912491	-4.27269	1.93e-05	0.000198387	yes
TCONS_00012874	XLOC_011495	M03C11.8	chrIII:10428727-10435886	q1	q2	OK	54.8092	94.6072	0.787533	-3.82657	0.000129941	0.00104326	yes
TCONS_00012886	XLOC_011505	sip-1	chrIII:10506073-10506727	q1	q2	OK	415.479	597.399	0.523917	-2.53285	0.0113138	0.0432431	yes
TCONS_00012894	XLOC_011511	T21C12.4	chrIII:10552951-10554071	q1	q2	OK	3.43952	7.35907	1.09732	-2.70287	0.0068743	0.0291233	yes
TCONS_00012915	XLOC_011531	W09D10.5	chrIII:10708513-10711298	q1	q2	OK	2.87122	0.82294	-1.8028	3.57206	0.00035418	0.00247086	yes
TCONS_00012916	XLOC_011532	W09D10.4	chrIII:10712287-10715982	q1	q2	OK	24.524	14.7769	-0.73085	2.73358	0.00626504	0.0270027	yes
TCONS_00013072	XLOC_011663	php-3	chrIII:12074505-12077402	q1	q2	OK	7.77571	3.42431	-1.18316	3.26279	0.00110323	0.00644678	yes
TCONS_00013073	XLOC_011664	nob-1	chrIII:12079086-12084162	q1	q2	OK	9.35841	3.26287	-1.52012	3.97726	6.97e-05	0.000611074	yes
TCONS_00013078	XLOC_011669	Y75B8A.6	chrIII:12123971-12130238	q1	q2	OK	22.6356	3.10483	-2.86601	9.32505	0	0	yes
TCONS_00013080	XLOC_011671	gly-11	chrIII:12173558-12177142	q1	q2	OK	9.40661	4.27262	-1.13855	3.73988	0.000184109	0.00141221	yes
TCONS_00013090	XLOC_011681	Y75B8A.24	chrIII:12251595-12273579	q1	q2	OK	11.85	6.90793	-0.77856	3.52205	0.000428222	0.0029093	yes
TCONS_00013110	XLOC_011701	Y111B2A.9	chrIII:12559861-12562977	q1	q2	OK	6.28501	2.48553	-1.33836	3.57207	0.000354164	0.00247086	yes
TCONS_00013111	XLOC_011702	Y111B2A.10	chrIII:12596043-12597766	q1	q2	OK	13.8859	25.4413	0.87355	-3.1766	0.00149013	0.00832682	yes
TCONS_00013112	XLOC_011703	epc-1	chrIII:12600372-12608257	q1	q2	OK	74.3431	51.5551	-0.528081	2.49644	0.0125446	0.0469204	yes
TCONS_00013115	XLOC_011706	taf-7.2	chrIII:12671436-12673314	q1	q2	OK	37.7927	76.8574	1.02408	-4.15812	3.21e-05	0.000311026	yes
TCONS_00013116	XLOC_011707	rsp-3	chrIII:12686915-12687805	q1	q2	OK	303.944	497.542	0.711014	-3.49478	0.000474455	0.00316757	yes
TCONS_00013216	XLOC_011800	T12D8.10	chrIII:13641726-13642226	q1	q2	OK	47.2256	85.9668	0.864211	-2.86712	0.00414231	0.0193135	yes
TCONS_00013248	XLOC_011827	daf-1	chrIV:132450-137621	q1	q2	OK	22.0623	12.8861	-0.775762	3.2315	0.00123144	0.00705774	yes
TCONS_00013264	XLOC_011839	csn-3	chrIV:194777-202441	q1	q2	OK	43.3787	75.1224	0.792256	-3.61935	0.000295345	0.00212953	yes
TCONS_00013269	XLOC_011844	cogc-8	chrIV:240588-243904	q1	q2	OK	26.5198	42.5721	0.682837	-3.09527	0.00196637	0.0104598	yes
TCONS_00013270	XLOC_011845	R02D3.1	chrIV:245196-251718	q1	q2	OK	40.822	4.73832	-3.1069	13.3599	0	0	yes
TCONS_00013279	XLOC_011854	cdh-8	chrIV:344342-358882	q1	q2	OK	0.905294	0.163519	-2.46893	5.42311	5.86e-08	1.04e-06	yes
TCONS_00013280	XLOC_011855	rps-24	chrIV:385908-386549	q1	q2	OK	393.414	635.063	0.690852	-3.28585	0.00101676	0.0060187	yes
TCONS_00013282	XLOC_011857	T07A9.10	chrIV:390605-393038	q1	q2	OK	20.3704	31.2395	0.616898	-2.61906	0.00881726	0.0354849	yes
TCONS_00013284	XLOC_011859	T07A9.8	chrIV:396544-398920	q1	q2	OK	37.0578	68.128	0.878472	-3.76675	0.000165388	0.00128807	yes
TCONS_00013319	XLOC_011892	K11H12.5	chrIV:677615-679171	q1	q2	OK	6.25686	3.30126	-0.92242	2.51213	0.0120004	0.0453318	yes
TCONS_00013320	XLOC_011893	cutl-28	chrIV:684504-688143	q1	q2	OK	2.06912	0.340851	-2.60181	5.38928	7.07e-08	1.24e-06	yes
TCONS_00013329	XLOC_011902	ugt-52	chrIV:778783-784121	q1	q2	OK	2.6054	0.278586	-3.22531	5.70643	1.15e-08	2.29e-07	yes
TCONS_00013845	XLOC_012374	ubc-9	chrIV:4651050-4651911	q1	q2	OK	146.139	274.008	0.906874	-4.06635	4.78e-05	0.000440726	yes
TCONS_00013847	XLOC_012376	psr-1	chrIV:4654295-4655706	q1	q2	OK	23.5311	45.307	0.945165	-3.69783	0.000217451	0.00162666	yes
TCONS_00013863	XLOC_012391	fbxb-78	chrIV:4737555-4738726	q1	q2	OK	7.47921	0.614721	-3.60488	7.10592	1.2e-12	4.7e-11	yes
TCONS_00013865	XLOC_012393	Y17G9B.4	chrIV:4752110-4753113	q1	q2	OK	0.905744	2.98671	1.72138	-3.17998	0.00147287	0.00824691	yes
TCONS_00013869	XLOC_012397	21ur-11429	chrIV:4764739-4767797	q1	q2	OK	6.15345	1.29859	-2.24445	6.09633	1.09e-09	2.6e-08	yes
TCONS_00013871	XLOC_012399	R11E3.2	chrIV:4772110-4775125	q1	q2	OK	1.59139	0.0477675	-5.05811	3.71961	0.000199527	0.00151489	yes
TCONS_00013877	XLOC_012405	eif-1.A	chrIV:4810927-4811672	q1	q2	OK	155.142	304.372	0.972248	-4.54036	5.62e-06	6.59e-05	yes
TCONS_00013968	XLOC_012457	21ur-4153	chrIV:4889920-4890506	q1	q2	OK	42.2046	72.0008	0.770611	-2.9771	0.00290987	0.0144154	yes
TCONS_00014051	XLOC_012519	pes-1	chrIV:5002743-5005339	q1	q2	OK	9.66109	4.15178	-1.21846	3.48098	0.000499582	0.00331365	yes
TCONS_00014119	XLOC_012569	C02B10.5	chrIV:5083538-5086423	q1	q2	OK	24.1056	12.3583	-0.963885	4.06568	4.79e-05	0.00044162	yes
TCONS_00014120	XLOC_012570	C02B10.4	chrIV:5091590-5092566	q1	q2	OK	138.432	251.226	0.859809	-3.97383	7.07e-05	0.000617999	yes
TCONS_00014200	XLOC_012613	C24D10.5	chrIV:5150250-5151024	q1	q2	OK	6.61902	14.5073	1.13209	-3.32702	0.000877787	0.00529688	yes
TCONS_00014212	XLOC_012624	lam-1	chrIV:5173323-5183210	q1	q2	OK	132.814	39.1447	-1.76252	8.4862	0	0	yes
TCONS_00014235	XLOC_012644	nbet-1	chrIV:5209696-5210364	q1	q2	OK	56.5492	110.793	0.970291	-3.45757	0.000545079	0.00356038	yes
TCONS_00014365	XLOC_012744	F41H10.3	chrIV:5369797-5373947	q1	q2	OK	19.2936	29.381	0.606764	-2.74256	0.00609625	0.0264076	yes
TCONS_00014449	XLOC_012804	T11F8.1	chrIV:5479626-5480508	q1	q2	OK	16.963	37.379	1.13983	-4.17405	2.99e-05	0.000292073	yes
TCONS_00014522	XLOC_012852	cec-6	chrIV:5544850-5548137	q1	q2	OK	15.8156	28.6463	0.857002	-3.7509	0.000176201	0.00135804	yes
TCONS_00014690	XLOC_012976	C45E5.1	chrIV:5744398-5746809	q1	q2	OK	1.03552	0.116749	-3.14887	2.73003	0.0063328	0.0272585	yes
TCONS_00014830	XLOC_013078	glf-1	chrIV:5885823-5889562	q1	q2	OK	3.83276	0.348003	-3.46121	6.23679	4.47e-10	1.15e-08	yes
TCONS_00014833	XLOC_013081	H04M03.3	chrIV:5891582-5893201	q1	q2	OK	19.5049	36.0508	0.886191	-3.46353	0.000533141	0.00349744	yes
TCONS_00014900	XLOC_013131	lin-33	chrIV:5930641-5933108	q1	q2	OK	11.1172	3.16557	-1.81225	4.87587	1.08e-06	1.48e-05	yes
TCONS_00014943	XLOC_013162	unc-44	chrIV:5975563-6004021	q1	q2	OK	3.81933	0.213067	-4.16394	6.56323	5.27e-11	1.56e-09	yes
TCONS_00014946	XLOC_013162	unc-44	chrIV:5975563-6004021	q1	q2	OK	2.44125	0.0989201	-4.62521	4.99608	5.85e-07	8.47e-06	yes
TCONS_00014953	XLOC_013162	unc-44	chrIV:5975563-6004021	q1	q2	OK	26.5612	8.81713	-1.59094	3.30099	0.00096344	0.00574568	yes
TCONS_00015028	XLOC_013200	kcc-2	chrIV:6040963-6073953	q1	q2	OK	2.19574	0.664938	-1.72342	4.72605	2.29e-06	2.9e-05	yes
TCONS_00015083	XLOC_013261	zen-4	chrIV:6118212-6120832	q1	q2	OK	95.9613	136.061	0.503727	-2.48388	0.0129959	0.0483015	yes
TCONS_00015213	XLOC_013341	C49A9.6	chrIV:6210988-6212885	q1	q2	OK	1.39862	0.279802	-2.32153	3.24532	0.00117321	0.00677259	yes
TCONS_00015277	XLOC_013384	hil-2	chrIV:6294264-6295062	q1	q2	OK	625.116	1409.32	1.17281	-5.69885	1.21e-08	2.39e-07	yes
TCONS_00015288	XLOC_013392	sqd-1	chrIV:6324333-6325424	q1	q2	OK	88.8744	29.5964	-1.58634	4.62569	3.73e-06	4.56e-05	yes
TCONS_00015445	XLOC_013501	pqn-89	chrIV:6506715-6510736	q1	q2	OK	0	1.65512	1.79769e+308	1.79769e+308	5.38e-09	1.14e-07	yes
TCONS_00015456	XLOC_013510	C01G5.9	chrIV:6519963-6522207	q1	q2	OK	0.786559	0.200914	-1.96898	2.53042	0.0113926	0.0434528	yes
TCONS_00015459	XLOC_013513	C01G5.5	chrIV:6524628-6526397	q1	q2	OK	10.4005	18.4388	0.826091	-2.80022	0.00510673	0.0228291	yes
TCONS_00015481	XLOC_013531	dnj-11	chrIV:6585859-6587886	q1	q2	OK	76.6138	178.008	1.21627	-5.85973	4.64e-09	9.98e-08	yes
TCONS_00015489	XLOC_013539	F15B10.3	chrIV:6602657-6603847	q1	q2	OK	83.3929	34.8738	-1.25778	5.07887	3.8e-07	5.8e-06	yes
TCONS_00015494	XLOC_013544	C01B10.9	chrIV:6632244-6634681	q1	q2	OK	14.1383	22.4225	0.665341	-2.68606	0.00723007	0.0303429	yes
TCONS_00015495	XLOC_013545	C01B10.8	chrIV:6635080-6638008	q1	q2	OK	11.9469	18.5491	0.634713	-2.56589	0.010291	0.0400043	yes
TCONS_00015512	XLOC_013560	C01B10.11	chrIV:6657986-6660233	q1	q2	OK	6.30828	0.729382	-3.1125	6.02525	1.69e-09	3.9e-08	yes
TCONS_00015519	XLOC_013566	H34C03.2	chrIV:6757331-6761765	q1	q2	OK	37.5903	54.1307	0.526087	-2.48375	0.0130008	0.0483037	yes
TCONS_00015528	XLOC_013572	anat-1	chrIV:6778143-6779459	q1	q2	OK	32.009	60.2763	0.913115	-3.58293	0.000339764	0.00239258	yes
TCONS_00015534	XLOC_013581	C17H12.36	chrIV:6792962-6793189	q1	q2	OK	16.9487	54.7697	1.6922	-3.94865	7.86e-05	0.000678674	yes
TCONS_00015544	XLOC_013591	ceh-48	chrIV:6812113-6815119	q1	q2	OK	1.94782	0.348013	-2.48465	4.31111	1.62e-05	0.000169347	yes
TCONS_00015573	XLOC_013614	T05A12.4	chrIV:6888969-6897517	q1	q2	OK	13.5922	4.89008	-1.47485	6.20873	5.34e-10	1.35e-08	yes
TCONS_00015576	XLOC_013617	T22D1.5	chrIV:6903966-6905388	q1	q2	OK	41.4553	63.0034	0.603872	-2.65507	0.00792919	0.0327967	yes
TCONS_00015599	XLOC_013636	him-3	chrIV:6977514-6978525	q1	q2	OK	19.0667	31.0127	0.701802	-2.64936	0.00806433	0.0332204	yes
TCONS_00015631	XLOC_013663	C06G3.5	chrIV:7026503-7027990	q1	q2	OK	14.439	5.67594	-1.34704	4.51966	6.19e-06	7.2e-05	yes
TCONS_00015641	XLOC_013672	Y43B11AL.1	chrIV:7065384-7068003	q1	q2	OK	30.1584	6.79777	-2.14942	8.23482	2.22e-16	1.43e-14	yes
TCONS_00015667	XLOC_013693	C42D4.18	chrIV:7166900-7167656	q1	q2	OK	12.6996	4.97092	-1.3532	3.50208	0.000461646	0.00309853	yes
TCONS_00015672	XLOC_013698	C42D4.2	chrIV:7180833-7182773	q1	q2	OK	4.64031	0.465181	-3.31836	6.93902	3.95e-12	1.44e-10	yes
TCONS_00015721	XLOC_013738	T12B3.3	chrIV:7375160-7376528	q1	q2	OK	20.9437	6.78487	-1.62612	5.7896	7.06e-09	1.46e-07	yes
TCONS_00015728	XLOC_013745	egl-19	chrIV:7406115-7417898	q1	q2	OK	1.33844	0.484596	-1.4657	3.85384	0.000116278	0.000954126	yes
TCONS_00015733	XLOC_013748	unc-82	chrIV:7442411-7444349	q1	q2	OK	2.05157	0.367925	-2.47924	3.52772	0.00041915	0.00285376	yes
TCONS_00015740	XLOC_013756	F55G1.6	chrIV:7473570-7474815	q1	q2	OK	7.42372	12.8199	0.788168	-2.61808	0.00884266	0.0355616	yes
TCONS_00015742	XLOC_013758	rod-1	chrIV:7478441-7485316	q1	q2	OK	48.4641	108.516	1.16292	-5.70812	1.14e-08	2.28e-07	yes
TCONS_00015743	XLOC_013759	his-62	chrIV:7486533-7486905	q1	q2	OK	3796.49	7056.83	0.894351	-4.18882	2.8e-05	0.000275619	yes
TCONS_00015744	XLOC_013760	his-59	chrIV:7488237-7488648	q1	q2	OK	3528.04	6307.69	0.838245	-3.9019	9.54e-05	0.000801977	yes
TCONS_00015787	XLOC_013792	nhr-8	chrIV:7711137-7714158	q1	q2	OK	1.08578	0.0928973	-3.54695	3.53624	0.000405867	0.00278794	yes
TCONS_00015803	XLOC_013806	swd-2.2	chrIV:7774528-7775775	q1	q2	OK	38.4617	57.5988	0.582616	-2.47151	0.0134544	0.0496588	yes
TCONS_00015804	XLOC_013807	swd-2.1	chrIV:7776012-7777860	q1	q2	OK	21.0111	44.1945	1.07272	-4.23454	2.29e-05	0.000230175	yes
TCONS_00015814	XLOC_013816	C06A6.2	chrIV:7846629-7853909	q1	q2	OK	18.1162	7.68577	-1.23702	4.33676	1.45e-05	0.000151742	yes
TCONS_00015815	XLOC_013816	C06A6.2	chrIV:7846629-7853909	q1	q2	OK	7.7438	1.11783	-2.79234	4.5135	6.38e-06	7.39e-05	yes
TCONS_00015823	XLOC_013823	ntl-4	chrIV:7911534-7914255	q1	q2	OK	34.9847	20.2598	-0.788104	3.45883	0.000542529	0.00354697	yes
TCONS_00015826	XLOC_013826	C49H3.3	chrIV:7924379-7924874	q1	q2	OK	239.323	563.677	1.23591	-5.47167	4.46e-08	8.01e-07	yes
TCONS_00015845	XLOC_013844	C26B2.7	chrIV:8016266-8016778	q1	q2	OK	25.4392	54.6771	1.10388	-3.67569	0.00023721	0.00175335	yes
TCONS_00015846	XLOC_013845	elpc-4	chrIV:8016990-8018120	q1	q2	OK	13.2471	21.6854	0.711047	-2.59604	0.00943041	0.0374269	yes
TCONS_00015857	XLOC_013855	sax-7	chrIV:8062717-8082749	q1	q2	OK	35.2533	58.3012	0.725767	-2.83765	0.00454474	0.0207145	yes
TCONS_00015869	XLOC_013865	pmk-3	chrIV:8140231-8142786	q1	q2	OK	6.02651	1.8289	-1.72034	4.94592	7.58e-07	1.08e-05	yes
TCONS_00015871	XLOC_013866	pmk-2	chrIV:8143496-8148317	q1	q2	OK	3.57493	1.09332	-1.7092	3.25216	0.0011453	0.00664585	yes
TCONS_00015872	XLOC_013867	pmk-1	chrIV:8148791-8150727	q1	q2	OK	30.5319	10.2119	-1.58007	6.10781	1.01e-09	2.44e-08	yes
TCONS_00015897	XLOC_013889	F35H10.6	chrIV:8299927-8300538	q1	q2	OK	27.8229	58.5526	1.07346	-3.80217	0.000143436	0.00113852	yes
TCONS_00015898	XLOC_013890	F35H10.5	chrIV:8300764-8301086	q1	q2	OK	37.6524	87.7937	1.22138	-3.53318	0.000410587	0.00281171	yes
TCONS_00015899	XLOC_013891	vha-5	chrIV:8303981-8307040	q1	q2	OK	1.33737	0.260724	-2.35881	4.76529	1.89e-06	2.45e-05	yes
TCONS_00015909	XLOC_013899	his-32	chrIV:8334291-8334702	q1	q2	OK	1777.9	2989.86	0.749905	-3.65368	0.000258513	0.00188586	yes
TCONS_00015924	XLOC_013914	D2096.1	chrIV:8396634-8397851	q1	q2	OK	3.60315	8.64522	1.26264	-2.6781	0.00740421	0.0308997	yes
TCONS_00015933	XLOC_013921	syx-4	chrIV:8457267-8458824	q1	q2	OK	14.5414	31.534	1.11674	-4.09224	4.27e-05	0.000398883	yes
TCONS_00015936	XLOC_013923	spp-10	chrIV:8477169-8478115	q1	q2	OK	56.0878	7.05309	-2.99136	10.4104	0	0	yes
TCONS_00015961	XLOC_013948	C49C8.3	chrIV:8644727-8645257	q1	q2	OK	5.1511	11.1061	1.1084	-2.72233	0.00648229	0.0277465	yes
TCONS_00015965	XLOC_013952	cdh-5	chrIV:8669128-8676235	q1	q2	OK	1.40244	0.558882	-1.32732	3.60431	0.000312981	0.00223936	yes
TCONS_00015969	XLOC_013956	F21D5.9	chrIV:8724034-8724689	q1	q2	OK	2.61961	0.568155	-2.20499	2.85229	0.00434049	0.0200038	yes
TCONS_00015979	XLOC_013963	T28C6.10	chrIV:8818779-8819076	q1	q2	OK	16.4354	0.479261	-5.09985	3.43391	0.000594943	0.00381753	yes
TCONS_00015980	XLOC_013964	T28C6.3	chrIV:8820342-8821151	q1	q2	OK	16.3236	5.27027	-1.63101	4.66992	3.01e-06	3.75e-05	yes
TCONS_00015981	XLOC_013965	T28C6.5	chrIV:8821517-8822787	q1	q2	OK	0.712834	0	-1.79769e+308	-1.79769e+308	0.00226841	0.0117587	yes
TCONS_00015983	XLOC_013967	T11B7.1	chrIV:8840711-8842559	q1	q2	OK	53.4828	16.3188	-1.71254	7.37521	1.64e-13	7.36e-12	yes
TCONS_00015984	XLOC_013968	col-118	chrIV:8848206-8849609	q1	q2	OK	0	0.937892	1.79769e+308	1.79769e+308	8.78e-05	0.000749216	yes
TCONS_00015990	XLOC_013973	spr-2	chrIV:8891461-8892525	q1	q2	OK	26.71	61.9005	1.21257	-3.87587	0.000106245	0.000883478	yes
TCONS_00015994	XLOC_013976	C27B7.5	chrIV:8901647-8902947	q1	q2	OK	20.3138	35.053	0.787073	-3.16779	0.00153602	0.0085406	yes
TCONS_00016015	XLOC_013990	bre-1	chrIV:8988775-8990259	q1	q2	OK	7.18357	1.58228	-2.1827	5.73644	9.67e-09	1.96e-07	yes
TCONS_00016039	XLOC_014009	cpna-3	chrIV:9096914-9099059	q1	q2	OK	21.7005	41.8308	0.946836	-4.02241	5.76e-05	0.000518771	yes
TCONS_00016041	XLOC_014011	fem-3	chrIV:9105186-9107329	q1	q2	OK	10.7229	21.1108	0.977291	-3.19297	0.00140815	0.00794022	yes
TCONS_00016044	XLOC_014012	aly-1	chrIV:9108930-9109651	q1	q2	OK	183.782	269.248	0.550941	-2.62046	0.00878113	0.0354033	yes
TCONS_00016053	XLOC_014015	nrfl-1	chrIV:9119085-9129918	q1	q2	OK	6.77669	2.10236	-1.68857	3.89268	9.91e-05	0.000829984	yes
TCONS_00016070	XLOC_014026	aly-2	chrIV:9147460-9148470	q1	q2	OK	203.543	489.015	1.26454	-6.07903	1.21e-09	2.85e-08	yes
TCONS_00016077	XLOC_014032	wnk-1	chrIV:9203277-9211564	q1	q2	OK	13.1772	5.20589	-1.33982	2.89344	0.00381051	0.0180069	yes
TCONS_00016079	XLOC_014032	wnk-1	chrIV:9203277-9211564	q1	q2	OK	19.167	2.09087	-3.19645	6.87148	6.35e-12	2.19e-10	yes
TCONS_00016081	XLOC_014034	C46C2.2	chrIV:9217737-9220157	q1	q2	OK	64.3274	36.2609	-0.827016	3.83369	0.000126235	0.00102084	yes
TCONS_00016083	XLOC_014036	Y11D7A.3	chrIV:9236984-9241200	q1	q2	OK	4.68626	0.759785	-2.62477	6.18529	6.2e-10	1.55e-08	yes
TCONS_00016095	XLOC_014045	rpn-7	chrIV:9316625-9317953	q1	q2	OK	84.1513	125.247	0.57372	-2.71841	0.00655963	0.0280059	yes
TCONS_00016096	XLOC_014046	F49C12.11	chrIV:9319374-9319949	q1	q2	OK	575.759	1411.66	1.29386	-5.42185	5.9e-08	1.04e-06	yes
TCONS_00016105	XLOC_014055	C10C5.3	chrIV:9374837-9376405	q1	q2	OK	5.54196	0.476413	-3.54011	6.80793	9.9e-12	3.3e-10	yes
TCONS_00016106	XLOC_014056	C10C5.4	chrIV:9378644-9380332	q1	q2	OK	5.50629	0.886038	-2.63564	6.074	1.25e-09	2.93e-08	yes
TCONS_00016107	XLOC_014057	C10C5.5	chrIV:9381497-9383098	q1	q2	OK	4.875	0.487806	-3.32102	6.4174	1.39e-10	3.88e-09	yes
TCONS_00016110	XLOC_014060	daf-15	chrIV:9386446-9394516	q1	q2	OK	17.772	32.2317	0.858875	-3.16319	0.00156051	0.00864236	yes
TCONS_00016111	XLOC_014060	daf-15	chrIV:9386446-9394516	q1	q2	OK	14.9832	6.93505	-1.11137	3.02182	0.00251261	0.0127583	yes
TCONS_00016119	XLOC_014068	cpin-1	chrIV:9449571-9457321	q1	q2	OK	2.18319	0.388825	-2.48924	4.22179	2.42e-05	0.000242496	yes
TCONS_00016120	XLOC_014069	21ur-15312	chrIV:9459719-9463290	q1	q2	OK	40.7192	25.1258	-0.696539	3.24793	0.00116248	0.00673155	yes
TCONS_00016157	XLOC_014101	elt-1	chrIV:9619320-9619641	q1	q2	OK	44.2664	13.8881	-1.67236	4.74978	2.04e-06	2.62e-05	yes
TCONS_00016176	XLOC_014120	nhr-138	chrIV:9725429-9728369	q1	q2	OK	4.57823	7.96334	0.798584	-2.49604	0.012559	0.046943	yes
TCONS_00016178	XLOC_014122	nhr-100	chrIV:9728665-9730996	q1	q2	OK	3.35051	6.30827	0.912866	-2.72759	0.00637982	0.0274023	yes
TCONS_00016182	XLOC_014126	cav-1	chrIV:9772963-9773344	q1	q2	OK	1402.5	2761.29	0.977344	-4.78441	1.71e-06	2.25e-05	yes
TCONS_00016183	XLOC_014127	T13F2.6	chrIV:9778364-9780531	q1	q2	OK	18.9216	29.2014	0.626003	-2.63546	0.00840222	0.0342712	yes
TCONS_00016188	XLOC_014132	mtr-4	chrIV:9825678-9830462	q1	q2	OK	41.3972	85.3992	1.04469	-5.0587	4.22e-07	6.35e-06	yes
TCONS_00016195	XLOC_014139	K07F5.12	chrIV:9855997-9857966	q1	q2	OK	11.0452	24.5568	1.15271	-4.1666	3.09e-05	0.000300729	yes
TCONS_00016196	XLOC_014140	npp-1	chrIV:9859351-9861725	q1	q2	OK	57.132	89.9701	0.655148	-3.1228	0.0017914	0.00968584	yes
TCONS_00016197	XLOC_014141	K07F5.14	chrIV:9862203-9863972	q1	q2	OK	32.3904	65.8919	1.02454	-4.45707	8.31e-06	9.3e-05	yes
TCONS_00016208	XLOC_014151	best-13	chrIV:9903890-9905700	q1	q2	OK	10.5877	4.04289	-1.38892	4.5358	5.74e-06	6.72e-05	yes
TCONS_00016237	XLOC_014173	dhp-2	chrIV:9978164-9980688	q1	q2	OK	6.60437	2.21604	-1.57544	4.80515	1.55e-06	2.06e-05	yes
TCONS_00016255	XLOC_014189	cwn-2	chrIV:10067853-10069945	q1	q2	OK	15.6015	1.82025	-3.09948	8.83904	0	0	yes
TCONS_00016271	XLOC_014204	dhs-12	chrIV:10145228-10146134	q1	q2	OK	11.9952	22.3039	0.894836	-3.04023	0.002364	0.0121696	yes
TCONS_00016273	XLOC_014206	T14G10.5	chrIV:10152329-10155410	q1	q2	OK	34.932	22.4275	-0.639279	2.95992	0.00307715	0.0150922	yes
TCONS_00016275	XLOC_014208	ttr-53	chrIV:10158040-10158712	q1	q2	OK	43.3035	86.7247	1.00196	-3.75498	0.000173354	0.00133891	yes
TCONS_00016280	XLOC_014213	rack-1	chrIV:10176687-10177808	q1	q2	OK	153.099	98.7986	-0.631905	3.02297	0.0025031	0.0127273	yes
TCONS_00016283	XLOC_014215	gta-1	chrIV:10180645-10183735	q1	q2	OK	19.2183	5.09913	-1.91416	6.99901	2.58e-12	9.6e-11	yes
TCONS_00016298	XLOC_014227	daf-14	chrIV:10253643-10255573	q1	q2	OK	14.257	7.80839	-0.868571	2.86839	0.0041257	0.0192521	yes
TCONS_00016306	XLOC_014235	pqn-55	chrIV:10286983-10292658	q1	q2	OK	31.2733	14.5693	-1.102	5.30343	1.14e-07	1.92e-06	yes
TCONS_00016313	XLOC_014242	R11A8.2	chrIV:10358124-10360119	q1	q2	OK	19.8686	59.0893	1.57241	-6.58041	4.69e-11	1.41e-09	yes
TCONS_00016318	XLOC_014245	R11A8.7	chrIV:10374924-10386721	q1	q2	OK	8.979	4.60068	-0.964709	2.53542	0.0112314	0.0429575	yes
TCONS_00016324	XLOC_014246	lpd-8	chrIV:10387410-10388232	q1	q2	OK	39.0111	63.7676	0.70894	-2.83787	0.00454155	0.0207084	yes
TCONS_00016346	XLOC_014268	T07G12.8	chrIV:10553656-10554148	q1	q2	OK	2.9829	10.1273	1.76346	-3.70385	0.000212352	0.00159599	yes
TCONS_00016348	XLOC_014269	zim-2	chrIV:10555628-10558004	q1	q2	OK	8.82882	15.9202	0.850567	-3.24273	0.0011839	0.00682009	yes
TCONS_00016349	XLOC_014270	zim-3	chrIV:10558700-10560965	q1	q2	OK	6.12955	11.4313	0.899139	-3.22286	0.00126919	0.00725177	yes
TCONS_00016354	XLOC_014275	efn-2	chrIV:10576368-10578007	q1	q2	OK	6.43746	2.28557	-1.49394	3.46331	0.000533572	0.00349748	yes
TCONS_00016362	XLOC_014282	R09H10.3	chrIV:10607858-10608352	q1	q2	OK	14.4472	0.411447	-5.13394	4.61769	3.88e-06	4.73e-05	yes
TCONS_00016365	XLOC_014285	ptr-14	chrIV:10615480-10620698	q1	q2	OK	0.481844	0.141577	-1.76697	2.72804	0.0063712	0.0273758	yes
TCONS_00016367	XLOC_014287	F56C4.1	chrIV:10637039-10638898	q1	q2	OK	1.21296	0	-1.79769e+308	-1.79769e+308	0.000659304	0.00415823	yes
TCONS_00016376	XLOC_014292	epi-1	chrIV:10666812-10679182	q1	q2	OK	114.694	11.4909	-3.31923	15.4143	0	0	yes
TCONS_00016377	XLOC_014293	fmo-2	chrIV:10682531-10684306	q1	q2	OK	0.840194	0.0494733	-4.086	3.34433	0.000824822	0.00502903	yes
TCONS_00016385	XLOC_014301	ncx-3	chrIV:10716635-10721499	q1	q2	OK	24.8214	7.27055	-1.77144	7.51861	5.53e-14	2.69e-12	yes
TCONS_00016387	XLOC_014303	cyb-1	chrIV:10735435-10736732	q1	q2	OK	270.579	478.472	0.822384	-4.05531	5.01e-05	0.000459113	yes
TCONS_00016390	XLOC_014306	T25B9.6	chrIV:10758151-10760703	q1	q2	OK	3.03307	5.57742	0.878819	-2.76474	0.0056968	0.024997	yes
TCONS_00016391	XLOC_014307	ugt-54	chrIV:10761702-10764327	q1	q2	OK	1.88217	0.163728	-3.52303	4.94089	7.78e-07	1.11e-05	yes
TCONS_00016406	XLOC_014319	hars-1	chrIV:10859299-10861054	q1	q2	OK	38.5305	69.4698	0.850385	-3.85779	0.000114417	0.000940242	yes
TCONS_00016407	XLOC_014320	T11G6.8	chrIV:10861391-10864029	q1	q2	OK	72.9238	164.658	1.17501	-5.52143	3.36e-08	6.21e-07	yes
TCONS_00016411	XLOC_014324	F13E9.13	chrIV:10881534-10882431	q1	q2	OK	4.06468	0.340553	-3.57719	4.95881	7.09e-07	1.01e-05	yes
TCONS_00016419	XLOC_014332	lsm-7	chrIV:10933565-10934089	q1	q2	OK	86.1537	220.778	1.35761	-5.17347	2.3e-07	3.67e-06	yes
TCONS_00016434	XLOC_014347	Y43E12A.2	chrIV:10982047-10984561	q1	q2	OK	1.48566	0.350297	-2.08445	2.71059	0.00671639	0.0285517	yes
TCONS_00016443	XLOC_014355	alh-3	chrIV:11022583-11025714	q1	q2	OK	10.3285	3.01523	-1.77629	6.65233	2.88e-11	8.98e-10	yes
TCONS_00016460	XLOC_014366	klc-1	chrIV:11084106-11085838	q1	q2	OK	39.4264	63.6525	0.691056	-3.13286	0.00173109	0.0094282	yes
TCONS_00016463	XLOC_014369	T05E11.9	chrIV:11106396-11107558	q1	q2	OK	88.8641	19.2599	-2.206	9.62459	0	0	yes
TCONS_00016465	XLOC_014371	enpl-1	chrIV:11120710-11122917	q1	q2	OK	179.516	67.7499	-1.40582	6.91309	4.74e-12	1.68e-10	yes
TCONS_00016467	XLOC_014373	ard-1	chrIV:11131271-11133639	q1	q2	OK	76.9379	117.702	0.613372	-2.73441	0.00624916	0.0269551	yes
TCONS_00016471	XLOC_014376	pfd-1	chrIV:11150093-11150801	q1	q2	OK	163.28	254.469	0.640142	-2.72614	0.00640793	0.0274808	yes
TCONS_00016474	XLOC_014378	C08F8.3	chrIV:11155040-11156433	q1	q2	OK	26.157	42.4083	0.697149	-2.91294	0.00358044	0.0171089	yes
TCONS_00016477	XLOC_014381	nhr-67	chrIV:11169812-11174521	q1	q2	OK	7.07998	0.339866	-4.38071	7.37936	1.59e-13	7.16e-12	yes
TCONS_00016495	XLOC_014399	F54D1.6	chrIV:11287794-11294297	q1	q2	OK	3.03598	0.806843	-1.91181	6.06573	1.31e-09	3.08e-08	yes
TCONS_00016498	XLOC_014402	B0035.1	chrIV:11310977-11312084	q1	q2	OK	73.3545	108.514	0.564929	-2.53965	0.0110964	0.0425141	yes
TCONS_00016499	XLOC_014403	pfd-4	chrIV:11315185-11315689	q1	q2	OK	115.685	225.246	0.961293	-4.01	6.07e-05	0.000543733	yes
TCONS_00016501	XLOC_014405	B0035.18	chrIV:11320297-11320621	q1	q2	OK	31.0052	100.205	1.69237	-5.12018	3.05e-07	4.74e-06	yes
TCONS_00016502	XLOC_014406	B0035.6	chrIV:11320783-11323318	q1	q2	OK	28.9212	47.2416	0.707932	-3.22931	0.00124088	0.00710453	yes
TCONS_00016503	XLOC_014407	his-48	chrIV:11324722-11325094	q1	q2	OK	3480.18	5708.38	0.713918	-3.38215	0.000719206	0.00449042	yes
TCONS_00016506	XLOC_014410	his-46	chrIV:11338499-11338811	q1	q2	OK	2088.24	4486.32	1.10325	-5.38119	7.4e-08	1.29e-06	yes
TCONS_00016515	XLOC_014419	cyp-31A2	chrIV:11403949-11405937	q1	q2	OK	2.49306	5.6455	1.17918	-3.44654	0.000567807	0.00367234	yes
TCONS_00016517	XLOC_014421	his-64	chrIV:11407093-11407405	q1	q2	OK	6369.02	15011.4	1.23691	-5.61567	1.96e-08	3.77e-07	yes
TCONS_00016535	XLOC_014438	twk-25	chrIV:11507786-11509550	q1	q2	OK	1.14516	0.217898	-2.39383	3.03378	0.00241512	0.01237	yes
TCONS_00016539	XLOC_014443	mep-1	chrIV:11524620-11527496	q1	q2	OK	94.4888	50.9662	-0.890604	4.35729	1.32e-05	0.000139232	yes
TCONS_00016544	XLOC_014446	srgp-1	chrIV:11576030-11578335	q1	q2	OK	84.2904	58.5999	-0.524469	2.51747	0.01182	0.0448255	yes
TCONS_00016549	XLOC_014453	mig-38	chrIV:11594672-11601032	q1	q2	OK	42.2484	25.9158	-0.705065	3.43411	0.000594509	0.00381753	yes
TCONS_00016553	XLOC_014457	F58B3.7	chrIV:11638295-11639978	q1	q2	OK	20.7079	34.8106	0.749346	-2.99944	0.00270478	0.0135615	yes
TCONS_00016555	XLOC_014459	prx-2	chrIV:11644177-11646167	q1	q2	OK	5.91943	0.844214	-2.80978	5.51409	3.51e-08	6.44e-07	yes
TCONS_00016559	XLOC_014462	ZK809.5	chrIV:11656733-11659176	q1	q2	OK	3.24887	12.7152	1.96854	-2.65005	0.00804798	0.0331775	yes
TCONS_00016561	XLOC_014464	ZK792.1	chrIV:11662169-11665047	q1	q2	OK	14.2089	8.83747	-0.685094	2.55232	0.0107008	0.0413288	yes
TCONS_00016562	XLOC_014465	ZK809.9	chrIV:11665286-11667869	q1	q2	OK	2.16876	0.95	-1.19087	2.86271	0.00420039	0.019488	yes
TCONS_00016597	XLOC_014494	M117.1	chrIV:11814315-11819413	q1	q2	OK	1.07427	2.2674	1.07768	-2.52992	0.0114089	0.0434877	yes
TCONS_00016602	XLOC_014499	21ur-15540	chrIV:11838956-11840221	q1	q2	OK	17.9797	4.85274	-1.8895	6.40341	1.52e-10	4.2e-09	yes
TCONS_00016608	XLOC_014505	F38H4.10	chrIV:11860534-11862388	q1	q2	OK	39.7231	65.1129	0.712967	-2.78232	0.00539713	0.0239453	yes
TCONS_00016615	XLOC_014512	let-653	chrIV:11885594-11890869	q1	q2	OK	2.19178	0.192483	-3.5093	3.88996	0.000100262	0.000837792	yes
TCONS_00016617	XLOC_014512	let-653	chrIV:11885594-11890869	q1	q2	OK	4.71563	0.209122	-4.49503	5.26122	1.43e-07	2.37e-06	yes
TCONS_00016619	XLOC_014514	nhr-43	chrIV:11899705-11902636	q1	q2	OK	0.827105	0.091252	-3.18014	2.80745	0.00499351	0.0224253	yes
TCONS_00016628	XLOC_014522	tbx-36	chrIV:11950580-11952053	q1	q2	OK	8.21668	14.151	0.784272	-2.61959	0.00880345	0.0354677	yes
TCONS_00016654	XLOC_014537	mrpl-51	chrIV:12031304-12032004	q1	q2	OK	47.1874	77.2764	0.711627	-2.86511	0.00416864	0.0194039	yes
TCONS_00016655	XLOC_014538	T12G3.1	chrIV:12034784-12036698	q1	q2	OK	50.3725	6.62663	-2.92629	12.3096	0	0	yes
TCONS_00016657	XLOC_014540	T12G3.4	chrIV:12048245-12049837	q1	q2	OK	15.2989	8.10842	-0.915935	3.37913	0.000727149	0.00452989	yes
TCONS_00016666	XLOC_014546	lex-1	chrIV:12079452-12083994	q1	q2	OK	46.6022	79.6993	0.774169	-3.33442	0.000854769	0.00518615	yes
TCONS_00016667	XLOC_014547	repo-1	chrIV:12084455-12085206	q1	q2	OK	91.5982	213.31	1.21956	-5.47365	4.41e-08	7.94e-07	yes
TCONS_00016673	XLOC_014552	M18.3	chrIV:12105836-12108329	q1	q2	OK	9.36776	20.6624	1.14123	-4.26631	1.99e-05	0.000203768	yes
TCONS_00016676	XLOC_014554	aly-3	chrIV:12123291-12124577	q1	q2	OK	263.937	403.054	0.610782	-2.81634	0.00485739	0.0219072	yes
TCONS_00016703	XLOC_014580	C42C1.13	chrIV:12278930-12279477	q1	q2	OK	10.1109	19.8988	0.976765	-2.86089	0.0042245	0.0195823	yes
TCONS_00016706	XLOC_014583	erl-1	chrIV:12287907-12289236	q1	q2	OK	11.9651	21.3233	0.833598	-2.95737	0.00310277	0.0151824	yes
TCONS_00016739	XLOC_014611	ugt-65	chrIV:12425205-12432488	q1	q2	OK	1.36234	0.0669045	-4.34784	3.3505	0.000806667	0.00494532	yes
TCONS_00016763	XLOC_014632	ham-1	chrIV:12542192-12545307	q1	q2	OK	33.1789	15.7755	-1.07258	4.3653	1.27e-05	0.000134737	yes
TCONS_00016768	XLOC_014637	let-99	chrIV:12567832-12570424	q1	q2	OK	11.5888	18.5915	0.681907	-2.77492	0.00552153	0.0243619	yes
TCONS_00016774	XLOC_014640	C26H9A.2	chrIV:12653465-12674367	q1	q2	OK	8.60147	0.766109	-3.48896	9.1528	0	0	yes
TCONS_00016779	XLOC_014641	T23B5.4	chrIV:12675192-12675943	q1	q2	OK	12.2343	23.5356	0.943912	-2.59681	0.0094093	0.0373697	yes
TCONS_00016781	XLOC_014642	T23B5.3	chrIV:12688646-12703639	q1	q2	OK	12.1251	6.58831	-0.880016	3.20309	0.00135962	0.00770903	yes
TCONS_00016881	XLOC_014729	gadr-1	chrIV:13183047-13186958	q1	q2	OK	3.53045	0.12945	-4.76938	6.29262	3.12e-10	8.29e-09	yes
TCONS_00016882	XLOC_014730	F58D2.2	chrIV:13189132-13193225	q1	q2	OK	0.938024	0.169321	-2.46987	3.41112	0.000646972	0.00410361	yes
TCONS_00016890	XLOC_014737	JC8.7	chrIV:13248251-13250469	q1	q2	OK	25.2637	51.0883	1.01593	-3.90249	9.52e-05	0.000801226	yes
TCONS_00016895	XLOC_014742	csn-6	chrIV:13300805-13303506	q1	q2	OK	17.3567	37.303	1.1038	-3.19093	0.00141817	0.0079846	yes
TCONS_00016898	XLOC_014744	fat-1	chrIV:13315621-13318582	q1	q2	OK	57.7121	107.201	0.893367	-4.09816	4.16e-05	0.000390125	yes
TCONS_00016899	XLOC_014745	fat-2	chrIV:13323855-13326254	q1	q2	OK	0.703148	1.79378	1.3511	-2.58861	0.00963643	0.0380285	yes
TCONS_00016904	XLOC_014750	W02A2.9	chrIV:13347662-13348551	q1	q2	OK	56.2955	9.29128	-2.59907	3.67249	0.000240202	0.00177077	yes
TCONS_00017210	XLOC_014973	gly-10	chrIV:13779314-13782194	q1	q2	OK	25.2739	16.8504	-0.58486	2.50443	0.012265	0.046075	yes
TCONS_00017490	XLOC_015146	C27H2.2	chrIV:13952725-13963709	q1	q2	OK	8.57268	4.69138	-0.869732	2.95504	0.0031263	0.0152708	yes
TCONS_00017632	XLOC_015252	Y37A1B.5	chrIV:14051196-14056600	q1	q2	OK	11.5524	1.44263	-3.00142	8.4251	0	0	yes
TCONS_00017656	XLOC_015273	noah-2	chrIV:14091243-14096276	q1	q2	OK	98.7663	11.5695	-3.0937	14.2205	0	0	yes
TCONS_00017771	XLOC_015365	K01G12.3	chrIV:14193500-14195935	q1	q2	OK	3.44165	7.30821	1.08642	-3.35051	0.00080662	0.00494532	yes
TCONS_00017777	XLOC_015369	F02H6.2	chrIV:14196471-14198465	q1	q2	OK	22.1227	50.3386	1.18614	-5.0296	4.92e-07	7.22e-06	yes
TCONS_00017785	XLOC_015374	F02H6.3	chrIV:14203460-14204172	q1	q2	OK	27.6458	85.1817	1.62348	-4.61256	3.98e-06	4.82e-05	yes
TCONS_00017929	XLOC_015468	Y64G10A.7	chrIV:14291943-14319262	q1	q2	OK	2.91419	0.325736	-3.16132	8.74819	0	0	yes
TCONS_00018139	XLOC_015608	Y67A10A.9	chrIV:14394102-14400122	q1	q2	OK	1.41531	0.506919	-1.48129	3.31652	0.000911463	0.00547662	yes
TCONS_00018733	XLOC_015984	Y57G11C.31	chrIV:14683013-14687232	q1	q2	OK	6.97658	1.95283	-1.83695	5.14764	2.64e-07	4.15e-06	yes
TCONS_00018879	XLOC_016085	Y57G11C.9	chrIV:14787151-14787507	q1	q2	OK	73.9238	140.997	0.93155	-3.02227	0.00250886	0.012745	yes
TCONS_00019022	XLOC_016194	eps-8	chrIV:14879533-14900361	q1	q2	OK	11.8379	4.7275	-1.32427	4.79831	1.6e-06	2.12e-05	yes
TCONS_00019134	XLOC_016264	ccch-5	chrIV:14919591-14920244	q1	q2	OK	26.3477	55.0323	1.0626	-3.93503	8.32e-05	0.000713499	yes
TCONS_00019338	XLOC_016421	eef-1B.2	chrIV:15037316-15038737	q1	q2	OK	18.9704	30.2169	0.6716	-2.72312	0.0064668	0.0276908	yes
TCONS_00019741	XLOC_016661	Y73F8A.5	chrIV:15261824-15268775	q1	q2	OK	0.581149	0.185822	-1.64499	2.94734	0.00320524	0.0155747	yes
TCONS_00020117	XLOC_016921	Y73F8A.26	chrIV:15473701-15477025	q1	q2	OK	4.43022	2.04857	-1.11276	3.14475	0.00166227	0.00910662	yes
TCONS_00020390	XLOC_017110	Y105C5A.1272	chrIV:15647002-15647280	q1	q2	OK	16.6452	5.77608	-1.52694	2.47444	0.0133446	0.0493675	yes
TCONS_00022266	XLOC_018519	lsy-13	chrIV:16863841-16865292	q1	q2	OK	69.6048	112.407	0.691474	-3.03235	0.00242658	0.012423	yes
TCONS_00022343	XLOC_018585	arf-6	chrIV:16947093-16949427	q1	q2	OK	22.2382	12.5769	-0.822267	2.57295	0.0100836	0.0393486	yes
TCONS_00022344	XLOC_018586	Y116A8C.13	chrIV:16952611-16962768	q1	q2	OK	5.6492	11.499	1.02539	-3.78695	0.000152506	0.00120198	yes
TCONS_00022434	XLOC_018645	Y116A8C.20	chrIV:17040882-17041488	q1	q2	OK	11.1526	21.3454	0.936543	-2.9521	0.00315623	0.0153901	yes
TCONS_00022473	XLOC_018676	snr-1	chrIV:17088023-17088535	q1	q2	OK	213.993	428.319	1.00112	-4.54652	5.45e-06	6.43e-05	yes
TCONS_00022476	XLOC_018679	Y116A8C.33	chrIV:17112144-17115381	q1	q2	OK	4.49907	9.83472	1.12826	-4.00907	6.1e-05	0.000545193	yes
TCONS_00022478	XLOC_018681	itsn-1	chrIV:17121687-17125899	q1	q2	OK	25.0267	11.9185	-1.07026	4.50065	6.77e-06	7.76e-05	yes
TCONS_00022506	XLOC_018700	skr-9	chrIV:17163536-17164121	q1	q2	OK	141.17	83.621	-0.755499	3.35308	0.00079919	0.00490756	yes
TCONS_00022516	XLOC_018709	C52D10.3	chrIV:17176460-17182628	q1	q2	OK	1.45556	0.198427	-2.8749	3.03064	0.00244034	0.0124706	yes
TCONS_00022526	XLOC_018718	C52D10.1	chrIV:17186891-17189611	q1	q2	OK	1.27327	0.194848	-2.70811	3.07852	0.0020803	0.0109771	yes
TCONS_00022618	XLOC_018782	clec-196	chrIV:17277499-17277643	q1	q2	OK	195.612	62.6625	-1.64232	3.16098	0.00157237	0.00869512	yes
TCONS_00022620	XLOC_018784	hsp-1	chrIV:17278926-17281148	q1	q2	OK	303.642	206.381	-0.557061	2.67559	0.00745975	0.0310967	yes
[truncated: 42,817 more rows]
